# Supplementary material for: Recommendations for Uniform Variant Calling of SARS-CoV-2 Genome Sequence across Bioinformatic Workflows
Source: Viruses. 2024 Mar 11;16(3):430. doi: 10.3390/v16030430 (PMC10975397; doi:10.3390/v16030430)
Supplement: Supplementary file 1 [file viruses-16-00430-s001.zip]

Archive with 7 entries (7 files):
- Dataset1_metadata.xlsx
- Dataset2_Metadata.xlsx
- DSAS SFigure 1.pdf
- DSAS SFigure 2.pdf
- DSAS SFigure 3.pdf
- DSAS SFigure 4.pdf
- Methods_details.xlsx
