# Supplementary material for: Recommendations for Uniform Variant Calling of SARS-CoV-2 Genome Sequence across Bioinformatic Workflows
Source: Viruses. 2024 Mar 11;16(3):430. doi: 10.3390/v16030430 (PMC10975397; doi:10.3390/v16030430)
Supplement: Supplementary file 1 [file viruses-16-00430-s001.zip › Dataset1_metadata.xlsx]

## Sheet: Dataset1_metadata
SRA Accession	Assay Type	Center Name	Consent	SRA Experiment	Biosample	Instrument	Library Layout	Library Selection	Library Source	Platform	Organism	SRA Study	Release Date	BioProject	mbytes	Average Spot Length	mbases	Collection Date	Country	Continent	Location	Additional Attributes (json formatted)
ERR5505783	AMPLICON	ORIGINATING LAB: WALES SPECIALIST VIROLOGY CENTRE	public	ERX5286666	SAMEA7080096	NextSeq 550	SINGLE	PCR	VIRAL RNA	ILLUMINA	Severe acute respiratory syndrome coronavirus 2	ERP121228	2021-03-24	PRJEB37886	2	279	15	44001	United Kingdom	Europe	NA	{"artic_primer_version_exp": "3", "assemblyname": "assembly", "bases": 15790321, "bytes": 2739308, "broker_name_sam": ["COVID-19 Genomics UK Consortium"], "collecting_institution_sam": ["Originating lab: Wales Specialist Virology Centre Sequencing lab: Pathogen Genomics Unit"], "collection_date_sam": ["2020-06-19"], "collector_name_sam": ["not provided"], "definition_for_seropositive_sample_sam":…
ERR4364963	AMPLICON	ORIGINATING LAB: WALES SPECIALIST VIROLOGY CENTRE	public	ERX4309103	SAMEA7080096	NextSeq 550	PAIRED	PCR	VIRAL RNA	ILLUMINA	Severe acute respiratory syndrome coronavirus 2	ERP121228	2020-07-23	PRJEB37886	35	284	214	44001	United Kingdom	Europe	NA	{"artic_primer_version_exp": "3", "assemblyname": "assembly", "bases": 214250962, "bytes": 37001657, "broker_name_sam": ["COVID-19 Genomics UK Consortium"], "collecting_institution_sam": ["Originating lab: Wales Specialist Virology Centre Sequencing lab: Pathogen Genomics Unit"], "collection_date_sam": ["2020-06-19"], "collector_name_sam": ["not provided"], "definition_for_seropositive_sample_sam…
ERR4365002	AMPLICON	ORIGINATING LAB: WALES SPECIALIST VIROLOGY CENTRE	public	ERX4309134	SAMEA7080096	GridION	SINGLE	PCR	VIRAL RNA	OXFORD_NANOPORE	Severe acute respiratory syndrome coronavirus 2	ERP121228	2020-07-23	PRJEB37886	722	516	897	44001	United Kingdom	Europe	NA	{"artic_primer_version_exp": "3", "assemblyname": "assembly", "bases": 897417562, "bytes": 757287766, "broker_name_sam": ["COVID-19 Genomics UK Consortium"], "collecting_institution_sam": ["Originating lab: Wales Specialist Virology Centre Sequencing lab: Pathogen Genomics Unit"], "collection_date_sam": ["2020-06-19"], "collector_name_sam": ["not provided"], "definition_for_seropositive_sample_sa…
ERR5515580	AMPLICON	ORIGINATING LAB: WALES SPECIALIST VIROLOGY CENTRE	public	ERX5296464	SAMEA7080256	NextSeq 550	SINGLE	PCR	VIRAL RNA	ILLUMINA	Severe acute respiratory syndrome coronavirus 2	ERP121228	2021-03-23	PRJEB37886	11	285	68	43982	United Kingdom	Europe	NA	{"artic_primer_version_exp": "3", "assemblyname": "assembly", "bases": 68191431, "bytes": 12115515, "broker_name_sam": ["COVID-19 Genomics UK Consortium"], "collecting_institution_sam": ["Originating lab: Wales Specialist Virology Centre Sequencing lab: Pathogen Genomics Unit"], "collection_date_sam": ["2020-05-31"], "collector_name_sam": ["not provided"], "definition_for_seropositive_sample_sam"…
ERR4365241	AMPLICON	ORIGINATING LAB: WALES SPECIALIST VIROLOGY CENTRE	public	ERX4309365	SAMEA7080256	GridION	SINGLE	PCR	VIRAL RNA	OXFORD_NANOPORE	Severe acute respiratory syndrome coronavirus 2	ERP121228	2020-07-23	PRJEB37886	1522	511	1900	43982	United Kingdom	Europe	NA	{"artic_primer_version_exp": "3", "assemblyname": "assembly", "bases": 1900471397, "bytes": 1596883913, "broker_name_sam": ["COVID-19 Genomics UK Consortium"], "collecting_institution_sam": ["Originating lab: Wales Specialist Virology Centre Sequencing lab: Pathogen Genomics Unit"], "collection_date_sam": ["2020-05-31"], "collector_name_sam": ["not provided"], "definition_for_seropositive_sample_…
ERR4365125	AMPLICON	ORIGINATING LAB: WALES SPECIALIST VIROLOGY CENTRE	public	ERX4309263	SAMEA7080256	NextSeq 550	PAIRED	PCR	VIRAL RNA	ILLUMINA	Severe acute respiratory syndrome coronavirus 2	ERP121228	2020-07-23	PRJEB37886	41	281	255	43982	United Kingdom	Europe	NA	{"artic_primer_version_exp": "3", "assemblyname": "assembly", "bases": 255560875, "bytes": 43406639, "broker_name_sam": ["COVID-19 Genomics UK Consortium"], "collecting_institution_sam": ["Originating lab: Wales Specialist Virology Centre Sequencing lab: Pathogen Genomics Unit"], "collection_date_sam": ["2020-05-31"], "collector_name_sam": ["not provided"], "definition_for_seropositive_sample_sam…
ERR4421397	AMPLICON	ORIGINATING LAB: WALES SPECIALIST VIROLOGY CENTRE	public	ERX4362024	SAMEA7080329	NextSeq 550	PAIRED	PCR	VIRAL RNA	ILLUMINA	Severe acute respiratory syndrome coronavirus 2	ERP121228	2020-08-08	PRJEB37886	13	288	93	44010	United Kingdom	Europe	NA	{"artic_primer_version_exp": "3", "assemblyname": "assembly", "bases": 93241428, "bytes": 14404324, "broker_name_sam": ["COVID-19 Genomics UK Consortium"], "collecting_institution_sam": ["Originating lab: Wales Specialist Virology Centre Sequencing lab: Pathogen Genomics Unit"], "collection_date_sam": ["2020-06-28"], "collector_name_sam": ["not provided"], "definition_for_seropositive_sample_sam"…
ERR4365199	AMPLICON	ORIGINATING LAB: WALES SPECIALIST VIROLOGY CENTRE	public	ERX4309336	SAMEA7080329	GridION	SINGLE	PCR	VIRAL RNA	OXFORD_NANOPORE	Severe acute respiratory syndrome coronavirus 2	ERP121228	2020-07-23	PRJEB37886	263	520	321	44010	United Kingdom	Europe	NA	{"artic_primer_version_exp": "3", "assemblyname": "assembly", "bases": 321692220, "bytes": 276699101, "broker_name_sam": ["COVID-19 Genomics UK Consortium"], "collecting_institution_sam": ["Originating lab: Wales Specialist Virology Centre Sequencing lab: Pathogen Genomics Unit"], "collection_date_sam": ["2020-06-28"], "collector_name_sam": ["not provided"], "definition_for_seropositive_sample_sa…
ERR4365302	AMPLICON	ORIGINATING LAB: WALES SPECIALIST VIROLOGY CENTRE	public	ERX4309430	SAMEA7080342	GridION	SINGLE	PCR	VIRAL RNA	OXFORD_NANOPORE	Severe acute respiratory syndrome coronavirus 2	ERP121228	2020-07-23	PRJEB37886	1069	514	1327	44002	United Kingdom	Europe	NA	{"artic_primer_version_exp": "3", "assemblyname": "assembly", "bases": 1327424567, "bytes": 1121051100, "broker_name_sam": ["COVID-19 Genomics UK Consortium"], "collecting_institution_sam": ["Originating lab: Wales Specialist Virology Centre Sequencing lab: Pathogen Genomics Unit"], "collection_date_sam": ["2020-06-20"], "collector_name_sam": ["not provided"], "definition_for_seropositive_sample_…
ERR4365209	AMPLICON	ORIGINATING LAB: WALES SPECIALIST VIROLOGY CENTRE	public	ERX4309349	SAMEA7080342	NextSeq 550	PAIRED	PCR	VIRAL RNA	ILLUMINA	Severe acute respiratory syndrome coronavirus 2	ERP121228	2020-07-23	PRJEB37886	77	285	480	44002	United Kingdom	Europe	NA	{"artic_primer_version_exp": "3", "assemblyname": "assembly", "bases": 480501481, "bytes": 81622100, "broker_name_sam": ["COVID-19 Genomics UK Consortium"], "collecting_institution_sam": ["Originating lab: Wales Specialist Virology Centre Sequencing lab: Pathogen Genomics Unit"], "collection_date_sam": ["2020-06-20"], "collector_name_sam": ["not provided"], "definition_for_seropositive_sample_sam…
ERR4365248	AMPLICON	ORIGINATING LAB: WALES SPECIALIST VIROLOGY CENTRE	public	ERX4309388	SAMEA7080380	GridION	SINGLE	PCR	VIRAL RNA	OXFORD_NANOPORE	Severe acute respiratory syndrome coronavirus 2	ERP121228	2020-07-23	PRJEB37886	25	519	31	44009	United Kingdom	Europe	NA	{"artic_primer_version_exp": "3", "assemblyname": "assembly", "bases": 31599114, "bytes": 27215900, "broker_name_sam": ["COVID-19 Genomics UK Consortium"], "collecting_institution_sam": ["Originating lab: Wales Specialist Virology Centre Sequencing lab: Pathogen Genomics Unit"], "collection_date_sam": ["2020-06-27"], "collector_name_sam": ["not provided"], "definition_for_seropositive_sample_sam"…
ERR4421538	AMPLICON	ORIGINATING LAB: WALES SPECIALIST VIROLOGY CENTRE	public	ERX4362165	SAMEA7080380	NextSeq 550	PAIRED	PCR	VIRAL RNA	ILLUMINA	Severe acute respiratory syndrome coronavirus 2	ERP121228	2020-08-08	PRJEB37886	11	285	72	44009	United Kingdom	Europe	NA	{"artic_primer_version_exp": "3", "assemblyname": "assembly", "bases": 72904370, "bytes": 11737024, "broker_name_sam": ["COVID-19 Genomics UK Consortium"], "collecting_institution_sam": ["Originating lab: Wales Specialist Virology Centre Sequencing lab: Pathogen Genomics Unit"], "collection_date_sam": ["2020-06-27"], "collector_name_sam": ["not provided"], "definition_for_seropositive_sample_sam"…
ERR5514445	AMPLICON	ORIGINATING LAB: WALES SPECIALIST VIROLOGY CENTRE	public	ERX5295327	SAMEA7080463	NextSeq 550	SINGLE	PCR	VIRAL RNA	ILLUMINA	Severe acute respiratory syndrome coronavirus 2	ERP121228	2021-03-23	PRJEB37886	3	287	20	44009	United Kingdom	Europe	NA	{"artic_primer_version_exp": "3", "assemblyname": "assembly", "bases": 20239896, "bytes": 3248002, "broker_name_sam": ["COVID-19 Genomics UK Consortium"], "collecting_institution_sam": ["Originating lab: Wales Specialist Virology Centre Sequencing lab: Pathogen Genomics Unit"], "collection_date_sam": ["2020-06-27"], "collector_name_sam": ["not provided"], "definition_for_seropositive_sample_sam":…
ERR4365335	AMPLICON	ORIGINATING LAB: WALES SPECIALIST VIROLOGY CENTRE	public	ERX4309472	SAMEA7080463	GridION	SINGLE	PCR	VIRAL RNA	OXFORD_NANOPORE	Severe acute respiratory syndrome coronavirus 2	ERP121228	2020-07-23	PRJEB37886	433	517	528	44009	United Kingdom	Europe	NA	{"artic_primer_version_exp": "3", "assemblyname": "assembly", "bases": 528712757, "bytes": 454746616, "broker_name_sam": ["COVID-19 Genomics UK Consortium"], "collecting_institution_sam": ["Originating lab: Wales Specialist Virology Centre Sequencing lab: Pathogen Genomics Unit"], "collection_date_sam": ["2020-06-27"], "collector_name_sam": ["not provided"], "definition_for_seropositive_sample_sa…
ERR4439734	AMPLICON	LIVERPOOL CLINICAL LABORATORIES	public	ERX4380238	SAMEA7174699	Illumina MiSeq	PAIRED	PCR	VIRAL RNA	ILLUMINA	Severe acute respiratory syndrome coronavirus 2	ERP121228	2020-08-12	PRJEB37886	4	483	13	43976	United Kingdom	Europe	NA	{"artic_primer_version_exp": "3", "assemblyname": "assembly", "bases": 13729465, "bytes": 5221428, "broker_name_sam": ["COVID-19 Genomics UK Consortium"], "collecting_institution_sam": ["Liverpool Clinical Laboratories"], "collection_date_sam": ["2020-05-25"], "collector_name_sam": ["not provided"], "definition_for_seropositive_sample_sam": ["not provided"], "ena_first_public_sam": ["2020-08-10"]…
ERR5497159	AMPLICON	LIVERPOOL CLINICAL LABORATORIES	public	ERX5278042	SAMEA7174699	GridION	SINGLE	PCR	VIRAL RNA	OXFORD_NANOPORE	Severe acute respiratory syndrome coronavirus 2	ERP121228	2021-03-24	PRJEB37886	55	500	70	43976	United Kingdom	Europe	NA	{"artic_primer_version_exp": "3", "assemblyname": "assembly", "bases": 70743297, "bytes": 58568965, "broker_name_sam": ["COVID-19 Genomics UK Consortium"], "collecting_institution_sam": ["Liverpool Clinical Laboratories"], "collection_date_sam": ["2020-05-25"], "collector_name_sam": ["not provided"], "definition_for_seropositive_sample_sam": ["not provided"], "ena_first_public_sam": ["2020-08-10"…
ERR5501241	AMPLICON	LIVERPOOL CLINICAL LABORATORIES	public	ERX5282125	SAMEA7174717	GridION	SINGLE	PCR	VIRAL RNA	OXFORD_NANOPORE	Severe acute respiratory syndrome coronavirus 2	ERP121228	2021-03-23	PRJEB37886	105	499	134	43970	United Kingdom	Europe	NA	{"artic_primer_version_exp": "3", "assemblyname": "assembly", "bases": 134153635, "bytes": 110730326, "broker_name_sam": ["COVID-19 Genomics UK Consortium"], "collecting_institution_sam": ["Liverpool Clinical Laboratories"], "collection_date_sam": ["2020-05-19"], "collector_name_sam": ["not provided"], "definition_for_seropositive_sample_sam": ["not provided"], "ena_first_public_sam": ["2020-08-1…
ERR4439752	AMPLICON	LIVERPOOL CLINICAL LABORATORIES	public	ERX4380255	SAMEA7174717	Illumina MiSeq	PAIRED	PCR	VIRAL RNA	ILLUMINA	Severe acute respiratory syndrome coronavirus 2	ERP121228	2020-08-12	PRJEB37886	4	493	16	43970	United Kingdom	Europe	NA	{"artic_primer_version_exp": "3", "assemblyname": "assembly", "bases": 16205470, "bytes": 5016745, "broker_name_sam": ["COVID-19 Genomics UK Consortium"], "collecting_institution_sam": ["Liverpool Clinical Laboratories"], "collection_date_sam": ["2020-05-19"], "collector_name_sam": ["not provided"], "definition_for_seropositive_sample_sam": ["not provided"], "ena_first_public_sam": ["2020-08-10"]…
ERR5505512	AMPLICON	LIVERPOOL CLINICAL LABORATORIES	public	ERX5286396	SAMEA7174808	GridION	SINGLE	PCR	VIRAL RNA	OXFORD_NANOPORE	Severe acute respiratory syndrome coronavirus 2	ERP121228	2021-03-24	PRJEB37886	161	499	205	43975	United Kingdom	Europe	NA	{"artic_primer_version_exp": "3", "assemblyname": "assembly", "bases": 205786105, "bytes": 169474476, "broker_name_sam": ["COVID-19 Genomics UK Consortium"], "collecting_institution_sam": ["Liverpool Clinical Laboratories"], "collection_date_sam": ["2020-05-24"], "collector_name_sam": ["not provided"], "definition_for_seropositive_sample_sam": ["not provided"], "ena_first_public_sam": ["2020-08-1…
ERR4439843	AMPLICON	LIVERPOOL CLINICAL LABORATORIES	public	ERX4380346	SAMEA7174808	Illumina MiSeq	PAIRED	PCR	VIRAL RNA	ILLUMINA	Severe acute respiratory syndrome coronavirus 2	ERP121228	2020-08-12	PRJEB37886	3	492	12	43975	United Kingdom	Europe	NA	{"artic_primer_version_exp": "3", "assemblyname": "assembly", "bases": 12525121, "bytes": 4049248, "broker_name_sam": ["COVID-19 Genomics UK Consortium"], "collecting_institution_sam": ["Liverpool Clinical Laboratories"], "collection_date_sam": ["2020-05-24"], "collector_name_sam": ["not provided"], "definition_for_seropositive_sample_sam": ["not provided"], "ena_first_public_sam": ["2020-08-10"]…
ERR5505820	AMPLICON	LIVERPOOL CLINICAL LABORATORIES	public	ERX5286702	SAMEA7174898	GridION	SINGLE	PCR	VIRAL RNA	OXFORD_NANOPORE	Severe acute respiratory syndrome coronavirus 2	ERP121228	2021-03-24	PRJEB37886	58	499	73	43970	United Kingdom	Europe	NA	{"artic_primer_version_exp": "3", "assemblyname": "assembly", "bases": 73686286, "bytes": 60962378, "broker_name_sam": ["COVID-19 Genomics UK Consortium"], "collecting_institution_sam": ["Liverpool Clinical Laboratories"], "collection_date_sam": ["2020-05-19"], "collector_name_sam": ["not provided"], "definition_for_seropositive_sample_sam": ["not provided"], "ena_first_public_sam": ["2020-08-10"…
ERR4439934	AMPLICON	LIVERPOOL CLINICAL LABORATORIES	public	ERX4380437	SAMEA7174898	Illumina MiSeq	PAIRED	PCR	VIRAL RNA	ILLUMINA	Severe acute respiratory syndrome coronavirus 2	ERP121228	2020-08-12	PRJEB37886	4	492	15	43970	United Kingdom	Europe	NA	{"artic_primer_version_exp": "3", "assemblyname": "assembly", "bases": 15484685, "bytes": 4608608, "broker_name_sam": ["COVID-19 Genomics UK Consortium"], "collecting_institution_sam": ["Liverpool Clinical Laboratories"], "collection_date_sam": ["2020-05-19"], "collector_name_sam": ["not provided"], "definition_for_seropositive_sample_sam": ["not provided"], "ena_first_public_sam": ["2020-08-10"]…
ERR5495833	AMPLICON	LIVERPOOL CLINICAL LABORATORIES	public	ERX5276711	SAMEA7175003	GridION	SINGLE	PCR	VIRAL RNA	OXFORD_NANOPORE	Severe acute respiratory syndrome coronavirus 2	ERP121228	2021-03-24	PRJEB37886	139	498	177	43987	United Kingdom	Europe	NA	{"artic_primer_version_exp": "3", "assemblyname": "assembly", "bases": 177443795, "bytes": 146646532, "broker_name_sam": ["COVID-19 Genomics UK Consortium"], "collecting_institution_sam": ["Liverpool Clinical Laboratories"], "collection_date_sam": ["2020-06-05"], "collector_name_sam": ["not provided"], "definition_for_seropositive_sample_sam": ["not provided"], "ena_first_public_sam": ["2020-08-1…
ERR4440037	AMPLICON	LIVERPOOL CLINICAL LABORATORIES	public	ERX4380540	SAMEA7175003	Illumina MiSeq	PAIRED	PCR	VIRAL RNA	ILLUMINA	Severe acute respiratory syndrome coronavirus 2	ERP121228	2020-08-12	PRJEB37886	5	494	17	43987	United Kingdom	Europe	NA	{"artic_primer_version_exp": "3", "assemblyname": "assembly", "bases": 17856151, "bytes": 5334786, "broker_name_sam": ["COVID-19 Genomics UK Consortium"], "collecting_institution_sam": ["Liverpool Clinical Laboratories"], "collection_date_sam": ["2020-06-05"], "collector_name_sam": ["not provided"], "definition_for_seropositive_sample_sam": ["not provided"], "ena_first_public_sam": ["2020-08-10"]…
ERR5495454	AMPLICON	LIVERPOOL CLINICAL LABORATORIES	public	ERX5276330	SAMEA7175086	GridION	SINGLE	PCR	VIRAL RNA	OXFORD_NANOPORE	Severe acute respiratory syndrome coronavirus 2	ERP121228	2021-03-24	PRJEB37886	81	499	103	43972	United Kingdom	Europe	NA	{"artic_primer_version_exp": "3", "assemblyname": "assembly", "bases": 103489971, "bytes": 85660248, "broker_name_sam": ["COVID-19 Genomics UK Consortium"], "collecting_institution_sam": ["Liverpool Clinical Laboratories"], "collection_date_sam": ["2020-05-21"], "collector_name_sam": ["not provided"], "definition_for_seropositive_sample_sam": ["not provided"], "ena_first_public_sam": ["2020-08-10…
ERR4440121	AMPLICON	LIVERPOOL CLINICAL LABORATORIES	public	ERX4380624	SAMEA7175086	Illumina MiSeq	PAIRED	PCR	VIRAL RNA	ILLUMINA	Severe acute respiratory syndrome coronavirus 2	ERP121228	2020-08-12	PRJEB37886	6	475	18	43972	United Kingdom	Europe	NA	{"artic_primer_version_exp": "3", "assemblyname": "assembly", "bases": 18573894, "bytes": 7334439, "broker_name_sam": ["COVID-19 Genomics UK Consortium"], "collecting_institution_sam": ["Liverpool Clinical Laboratories"], "collection_date_sam": ["2020-05-21"], "collector_name_sam": ["not provided"], "definition_for_seropositive_sample_sam": ["not provided"], "ena_first_public_sam": ["2020-08-10"]…
ERR4440187	AMPLICON	LIVERPOOL CLINICAL LABORATORIES	public	ERX4380692	SAMEA7175152	Illumina MiSeq	PAIRED	PCR	VIRAL RNA	ILLUMINA	Severe acute respiratory syndrome coronavirus 2	ERP121228	2020-08-12	PRJEB37886	1	491	5	43981	United Kingdom	Europe	NA	{"artic_primer_version_exp": "3", "assemblyname": "assembly", "bases": 5513606, "bytes": 1994090, "broker_name_sam": ["COVID-19 Genomics UK Consortium"], "collecting_institution_sam": ["Liverpool Clinical Laboratories"], "collection_date_sam": ["2020-05-30"], "collector_name_sam": ["not provided"], "definition_for_seropositive_sample_sam": ["not provided"], "ena_first_public_sam": ["2020-08-10"],…
ERR5497385	AMPLICON	LIVERPOOL CLINICAL LABORATORIES	public	ERX5278267	SAMEA7175152	GridION	SINGLE	PCR	VIRAL RNA	OXFORD_NANOPORE	Severe acute respiratory syndrome coronavirus 2	ERP121228	2021-03-24	PRJEB37886	26	500	33	43981	United Kingdom	Europe	NA	{"artic_primer_version_exp": "3", "assemblyname": "assembly", "bases": 33810647, "bytes": 27985638, "broker_name_sam": ["COVID-19 Genomics UK Consortium"], "collecting_institution_sam": ["Liverpool Clinical Laboratories"], "collection_date_sam": ["2020-05-30"], "collector_name_sam": ["not provided"], "definition_for_seropositive_sample_sam": ["not provided"], "ena_first_public_sam": ["2020-08-10"…
ERR4780288	AMPLICON	LIVERPOOL CLINICAL LABORATORIES	public	ERX4650102	SAMEA7504774	Illumina MiSeq	PAIRED	PCR	VIRAL RNA	ILLUMINA	Severe acute respiratory syndrome coronavirus 2	ERP121228	2020-11-03	PRJEB37886	3	494	10	44114	United Kingdom	Europe	NA	{"artic_primer_version_exp": "3", "assemblyname": "assembly", "bases": 10657102, "bytes": 3204429, "broker_name_sam": ["COVID-19 Genomics UK Consortium"], "collecting_institution_sam": ["Liverpool Clinical Laboratories"], "collection_date_sam": ["2020-10-10"], "collector_name_sam": ["not provided"], "definition_for_seropositive_sample_sam": ["not provided"], "ena_first_public_sam": ["2020-11-02"]…
ERR4807226	AMPLICON	LIVERPOOL CLINICAL LABORATORIES	public	ERX4676790	SAMEA7504774	GridION	SINGLE	PCR	VIRAL RNA	OXFORD_NANOPORE	Severe acute respiratory syndrome coronavirus 2	ERP121228	2020-11-10	PRJEB37886	14	415	18	44114	United Kingdom	Europe	NA	{"artic_primer_version_exp": "3", "assemblyname": "assembly", "bases": 18835581, "bytes": 14753529, "broker_name_sam": ["COVID-19 Genomics UK Consortium"], "collecting_institution_sam": ["Liverpool Clinical Laboratories"], "collection_date_sam": ["2020-10-10"], "collector_name_sam": ["not provided"], "definition_for_seropositive_sample_sam": ["not provided"], "ena_first_public_sam": ["2020-11-02"…
ERR4969072	AMPLICON	QUADRAM INSTITUTE BIOSCIENCE	public	ERX4788269	SAMEA7689602	MinION	SINGLE	RANDOM	VIRAL RNA	OXFORD_NANOPORE	Severe acute respiratory syndrome coronavirus 2	ERP125565	2021-02-01	PRJEB41737	33	509	41	43963	United Kingdom	Europe	NA	{"assemblyname": "assembly", "bases": 41796109, "bytes": 35099480, "broker_name_sam": ["Quadram Institute Bioscience, Norwich, UK"], "collecting_institution_sam": ["NCH&C"], "collection_date_sam": ["2020-05-12"], "collector_name_sam": ["Justin O'Grady"], "ena_first_public_sam": ["2021-01-26"], "ena_last_update_sam": ["2020-12-04"], "external_id_sam": ["SAMEA7689602"], "geographic_location__countr…
ERR4969008	AMPLICON	QUADRAM INSTITUTE BIOSCIENCE	public	ERX4788205	SAMEA7689602	MinION	SINGLE	RANDOM	VIRAL RNA	OXFORD_NANOPORE	Severe acute respiratory syndrome coronavirus 2	ERP125565	2021-02-01	PRJEB41737	40	396	47	43963	United Kingdom	Europe	NA	{"assemblyname": "assembly", "bases": 47719846, "bytes": 42976959, "broker_name_sam": ["Quadram Institute Bioscience, Norwich, UK"], "collecting_institution_sam": ["NCH&C"], "collection_date_sam": ["2020-05-12"], "collector_name_sam": ["Justin O'Grady"], "ena_first_public_sam": ["2021-01-26"], "ena_last_update_sam": ["2020-12-04"], "external_id_sam": ["SAMEA7689602"], "geographic_location__countr…
ERR4970065	AMPLICON	QUADRAM INSTITUTE BIOSCIENCE	public	ERX4788909	SAMEA7689602	NextSeq 550	PAIRED	RANDOM	VIRAL RNA	ILLUMINA	Severe acute respiratory syndrome coronavirus 2	ERP125565	2021-02-01	PRJEB41737	0	265	1	43963	United Kingdom	Europe	NA	{"assemblyname": "assembly", "bases": 1475381, "bytes": 599432, "broker_name_sam": ["Quadram Institute Bioscience, Norwich, UK"], "collecting_institution_sam": ["NCH&C"], "collection_date_sam": ["2020-05-12"], "collector_name_sam": ["Justin O'Grady"], "ena_first_public_sam": ["2021-01-26"], "ena_last_update_sam": ["2020-12-04"], "external_id_sam": ["SAMEA7689602"], "geographic_location__country_a…
ERR4969140	AMPLICON	QUADRAM INSTITUTE BIOSCIENCE	public	ERX4788337	SAMEA7689603	MinION	SINGLE	RANDOM	VIRAL RNA	OXFORD_NANOPORE	Severe acute respiratory syndrome coronavirus 2	ERP125565	2021-02-01	PRJEB41737	0	503	0	43963	United Kingdom	Europe	NA	{"assemblyname": "assembly", "bases": 152449, "bytes": 289171, "broker_name_sam": ["Quadram Institute Bioscience, Norwich, UK"], "collecting_institution_sam": ["NCH&C"], "collection_date_sam": ["2020-05-12"], "collector_name_sam": ["Justin O'Grady"], "ena_first_public_sam": ["2021-01-26"], "ena_last_update_sam": ["2020-12-04"], "external_id_sam": ["SAMEA7689603"], "geographic_location__country_an…
ERR4969179	AMPLICON	QUADRAM INSTITUTE BIOSCIENCE	public	ERX4788370	SAMEA7689603	NextSeq 550	PAIRED	RANDOM	VIRAL RNA	ILLUMINA	Severe acute respiratory syndrome coronavirus 2	ERP125565	2021-02-01	PRJEB41737	1	248	3	43963	United Kingdom	Europe	NA	{"assemblyname": "assembly", "bases": 3251799, "bytes": 1103129, "broker_name_sam": ["Quadram Institute Bioscience, Norwich, UK"], "collecting_institution_sam": ["NCH&C"], "collection_date_sam": ["2020-05-12"], "collector_name_sam": ["Justin O'Grady"], "ena_first_public_sam": ["2021-01-26"], "ena_last_update_sam": ["2020-12-04"], "external_id_sam": ["SAMEA7689603"], "geographic_location__country_…
ERR4969045	AMPLICON	QUADRAM INSTITUTE BIOSCIENCE	public	ERX4788242	SAMEA7689603	MinION	SINGLE	RANDOM	VIRAL RNA	OXFORD_NANOPORE	Severe acute respiratory syndrome coronavirus 2	ERP125565	2021-02-01	PRJEB41737	2	381	2	43963	United Kingdom	Europe	NA	{"assemblyname": "assembly", "bases": 2343932, "bytes": 2270650, "broker_name_sam": ["Quadram Institute Bioscience, Norwich, UK"], "collecting_institution_sam": ["NCH&C"], "collection_date_sam": ["2020-05-12"], "collector_name_sam": ["Justin O'Grady"], "ena_first_public_sam": ["2021-01-26"], "ena_last_update_sam": ["2020-12-04"], "external_id_sam": ["SAMEA7689603"], "geographic_location__country_…
ERR4969041	AMPLICON	QUADRAM INSTITUTE BIOSCIENCE	public	ERX4788238	SAMEA7689604	MinION	SINGLE	RANDOM	VIRAL RNA	OXFORD_NANOPORE	Severe acute respiratory syndrome coronavirus 2	ERP125565	2021-02-01	PRJEB41737	0	442	0	43964	United Kingdom	Europe	NA	{"assemblyname": "assembly", "bases": 2211, "bytes": 163058, "broker_name_sam": ["Quadram Institute Bioscience, Norwich, UK"], "collecting_institution_sam": ["QEH"], "collection_date_sam": ["2020-05-13"], "collector_name_sam": ["Justin O'Grady"], "ena_first_public_sam": ["2021-01-26"], "ena_last_update_sam": ["2020-12-04"], "external_id_sam": ["SAMEA7689604"], "geographic_location__country_and_or…
ERR4969178	AMPLICON	QUADRAM INSTITUTE BIOSCIENCE	public	ERX4788369	SAMEA7689604	NextSeq 550	PAIRED	RANDOM	VIRAL RNA	ILLUMINA	Severe acute respiratory syndrome coronavirus 2	ERP125565	2021-02-01	PRJEB41737	0	104	0	43964	United Kingdom	Europe	NA	{"assemblyname": "assembly", "bases": 193932, "bytes": 258492, "broker_name_sam": ["Quadram Institute Bioscience, Norwich, UK"], "collecting_institution_sam": ["QEH"], "collection_date_sam": ["2020-05-13"], "collector_name_sam": ["Justin O'Grady"], "ena_first_public_sam": ["2021-01-26"], "ena_last_update_sam": ["2020-12-04"], "external_id_sam": ["SAMEA7689604"], "geographic_location__country_and_…
ERR4969176	AMPLICON	QUADRAM INSTITUTE BIOSCIENCE	public	ERX4788367	SAMEA7689605	NextSeq 550	PAIRED	RANDOM	VIRAL RNA	ILLUMINA	Severe acute respiratory syndrome coronavirus 2	ERP125565	2021-02-01	PRJEB41737	0	255	2	43963	United Kingdom	Europe	NA	{"assemblyname": "assembly", "bases": 2170057, "bytes": 746161, "broker_name_sam": ["Quadram Institute Bioscience, Norwich, UK"], "collecting_institution_sam": ["NCH&C"], "collection_date_sam": ["2020-05-12"], "collector_name_sam": ["Justin O'Grady"], "ena_first_public_sam": ["2021-01-26"], "ena_last_update_sam": ["2020-12-04"], "external_id_sam": ["SAMEA7689605"], "geographic_location__country_a…
ERR4969048	AMPLICON	QUADRAM INSTITUTE BIOSCIENCE	public	ERX4788245	SAMEA7689605	MinION	SINGLE	RANDOM	VIRAL RNA	OXFORD_NANOPORE	Severe acute respiratory syndrome coronavirus 2	ERP125565	2021-02-01	PRJEB41737	1	360	1	43963	United Kingdom	Europe	NA	{"assemblyname": "assembly", "bases": 1281583, "bytes": 1321093, "broker_name_sam": ["Quadram Institute Bioscience, Norwich, UK"], "collecting_institution_sam": ["NCH&C"], "collection_date_sam": ["2020-05-12"], "collector_name_sam": ["Justin O'Grady"], "ena_first_public_sam": ["2021-01-26"], "ena_last_update_sam": ["2020-12-04"], "external_id_sam": ["SAMEA7689605"], "geographic_location__country_…
ERR4969142	AMPLICON	QUADRAM INSTITUTE BIOSCIENCE	public	ERX4788339	SAMEA7689605	MinION	SINGLE	RANDOM	VIRAL RNA	OXFORD_NANOPORE	Severe acute respiratory syndrome coronavirus 2	ERP125565	2021-02-01	PRJEB41737	0	500	0	43963	United Kingdom	Europe	NA	{"assemblyname": "assembly", "bases": 65624, "bytes": 216236, "broker_name_sam": ["Quadram Institute Bioscience, Norwich, UK"], "collecting_institution_sam": ["NCH&C"], "collection_date_sam": ["2020-05-12"], "collector_name_sam": ["Justin O'Grady"], "ena_first_public_sam": ["2021-01-26"], "ena_last_update_sam": ["2020-12-04"], "external_id_sam": ["SAMEA7689605"], "geographic_location__country_and…
ERR4969183	AMPLICON	QUADRAM INSTITUTE BIOSCIENCE	public	ERX4788374	SAMEA7689606	NextSeq 550	PAIRED	RANDOM	VIRAL RNA	ILLUMINA	Severe acute respiratory syndrome coronavirus 2	ERP125565	2021-02-01	PRJEB41737	1	258	6	43963	United Kingdom	Europe	NA	{"assemblyname": "assembly", "bases": 6353401, "bytes": 1817439, "broker_name_sam": ["Quadram Institute Bioscience, Norwich, UK"], "collecting_institution_sam": ["NCH&C"], "collection_date_sam": ["2020-05-12"], "collector_name_sam": ["Justin O'Grady"], "ena_first_public_sam": ["2021-01-26"], "ena_last_update_sam": ["2020-12-04"], "external_id_sam": ["SAMEA7689606"], "geographic_location__country_…
ERR4969043	AMPLICON	QUADRAM INSTITUTE BIOSCIENCE	public	ERX4788240	SAMEA7689606	MinION	SINGLE	RANDOM	VIRAL RNA	OXFORD_NANOPORE	Severe acute respiratory syndrome coronavirus 2	ERP125565	2021-02-01	PRJEB41737	1	360	1	43963	United Kingdom	Europe	NA	{"assemblyname": "assembly", "bases": 1300411, "bytes": 1342837, "broker_name_sam": ["Quadram Institute Bioscience, Norwich, UK"], "collecting_institution_sam": ["NCH&C"], "collection_date_sam": ["2020-05-12"], "collector_name_sam": ["Justin O'Grady"], "ena_first_public_sam": ["2021-01-26"], "ena_last_update_sam": ["2020-12-04"], "external_id_sam": ["SAMEA7689606"], "geographic_location__country_…
ERR4969138	AMPLICON	QUADRAM INSTITUTE BIOSCIENCE	public	ERX4788335	SAMEA7689606	MinION	SINGLE	RANDOM	VIRAL RNA	OXFORD_NANOPORE	Severe acute respiratory syndrome coronavirus 2	ERP125565	2021-02-01	PRJEB41737	0	507	0	43963	United Kingdom	Europe	NA	{"assemblyname": "assembly", "bases": 69533, "bytes": 219157, "broker_name_sam": ["Quadram Institute Bioscience, Norwich, UK"], "collecting_institution_sam": ["NCH&C"], "collection_date_sam": ["2020-05-12"], "collector_name_sam": ["Justin O'Grady"], "ena_first_public_sam": ["2021-01-26"], "ena_last_update_sam": ["2020-12-04"], "external_id_sam": ["SAMEA7689606"], "geographic_location__country_and…
ERR4969047	AMPLICON	QUADRAM INSTITUTE BIOSCIENCE	public	ERX4788244	SAMEA7689607	MinION	SINGLE	RANDOM	VIRAL RNA	OXFORD_NANOPORE	Severe acute respiratory syndrome coronavirus 2	ERP125565	2021-02-01	PRJEB41737	0	375	0	43963	United Kingdom	Europe	NA	{"assemblyname": "assembly", "bases": 564982, "bytes": 672344, "broker_name_sam": ["Quadram Institute Bioscience, Norwich, UK"], "collecting_institution_sam": ["NCH&C"], "collection_date_sam": ["2020-05-12"], "collector_name_sam": ["Justin O'Grady"], "ena_first_public_sam": ["2021-01-26"], "ena_last_update_sam": ["2020-12-04"], "external_id_sam": ["SAMEA7689607"], "geographic_location__country_an…
ERR4969139	AMPLICON	QUADRAM INSTITUTE BIOSCIENCE	public	ERX4788336	SAMEA7689607	MinION	SINGLE	RANDOM	VIRAL RNA	OXFORD_NANOPORE	Severe acute respiratory syndrome coronavirus 2	ERP125565	2021-02-01	PRJEB41737	0	504	0	43963	United Kingdom	Europe	NA	{"assemblyname": "assembly", "bases": 36345, "bytes": 191332, "broker_name_sam": ["Quadram Institute Bioscience, Norwich, UK"], "collecting_institution_sam": ["NCH&C"], "collection_date_sam": ["2020-05-12"], "collector_name_sam": ["Justin O'Grady"], "ena_first_public_sam": ["2021-01-26"], "ena_last_update_sam": ["2020-12-04"], "external_id_sam": ["SAMEA7689607"], "geographic_location__country_and…
ERR4969174	AMPLICON	QUADRAM INSTITUTE BIOSCIENCE	public	ERX4788365	SAMEA7689607	NextSeq 550	PAIRED	RANDOM	VIRAL RNA	ILLUMINA	Severe acute respiratory syndrome coronavirus 2	ERP125565	2021-02-01	PRJEB41737	0	224	0	43963	United Kingdom	Europe	NA	{"assemblyname": "assembly", "bases": 985408, "bytes": 506748, "broker_name_sam": ["Quadram Institute Bioscience, Norwich, UK"], "collecting_institution_sam": ["NCH&C"], "collection_date_sam": ["2020-05-12"], "collector_name_sam": ["Justin O'Grady"], "ena_first_public_sam": ["2021-01-26"], "ena_last_update_sam": ["2020-12-04"], "external_id_sam": ["SAMEA7689607"], "geographic_location__country_an…
ERR4969005	AMPLICON	QUADRAM INSTITUTE BIOSCIENCE	public	ERX4788202	SAMEA7689608	MinION	SINGLE	RANDOM	VIRAL RNA	OXFORD_NANOPORE	Severe acute respiratory syndrome coronavirus 2	ERP125565	2021-02-01	PRJEB41737	25	388	29	43968	United Kingdom	Europe	NA	{"assemblyname": "assembly", "bases": 29709237, "bytes": 26898246, "broker_name_sam": ["Quadram Institute Bioscience, Norwich, UK"], "collecting_institution_sam": ["Quadram Institute Bioscience"], "collection_date_sam": ["2020-05-17"], "collector_name_sam": ["Justin O'Grady"], "ena_first_public_sam": ["2021-01-26"], "ena_last_update_sam": ["2020-12-04"], "external_id_sam": ["SAMEA7689608"], "geog…
ERR4969134	AMPLICON	QUADRAM INSTITUTE BIOSCIENCE	public	ERX4788331	SAMEA7689608	MinION	SINGLE	RANDOM	VIRAL RNA	OXFORD_NANOPORE	Severe acute respiratory syndrome coronavirus 2	ERP125565	2021-02-01	PRJEB41737	2	508	3	43968	United Kingdom	Europe	NA	{"assemblyname": "assembly", "bases": 3074620, "bytes": 2751154, "broker_name_sam": ["Quadram Institute Bioscience, Norwich, UK"], "collecting_institution_sam": ["Quadram Institute Bioscience"], "collection_date_sam": ["2020-05-17"], "collector_name_sam": ["Justin O'Grady"], "ena_first_public_sam": ["2021-01-26"], "ena_last_update_sam": ["2020-12-04"], "external_id_sam": ["SAMEA7689608"], "geogra…
ERR4969165	AMPLICON	QUADRAM INSTITUTE BIOSCIENCE	public	ERX4788356	SAMEA7689608	NextSeq 550	PAIRED	RANDOM	VIRAL RNA	ILLUMINA	Severe acute respiratory syndrome coronavirus 2	ERP125565	2021-02-01	PRJEB41737	8	260	31	43968	United Kingdom	Europe	NA	{"assemblyname": "assembly", "bases": 31510738, "bytes": 8843495, "broker_name_sam": ["Quadram Institute Bioscience, Norwich, UK"], "collecting_institution_sam": ["Quadram Institute Bioscience"], "collection_date_sam": ["2020-05-17"], "collector_name_sam": ["Justin O'Grady"], "ena_first_public_sam": ["2021-01-26"], "ena_last_update_sam": ["2020-12-04"], "external_id_sam": ["SAMEA7689608"], "geogr…
ERR4969187	AMPLICON	QUADRAM INSTITUTE BIOSCIENCE	public	ERX4788378	SAMEA7689609	NextSeq 550	PAIRED	RANDOM	VIRAL RNA	ILLUMINA	Severe acute respiratory syndrome coronavirus 2	ERP125565	2021-02-01	PRJEB41737	4	267	18	43963	United Kingdom	Europe	NA	{"assemblyname": "assembly", "bases": 18707173, "bytes": 5055726, "broker_name_sam": ["Quadram Institute Bioscience, Norwich, UK"], "collecting_institution_sam": ["NCH&C"], "collection_date_sam": ["2020-05-12"], "collector_name_sam": ["Justin O'Grady"], "ena_first_public_sam": ["2021-01-26"], "ena_last_update_sam": ["2020-12-04"], "external_id_sam": ["SAMEA7689609"], "geographic_location__country…
ERR4969050	AMPLICON	QUADRAM INSTITUTE BIOSCIENCE	public	ERX4788247	SAMEA7689609	MinION	SINGLE	RANDOM	VIRAL RNA	OXFORD_NANOPORE	Severe acute respiratory syndrome coronavirus 2	ERP125565	2021-02-01	PRJEB41737	13	391	15	43963	United Kingdom	Europe	NA	{"assemblyname": "assembly", "bases": 15574945, "bytes": 14044193, "broker_name_sam": ["Quadram Institute Bioscience, Norwich, UK"], "collecting_institution_sam": ["NCH&C"], "collection_date_sam": ["2020-05-12"], "collector_name_sam": ["Justin O'Grady"], "ena_first_public_sam": ["2021-01-26"], "ena_last_update_sam": ["2020-12-04"], "external_id_sam": ["SAMEA7689609"], "geographic_location__countr…
ERR4969146	AMPLICON	QUADRAM INSTITUTE BIOSCIENCE	public	ERX4788343	SAMEA7689609	MinION	SINGLE	RANDOM	VIRAL RNA	OXFORD_NANOPORE	Severe acute respiratory syndrome coronavirus 2	ERP125565	2021-02-01	PRJEB41737	1	512	1	43963	United Kingdom	Europe	NA	{"assemblyname": "assembly", "bases": 1280923, "bytes": 1245063, "broker_name_sam": ["Quadram Institute Bioscience, Norwich, UK"], "collecting_institution_sam": ["NCH&C"], "collection_date_sam": ["2020-05-12"], "collector_name_sam": ["Justin O'Grady"], "ena_first_public_sam": ["2021-01-26"], "ena_last_update_sam": ["2020-12-04"], "external_id_sam": ["SAMEA7689609"], "geographic_location__country_…
ERR4969185	AMPLICON	QUADRAM INSTITUTE BIOSCIENCE	public	ERX4788376	SAMEA7689610	NextSeq 550	PAIRED	RANDOM	VIRAL RNA	ILLUMINA	Severe acute respiratory syndrome coronavirus 2	ERP125565	2021-02-01	PRJEB41737	3	260	11	43963	United Kingdom	Europe	NA	{"assemblyname": "assembly", "bases": 11579924, "bytes": 3151365, "broker_name_sam": ["Quadram Institute Bioscience, Norwich, UK"], "collecting_institution_sam": ["NCH&C"], "collection_date_sam": ["2020-05-12"], "collector_name_sam": ["Justin O'Grady"], "ena_first_public_sam": ["2021-01-26"], "ena_last_update_sam": ["2020-12-04"], "external_id_sam": ["SAMEA7689610"], "geographic_location__country…
ERR4969133	AMPLICON	QUADRAM INSTITUTE BIOSCIENCE	public	ERX4788330	SAMEA7689610	MinION	SINGLE	RANDOM	VIRAL RNA	OXFORD_NANOPORE	Severe acute respiratory syndrome coronavirus 2	ERP125565	2021-02-01	PRJEB41737	0	510	0	43963	United Kingdom	Europe	NA	{"assemblyname": "assembly", "bases": 300943, "bytes": 415504, "broker_name_sam": ["Quadram Institute Bioscience, Norwich, UK"], "collecting_institution_sam": ["NCH&C"], "collection_date_sam": ["2020-05-12"], "collector_name_sam": ["Justin O'Grady"], "ena_first_public_sam": ["2021-01-26"], "ena_last_update_sam": ["2020-12-04"], "external_id_sam": ["SAMEA7689610"], "geographic_location__country_an…
ERR4969039	AMPLICON	QUADRAM INSTITUTE BIOSCIENCE	public	ERX4788236	SAMEA7689610	MinION	SINGLE	RANDOM	VIRAL RNA	OXFORD_NANOPORE	Severe acute respiratory syndrome coronavirus 2	ERP125565	2021-02-01	PRJEB41737	4	391	4	43963	United Kingdom	Europe	NA	{"assemblyname": "assembly", "bases": 4661525, "bytes": 4350958, "broker_name_sam": ["Quadram Institute Bioscience, Norwich, UK"], "collecting_institution_sam": ["NCH&C"], "collection_date_sam": ["2020-05-12"], "collector_name_sam": ["Justin O'Grady"], "ena_first_public_sam": ["2021-01-26"], "ena_last_update_sam": ["2020-12-04"], "external_id_sam": ["SAMEA7689610"], "geographic_location__country_…
ERR4969046	AMPLICON	QUADRAM INSTITUTE BIOSCIENCE	public	ERX4788243	SAMEA7689611	MinION	SINGLE	RANDOM	VIRAL RNA	OXFORD_NANOPORE	Severe acute respiratory syndrome coronavirus 2	ERP125565	2021-02-01	PRJEB41737	0	394	0	43964	United Kingdom	Europe	NA	{"assemblyname": "assembly", "bases": 911567, "bytes": 975059, "broker_name_sam": ["Quadram Institute Bioscience, Norwich, UK"], "collecting_institution_sam": ["NCH&C"], "collection_date_sam": ["2020-05-13"], "collector_name_sam": ["Justin O'Grady"], "ena_first_public_sam": ["2021-01-26"], "ena_last_update_sam": ["2020-12-04"], "external_id_sam": ["SAMEA7689611"], "geographic_location__country_an…
ERR4969132	AMPLICON	QUADRAM INSTITUTE BIOSCIENCE	public	ERX4788329	SAMEA7689611	MinION	SINGLE	RANDOM	VIRAL RNA	OXFORD_NANOPORE	Severe acute respiratory syndrome coronavirus 2	ERP125565	2021-02-01	PRJEB41737	0	500	0	43964	United Kingdom	Europe	NA	{"assemblyname": "assembly", "bases": 51568, "bytes": 203260, "broker_name_sam": ["Quadram Institute Bioscience, Norwich, UK"], "collecting_institution_sam": ["NCH&C"], "collection_date_sam": ["2020-05-13"], "collector_name_sam": ["Justin O'Grady"], "ena_first_public_sam": ["2021-01-26"], "ena_last_update_sam": ["2020-12-04"], "external_id_sam": ["SAMEA7689611"], "geographic_location__country_and…
ERR4969177	AMPLICON	QUADRAM INSTITUTE BIOSCIENCE	public	ERX4788368	SAMEA7689611	NextSeq 550	PAIRED	RANDOM	VIRAL RNA	ILLUMINA	Severe acute respiratory syndrome coronavirus 2	ERP125565	2021-02-01	PRJEB41737	0	230	1	43964	United Kingdom	Europe	NA	{"assemblyname": "assembly", "bases": 1519912, "bytes": 615351, "broker_name_sam": ["Quadram Institute Bioscience, Norwich, UK"], "collecting_institution_sam": ["NCH&C"], "collection_date_sam": ["2020-05-13"], "collector_name_sam": ["Justin O'Grady"], "ena_first_public_sam": ["2021-01-26"], "ena_last_update_sam": ["2020-12-04"], "external_id_sam": ["SAMEA7689611"], "geographic_location__country_a…
ERR4969143	AMPLICON	QUADRAM INSTITUTE BIOSCIENCE	public	ERX4788340	SAMEA7689612	MinION	SINGLE	RANDOM	VIRAL RNA	OXFORD_NANOPORE	Severe acute respiratory syndrome coronavirus 2	ERP125565	2021-02-01	PRJEB41737	0	516	0	43963	United Kingdom	Europe	NA	{"assemblyname": "assembly", "bases": 11358, "bytes": 170304, "broker_name_sam": ["Quadram Institute Bioscience, Norwich, UK"], "collecting_institution_sam": ["NCH&C"], "collection_date_sam": ["2020-05-12"], "collector_name_sam": ["Justin O'Grady"], "ena_first_public_sam": ["2021-01-26"], "ena_last_update_sam": ["2020-12-04"], "external_id_sam": ["SAMEA7689612"], "geographic_location__country_and…
ERR4969182	AMPLICON	QUADRAM INSTITUTE BIOSCIENCE	public	ERX4788373	SAMEA7689612	NextSeq 550	PAIRED	RANDOM	VIRAL RNA	ILLUMINA	Severe acute respiratory syndrome coronavirus 2	ERP125565	2021-02-01	PRJEB41737	0	186	0	43963	United Kingdom	Europe	NA	{"assemblyname": "assembly", "bases": 950025, "bytes": 529434, "broker_name_sam": ["Quadram Institute Bioscience, Norwich, UK"], "collecting_institution_sam": ["NCH&C"], "collection_date_sam": ["2020-05-12"], "collector_name_sam": ["Justin O'Grady"], "ena_first_public_sam": ["2021-01-26"], "ena_last_update_sam": ["2020-12-04"], "external_id_sam": ["SAMEA7689612"], "geographic_location__country_an…
ERR4969037	AMPLICON	QUADRAM INSTITUTE BIOSCIENCE	public	ERX4788234	SAMEA7689612	MinION	SINGLE	RANDOM	VIRAL RNA	OXFORD_NANOPORE	Severe acute respiratory syndrome coronavirus 2	ERP125565	2021-02-01	PRJEB41737	0	356	0	43963	United Kingdom	Europe	NA	{"assemblyname": "assembly", "bases": 8552, "bytes": 169806, "broker_name_sam": ["Quadram Institute Bioscience, Norwich, UK"], "collecting_institution_sam": ["NCH&C"], "collection_date_sam": ["2020-05-12"], "collector_name_sam": ["Justin O'Grady"], "ena_first_public_sam": ["2021-01-26"], "ena_last_update_sam": ["2020-12-04"], "external_id_sam": ["SAMEA7689612"], "geographic_location__country_and_…
ERR4969044	AMPLICON	QUADRAM INSTITUTE BIOSCIENCE	public	ERX4788241	SAMEA7689613	MinION	SINGLE	RANDOM	VIRAL RNA	OXFORD_NANOPORE	Severe acute respiratory syndrome coronavirus 2	ERP125565	2021-02-01	PRJEB41737	4	368	4	43963	United Kingdom	Europe	NA	{"assemblyname": "assembly", "bases": 4504328, "bytes": 4205731, "broker_name_sam": ["Quadram Institute Bioscience, Norwich, UK"], "collecting_institution_sam": ["NCH&C"], "collection_date_sam": ["2020-05-12"], "collector_name_sam": ["Justin O'Grady"], "ena_first_public_sam": ["2021-01-26"], "ena_last_update_sam": ["2020-12-04"], "external_id_sam": ["SAMEA7689613"], "geographic_location__country_…
ERR4969136	AMPLICON	QUADRAM INSTITUTE BIOSCIENCE	public	ERX4788333	SAMEA7689613	MinION	SINGLE	RANDOM	VIRAL RNA	OXFORD_NANOPORE	Severe acute respiratory syndrome coronavirus 2	ERP125565	2021-02-01	PRJEB41737	0	504	0	43963	United Kingdom	Europe	NA	{"assemblyname": "assembly", "bases": 143227, "bytes": 279925, "broker_name_sam": ["Quadram Institute Bioscience, Norwich, UK"], "collecting_institution_sam": ["NCH&C"], "collection_date_sam": ["2020-05-12"], "collector_name_sam": ["Justin O'Grady"], "ena_first_public_sam": ["2021-01-26"], "ena_last_update_sam": ["2020-12-04"], "external_id_sam": ["SAMEA7689613"], "geographic_location__country_an…
ERR4969190	AMPLICON	QUADRAM INSTITUTE BIOSCIENCE	public	ERX4788381	SAMEA7689613	NextSeq 550	PAIRED	RANDOM	VIRAL RNA	ILLUMINA	Severe acute respiratory syndrome coronavirus 2	ERP125565	2021-02-01	PRJEB41737	6	265	27	43963	United Kingdom	Europe	NA	{"assemblyname": "assembly", "bases": 27668174, "bytes": 7232389, "broker_name_sam": ["Quadram Institute Bioscience, Norwich, UK"], "collecting_institution_sam": ["NCH&C"], "collection_date_sam": ["2020-05-12"], "collector_name_sam": ["Justin O'Grady"], "ena_first_public_sam": ["2021-01-26"], "ena_last_update_sam": ["2020-12-04"], "external_id_sam": ["SAMEA7689613"], "geographic_location__country…
ERR4969135	AMPLICON	QUADRAM INSTITUTE BIOSCIENCE	public	ERX4788332	SAMEA7689614	MinION	SINGLE	RANDOM	VIRAL RNA	OXFORD_NANOPORE	Severe acute respiratory syndrome coronavirus 2	ERP125565	2021-02-01	PRJEB41737	0	507	0	43953	United Kingdom	Europe	NA	{"assemblyname": "assembly", "bases": 704967, "bytes": 758224, "broker_name_sam": ["Quadram Institute Bioscience, Norwich, UK"], "collecting_institution_sam": ["QEH"], "collection_date_sam": ["2020-05-02"], "collector_name_sam": ["Justin O'Grady"], "ena_first_public_sam": ["2021-01-26"], "ena_last_update_sam": ["2020-12-04"], "external_id_sam": ["SAMEA7689614"], "geographic_location__country_and_…
ERR4969040	AMPLICON	QUADRAM INSTITUTE BIOSCIENCE	public	ERX4788237	SAMEA7689614	MinION	SINGLE	RANDOM	VIRAL RNA	OXFORD_NANOPORE	Severe acute respiratory syndrome coronavirus 2	ERP125565	2021-02-01	PRJEB41737	12	378	14	43953	United Kingdom	Europe	NA	{"assemblyname": "assembly", "bases": 14024934, "bytes": 12782296, "broker_name_sam": ["Quadram Institute Bioscience, Norwich, UK"], "collecting_institution_sam": ["QEH"], "collection_date_sam": ["2020-05-02"], "collector_name_sam": ["Justin O'Grady"], "ena_first_public_sam": ["2021-01-26"], "ena_last_update_sam": ["2020-12-04"], "external_id_sam": ["SAMEA7689614"], "geographic_location__country_…
ERR4969175	AMPLICON	QUADRAM INSTITUTE BIOSCIENCE	public	ERX4788366	SAMEA7689614	NextSeq 550	PAIRED	RANDOM	VIRAL RNA	ILLUMINA	Severe acute respiratory syndrome coronavirus 2	ERP125565	2021-02-01	PRJEB41737	8	262	33	43953	United Kingdom	Europe	NA	{"assemblyname": "assembly", "bases": 33655837, "bytes": 9201458, "broker_name_sam": ["Quadram Institute Bioscience, Norwich, UK"], "collecting_institution_sam": ["QEH"], "collection_date_sam": ["2020-05-02"], "collector_name_sam": ["Justin O'Grady"], "ena_first_public_sam": ["2021-01-26"], "ena_last_update_sam": ["2020-12-04"], "external_id_sam": ["SAMEA7689614"], "geographic_location__country_a…
ERR4969180	AMPLICON	QUADRAM INSTITUTE BIOSCIENCE	public	ERX4788371	SAMEA7689615	NextSeq 550	PAIRED	RANDOM	VIRAL RNA	ILLUMINA	Severe acute respiratory syndrome coronavirus 2	ERP125565	2021-02-01	PRJEB41737	0	115	0	43961	United Kingdom	Europe	NA	{"assemblyname": "assembly", "bases": 341547, "bytes": 373086, "broker_name_sam": ["Quadram Institute Bioscience, Norwich, UK"], "collecting_institution_sam": ["Quadram Institute Bioscience"], "collection_date_sam": ["2020-05-10"], "collector_name_sam": ["Justin O'Grady"], "ena_first_public_sam": ["2021-01-26"], "ena_last_update_sam": ["2020-12-04"], "external_id_sam": ["SAMEA7689615"], "geograph…
ERR4969038	AMPLICON	QUADRAM INSTITUTE BIOSCIENCE	public	ERX4788235	SAMEA7689615	MinION	SINGLE	RANDOM	VIRAL RNA	OXFORD_NANOPORE	Severe acute respiratory syndrome coronavirus 2	ERP125565	2021-02-01	PRJEB41737	0	460	0	43961	United Kingdom	Europe	NA	{"assemblyname": "assembly", "bases": 2760, "bytes": 164483, "broker_name_sam": ["Quadram Institute Bioscience, Norwich, UK"], "collecting_institution_sam": ["Quadram Institute Bioscience"], "collection_date_sam": ["2020-05-10"], "collector_name_sam": ["Justin O'Grady"], "ena_first_public_sam": ["2021-01-26"], "ena_last_update_sam": ["2020-12-04"], "external_id_sam": ["SAMEA7689615"], "geographic…
ERR4969051	AMPLICON	QUADRAM INSTITUTE BIOSCIENCE	public	ERX4788248	SAMEA7689617	MinION	SINGLE	RANDOM	VIRAL RNA	OXFORD_NANOPORE	Severe acute respiratory syndrome coronavirus 2	ERP125565	2021-02-01	PRJEB41737	2	363	2	43963	United Kingdom	Europe	NA	{"assemblyname": "assembly", "bases": 2150477, "bytes": 2117765, "broker_name_sam": ["Quadram Institute Bioscience, Norwich, UK"], "collecting_institution_sam": ["Quadram Institute Bioscience"], "collection_date_sam": ["2020-05-12"], "collector_name_sam": ["Justin O'Grady"], "ena_first_public_sam": ["2021-01-26"], "ena_last_update_sam": ["2020-12-04"], "external_id_sam": ["SAMEA7689617"], "geogra…
ERR4969186	AMPLICON	QUADRAM INSTITUTE BIOSCIENCE	public	ERX4788377	SAMEA7689617	NextSeq 550	PAIRED	RANDOM	VIRAL RNA	ILLUMINA	Severe acute respiratory syndrome coronavirus 2	ERP125565	2021-02-01	PRJEB41737	1	255	6	43963	United Kingdom	Europe	NA	{"assemblyname": "assembly", "bases": 6815853, "bytes": 1991810, "broker_name_sam": ["Quadram Institute Bioscience, Norwich, UK"], "collecting_institution_sam": ["Quadram Institute Bioscience"], "collection_date_sam": ["2020-05-12"], "collector_name_sam": ["Justin O'Grady"], "ena_first_public_sam": ["2021-01-26"], "ena_last_update_sam": ["2020-12-04"], "external_id_sam": ["SAMEA7689617"], "geogra…
ERR4969145	AMPLICON	QUADRAM INSTITUTE BIOSCIENCE	public	ERX4788342	SAMEA7689617	MinION	SINGLE	RANDOM	VIRAL RNA	OXFORD_NANOPORE	Severe acute respiratory syndrome coronavirus 2	ERP125565	2021-02-01	PRJEB41737	0	506	0	43963	United Kingdom	Europe	NA	{"assemblyname": "assembly", "bases": 182783, "bytes": 316216, "broker_name_sam": ["Quadram Institute Bioscience, Norwich, UK"], "collecting_institution_sam": ["Quadram Institute Bioscience"], "collection_date_sam": ["2020-05-12"], "collector_name_sam": ["Justin O'Grady"], "ena_first_public_sam": ["2021-01-26"], "ena_last_update_sam": ["2020-12-04"], "external_id_sam": ["SAMEA7689617"], "geograph…
ERR4969144	AMPLICON	QUADRAM INSTITUTE BIOSCIENCE	public	ERX4788341	SAMEA7689618	MinION	SINGLE	RANDOM	VIRAL RNA	OXFORD_NANOPORE	Severe acute respiratory syndrome coronavirus 2	ERP125565	2021-02-01	PRJEB41737	0	511	0	43962	United Kingdom	Europe	NA	{"assemblyname": "assembly", "bases": 196780, "bytes": 329203, "broker_name_sam": ["Quadram Institute Bioscience, Norwich, UK"], "collecting_institution_sam": ["Quadram Institute Bioscience"], "collection_date_sam": ["2020-05-11"], "collector_name_sam": ["Justin O'Grady"], "ena_first_public_sam": ["2021-01-26"], "ena_last_update_sam": ["2020-12-04"], "external_id_sam": ["SAMEA7689618"], "geograph…
ERR4969042	AMPLICON	QUADRAM INSTITUTE BIOSCIENCE	public	ERX4788239	SAMEA7689618	MinION	SINGLE	RANDOM	VIRAL RNA	OXFORD_NANOPORE	Severe acute respiratory syndrome coronavirus 2	ERP125565	2021-02-01	PRJEB41737	0	358	0	43962	United Kingdom	Europe	NA	{"assemblyname": "assembly", "bases": 614904, "bytes": 721191, "broker_name_sam": ["Quadram Institute Bioscience, Norwich, UK"], "collecting_institution_sam": ["Quadram Institute Bioscience"], "collection_date_sam": ["2020-05-11"], "collector_name_sam": ["Justin O'Grady"], "ena_first_public_sam": ["2021-01-26"], "ena_last_update_sam": ["2020-12-04"], "external_id_sam": ["SAMEA7689618"], "geograph…
ERR4969189	AMPLICON	QUADRAM INSTITUTE BIOSCIENCE	public	ERX4788380	SAMEA7689618	NextSeq 550	PAIRED	RANDOM	VIRAL RNA	ILLUMINA	Severe acute respiratory syndrome coronavirus 2	ERP125565	2021-02-01	PRJEB41737	8	266	35	43962	United Kingdom	Europe	NA	{"assemblyname": "assembly", "bases": 35799950, "bytes": 9286557, "broker_name_sam": ["Quadram Institute Bioscience, Norwich, UK"], "collecting_institution_sam": ["Quadram Institute Bioscience"], "collection_date_sam": ["2020-05-11"], "collector_name_sam": ["Justin O'Grady"], "ena_first_public_sam": ["2021-01-26"], "ena_last_update_sam": ["2020-12-04"], "external_id_sam": ["SAMEA7689618"], "geogr…
ERR4969137	AMPLICON	QUADRAM INSTITUTE BIOSCIENCE	public	ERX4788334	SAMEA7689619	MinION	SINGLE	RANDOM	VIRAL RNA	OXFORD_NANOPORE	Severe acute respiratory syndrome coronavirus 2	ERP125565	2021-02-01	PRJEB41737	0	507	0	43963	United Kingdom	Europe	NA	{"assemblyname": "assembly", "bases": 842208, "bytes": 872824, "broker_name_sam": ["Quadram Institute Bioscience, Norwich, UK"], "collecting_institution_sam": ["Quadram Institute Bioscience"], "collection_date_sam": ["2020-05-12"], "collector_name_sam": ["Justin O'Grady"], "ena_first_public_sam": ["2021-01-26"], "ena_last_update_sam": ["2020-12-04"], "external_id_sam": ["SAMEA7689619"], "geograph…
ERR4969184	AMPLICON	QUADRAM INSTITUTE BIOSCIENCE	public	ERX4788375	SAMEA7689619	NextSeq 550	PAIRED	RANDOM	VIRAL RNA	ILLUMINA	Severe acute respiratory syndrome coronavirus 2	ERP125565	2021-02-01	PRJEB41737	4	263	18	43963	United Kingdom	Europe	NA	{"assemblyname": "assembly", "bases": 18286942, "bytes": 5230211, "broker_name_sam": ["Quadram Institute Bioscience, Norwich, UK"], "collecting_institution_sam": ["Quadram Institute Bioscience"], "collection_date_sam": ["2020-05-12"], "collector_name_sam": ["Justin O'Grady"], "ena_first_public_sam": ["2021-01-26"], "ena_last_update_sam": ["2020-12-04"], "external_id_sam": ["SAMEA7689619"], "geogr…
ERR4969052	AMPLICON	QUADRAM INSTITUTE BIOSCIENCE	public	ERX4788249	SAMEA7689619	MinION	SINGLE	RANDOM	VIRAL RNA	OXFORD_NANOPORE	Severe acute respiratory syndrome coronavirus 2	ERP125565	2021-02-01	PRJEB41737	4	381	5	43963	United Kingdom	Europe	NA	{"assemblyname": "assembly", "bases": 5473450, "bytes": 5062662, "broker_name_sam": ["Quadram Institute Bioscience, Norwich, UK"], "collecting_institution_sam": ["Quadram Institute Bioscience"], "collection_date_sam": ["2020-05-12"], "collector_name_sam": ["Justin O'Grady"], "ena_first_public_sam": ["2021-01-26"], "ena_last_update_sam": ["2020-12-04"], "external_id_sam": ["SAMEA7689619"], "geogra…
ERR4969141	AMPLICON	QUADRAM INSTITUTE BIOSCIENCE	public	ERX4788338	SAMEA7689620	MinION	SINGLE	RANDOM	VIRAL RNA	OXFORD_NANOPORE	Severe acute respiratory syndrome coronavirus 2	ERP125565	2021-02-01	PRJEB41737	0	495	0	43962	United Kingdom	Europe	NA	{"assemblyname": "assembly", "bases": 12393, "bytes": 170084, "broker_name_sam": ["Quadram Institute Bioscience, Norwich, UK"], "collecting_institution_sam": ["JPH"], "collection_date_sam": ["2020-05-11"], "collector_name_sam": ["Justin O'Grady"], "ena_first_public_sam": ["2021-01-26"], "ena_last_update_sam": ["2020-12-04"], "external_id_sam": ["SAMEA7689620"], "geographic_location__country_and_o…
ERR4969181	AMPLICON	QUADRAM INSTITUTE BIOSCIENCE	public	ERX4788372	SAMEA7689620	NextSeq 550	PAIRED	RANDOM	VIRAL RNA	ILLUMINA	Severe acute respiratory syndrome coronavirus 2	ERP125565	2021-02-01	PRJEB41737	1	272	5	43962	United Kingdom	Europe	NA	{"assemblyname": "assembly", "bases": 5048705, "bytes": 1573500, "broker_name_sam": ["Quadram Institute Bioscience, Norwich, UK"], "collecting_institution_sam": ["JPH"], "collection_date_sam": ["2020-05-11"], "collector_name_sam": ["Justin O'Grady"], "ena_first_public_sam": ["2021-01-26"], "ena_last_update_sam": ["2020-12-04"], "external_id_sam": ["SAMEA7689620"], "geographic_location__country_an…
ERR4969036	AMPLICON	QUADRAM INSTITUTE BIOSCIENCE	public	ERX4788233	SAMEA7689620	MinION	SINGLE	RANDOM	VIRAL RNA	OXFORD_NANOPORE	Severe acute respiratory syndrome coronavirus 2	ERP125565	2021-02-01	PRJEB41737	0	356	0	43962	United Kingdom	Europe	NA	{"assemblyname": "assembly", "bases": 151668, "bytes": 299716, "broker_name_sam": ["Quadram Institute Bioscience, Norwich, UK"], "collecting_institution_sam": ["JPH"], "collection_date_sam": ["2020-05-11"], "collector_name_sam": ["Justin O'Grady"], "ena_first_public_sam": ["2021-01-26"], "ena_last_update_sam": ["2020-12-04"], "external_id_sam": ["SAMEA7689620"], "geographic_location__country_and_…
ERR4969193	AMPLICON	QUADRAM INSTITUTE BIOSCIENCE	public	ERX4788384	SAMEA7689621	NextSeq 550	PAIRED	RANDOM	VIRAL RNA	ILLUMINA	Severe acute respiratory syndrome coronavirus 2	ERP125565	2021-02-01	PRJEB41737	1	271	4	44103	United Kingdom	Europe	NA	{"assemblyname": "assembly", "bases": 4690847, "bytes": 1309748, "broker_name_sam": ["Quadram Institute Bioscience, Norwich, UK"], "collecting_institution_sam": ["Ipswich Hospital"], "collection_date_sam": ["2020-09-29"], "collector_name_sam": ["Justin O'Grady"], "ena_first_public_sam": ["2021-01-26"], "ena_last_update_sam": ["2020-12-04"], "external_id_sam": ["SAMEA7689621"], "geographic_locatio…
ERR4969439	AMPLICON	QUADRAM INSTITUTE BIOSCIENCE	public	ERX4788576	SAMEA7689621	MinION	SINGLE	RANDOM	VIRAL RNA	OXFORD_NANOPORE	Severe acute respiratory syndrome coronavirus 2	ERP125565	2021-02-01	PRJEB41737	38	510	47	44103	United Kingdom	Europe	NA	{"assemblyname": "assembly", "bases": 47585662, "bytes": 40412418, "broker_name_sam": ["Quadram Institute Bioscience, Norwich, UK"], "collecting_institution_sam": ["Ipswich Hospital"], "collection_date_sam": ["2020-09-29"], "collector_name_sam": ["Justin O'Grady"], "ena_first_public_sam": ["2021-01-26"], "ena_last_update_sam": ["2020-12-04"], "external_id_sam": ["SAMEA7689621"], "geographic_locat…
ERR4969328	AMPLICON	QUADRAM INSTITUTE BIOSCIENCE	public	ERX4788483	SAMEA7689621	MinION	SINGLE	RANDOM	VIRAL RNA	OXFORD_NANOPORE	Severe acute respiratory syndrome coronavirus 2	ERP125565	2021-02-01	PRJEB41737	20	423	24	44103	United Kingdom	Europe	NA	{"assemblyname": "assembly", "bases": 24272047, "bytes": 21686679, "broker_name_sam": ["Quadram Institute Bioscience, Norwich, UK"], "collecting_institution_sam": ["Ipswich Hospital"], "collection_date_sam": ["2020-09-29"], "collector_name_sam": ["Justin O'Grady"], "ena_first_public_sam": ["2021-01-26"], "ena_last_update_sam": ["2020-12-04"], "external_id_sam": ["SAMEA7689621"], "geographic_locat…
ERR4969197	AMPLICON	QUADRAM INSTITUTE BIOSCIENCE	public	ERX4788388	SAMEA7689622	NextSeq 550	PAIRED	RANDOM	VIRAL RNA	ILLUMINA	Severe acute respiratory syndrome coronavirus 2	ERP125565	2021-02-01	PRJEB41737	1	266	4	44107	United Kingdom	Europe	NA	{"assemblyname": "assembly", "bases": 4440572, "bytes": 1270353, "broker_name_sam": ["Quadram Institute Bioscience, Norwich, UK"], "collecting_institution_sam": ["Ipswich Hospital"], "collection_date_sam": ["2020-10-03"], "collector_name_sam": ["Justin O'Grady"], "ena_first_public_sam": ["2021-01-26"], "ena_last_update_sam": ["2020-12-04"], "external_id_sam": ["SAMEA7689622"], "geographic_locatio…
ERR4969389	AMPLICON	QUADRAM INSTITUTE BIOSCIENCE	public	ERX4788544	SAMEA7689622	MinION	SINGLE	RANDOM	VIRAL RNA	OXFORD_NANOPORE	Severe acute respiratory syndrome coronavirus 2	ERP125565	2021-02-01	PRJEB41737	34	508	42	44107	United Kingdom	Europe	NA	{"assemblyname": "assembly", "bases": 42282264, "bytes": 35772179, "broker_name_sam": ["Quadram Institute Bioscience, Norwich, UK"], "collecting_institution_sam": ["Ipswich Hospital"], "collection_date_sam": ["2020-10-03"], "collector_name_sam": ["Justin O'Grady"], "ena_first_public_sam": ["2021-01-26"], "ena_last_update_sam": ["2020-12-04"], "external_id_sam": ["SAMEA7689622"], "geographic_locat…
ERR4969356	AMPLICON	QUADRAM INSTITUTE BIOSCIENCE	public	ERX4788511	SAMEA7689622	MinION	SINGLE	RANDOM	VIRAL RNA	OXFORD_NANOPORE	Severe acute respiratory syndrome coronavirus 2	ERP125565	2021-02-01	PRJEB41737	61	431	73	44107	United Kingdom	Europe	NA	{"assemblyname": "assembly", "bases": 73258162, "bytes": 64924076, "broker_name_sam": ["Quadram Institute Bioscience, Norwich, UK"], "collecting_institution_sam": ["Ipswich Hospital"], "collection_date_sam": ["2020-10-03"], "collector_name_sam": ["Justin O'Grady"], "ena_first_public_sam": ["2021-01-26"], "ena_last_update_sam": ["2020-12-04"], "external_id_sam": ["SAMEA7689622"], "geographic_locat…
ERR4969386	AMPLICON	QUADRAM INSTITUTE BIOSCIENCE	public	ERX4788541	SAMEA7689623	MinION	SINGLE	RANDOM	VIRAL RNA	OXFORD_NANOPORE	Severe acute respiratory syndrome coronavirus 2	ERP125565	2021-02-01	PRJEB41737	32	509	39	44108	United Kingdom	Europe	NA	{"assemblyname": "assembly", "bases": 39963232, "bytes": 34114491, "broker_name_sam": ["Quadram Institute Bioscience, Norwich, UK"], "collecting_institution_sam": ["Ipswich Hospital"], "collection_date_sam": ["2020-10-04"], "collector_name_sam": ["Justin O'Grady"], "ena_first_public_sam": ["2021-01-26"], "ena_last_update_sam": ["2020-12-04"], "external_id_sam": ["SAMEA7689623"], "geographic_locat…
ERR4969351	AMPLICON	QUADRAM INSTITUTE BIOSCIENCE	public	ERX4788506	SAMEA7689623	MinION	SINGLE	RANDOM	VIRAL RNA	OXFORD_NANOPORE	Severe acute respiratory syndrome coronavirus 2	ERP125565	2021-02-01	PRJEB41737	76	436	90	44108	United Kingdom	Europe	NA	{"assemblyname": "assembly", "bases": 90219070, "bytes": 80026629, "broker_name_sam": ["Quadram Institute Bioscience, Norwich, UK"], "collecting_institution_sam": ["Ipswich Hospital"], "collection_date_sam": ["2020-10-04"], "collector_name_sam": ["Justin O'Grady"], "ena_first_public_sam": ["2021-01-26"], "ena_last_update_sam": ["2020-12-04"], "external_id_sam": ["SAMEA7689623"], "geographic_locat…
ERR4970002	AMPLICON	QUADRAM INSTITUTE BIOSCIENCE	public	ERX4788846	SAMEA7689623	NextSeq 550	PAIRED	RANDOM	VIRAL RNA	ILLUMINA	Severe acute respiratory syndrome coronavirus 2	ERP125565	2021-02-01	PRJEB41737	10	264	42	44108	United Kingdom	Europe	NA	{"assemblyname": "assembly", "bases": 42222951, "bytes": 10630792, "broker_name_sam": ["Quadram Institute Bioscience, Norwich, UK"], "collecting_institution_sam": ["Ipswich Hospital"], "collection_date_sam": ["2020-10-04"], "collector_name_sam": ["Justin O'Grady"], "ena_first_public_sam": ["2021-01-26"], "ena_last_update_sam": ["2020-12-04"], "external_id_sam": ["SAMEA7689623"], "geographic_locat…
ERR4969996	AMPLICON	QUADRAM INSTITUTE BIOSCIENCE	public	ERX4788840	SAMEA7689624	NextSeq 550	PAIRED	RANDOM	VIRAL RNA	ILLUMINA	Severe acute respiratory syndrome coronavirus 2	ERP125565	2021-02-01	PRJEB41737	11	269	48	44113	United Kingdom	Europe	NA	{"assemblyname": "assembly", "bases": 48800178, "bytes": 12124079, "broker_name_sam": ["Quadram Institute Bioscience, Norwich, UK"], "collecting_institution_sam": ["Quadram Institute Bioscience"], "collection_date_sam": ["2020-10-09"], "collector_name_sam": ["Justin O'Grady"], "ena_first_public_sam": ["2021-01-26"], "ena_last_update_sam": ["2020-12-04"], "external_id_sam": ["SAMEA7689624"], "geog…
ERR4969348	AMPLICON	QUADRAM INSTITUTE BIOSCIENCE	public	ERX4788503	SAMEA7689624	MinION	SINGLE	RANDOM	VIRAL RNA	OXFORD_NANOPORE	Severe acute respiratory syndrome coronavirus 2	ERP125565	2021-02-01	PRJEB41737	44	435	52	44113	United Kingdom	Europe	NA	{"assemblyname": "assembly", "bases": 52957536, "bytes": 46854966, "broker_name_sam": ["Quadram Institute Bioscience, Norwich, UK"], "collecting_institution_sam": ["Quadram Institute Bioscience"], "collection_date_sam": ["2020-10-09"], "collector_name_sam": ["Justin O'Grady"], "ena_first_public_sam": ["2021-01-26"], "ena_last_update_sam": ["2020-12-04"], "external_id_sam": ["SAMEA7689624"], "geog…
ERR4969398	AMPLICON	QUADRAM INSTITUTE BIOSCIENCE	public	ERX4788553	SAMEA7689624	MinION	SINGLE	RANDOM	VIRAL RNA	OXFORD_NANOPORE	Severe acute respiratory syndrome coronavirus 2	ERP125565	2021-02-01	PRJEB41737	31	509	38	44113	United Kingdom	Europe	NA	{"assemblyname": "assembly", "bases": 38396661, "bytes": 32759025, "broker_name_sam": ["Quadram Institute Bioscience, Norwich, UK"], "collecting_institution_sam": ["Quadram Institute Bioscience"], "collection_date_sam": ["2020-10-09"], "collector_name_sam": ["Justin O'Grady"], "ena_first_public_sam": ["2021-01-26"], "ena_last_update_sam": ["2020-12-04"], "external_id_sam": ["SAMEA7689624"], "geog…
ERR4969431	AMPLICON	QUADRAM INSTITUTE BIOSCIENCE	public	ERX4788568	SAMEA7689625	MinION	SINGLE	RANDOM	VIRAL RNA	OXFORD_NANOPORE	Severe acute respiratory syndrome coronavirus 2	ERP125565	2021-02-01	PRJEB41737	35	508	43	44110	United Kingdom	Europe	NA	{"assemblyname": "assembly", "bases": 43749833, "bytes": 37107864, "broker_name_sam": ["Quadram Institute Bioscience, Norwich, UK"], "collecting_institution_sam": ["Quadram Institute Bioscience"], "collection_date_sam": ["2020-10-06"], "collector_name_sam": ["Justin O'Grady"], "ena_first_public_sam": ["2021-01-26"], "ena_last_update_sam": ["2020-12-04"], "external_id_sam": ["SAMEA7689625"], "geog…
ERR4970005	AMPLICON	QUADRAM INSTITUTE BIOSCIENCE	public	ERX4788849	SAMEA7689625	NextSeq 550	PAIRED	RANDOM	VIRAL RNA	ILLUMINA	Severe acute respiratory syndrome coronavirus 2	ERP125565	2021-02-01	PRJEB41737	9	269	41	44110	United Kingdom	Europe	NA	{"assemblyname": "assembly", "bases": 41405238, "bytes": 10155589, "broker_name_sam": ["Quadram Institute Bioscience, Norwich, UK"], "collecting_institution_sam": ["Quadram Institute Bioscience"], "collection_date_sam": ["2020-10-06"], "collector_name_sam": ["Justin O'Grady"], "ena_first_public_sam": ["2021-01-26"], "ena_last_update_sam": ["2020-12-04"], "external_id_sam": ["SAMEA7689625"], "geog…
ERR4969319	AMPLICON	QUADRAM INSTITUTE BIOSCIENCE	public	ERX4788474	SAMEA7689625	MinION	SINGLE	RANDOM	VIRAL RNA	OXFORD_NANOPORE	Severe acute respiratory syndrome coronavirus 2	ERP125565	2021-02-01	PRJEB41737	43	431	51	44110	United Kingdom	Europe	NA	{"assemblyname": "assembly", "bases": 51864025, "bytes": 45922865, "broker_name_sam": ["Quadram Institute Bioscience, Norwich, UK"], "collecting_institution_sam": ["Quadram Institute Bioscience"], "collection_date_sam": ["2020-10-06"], "collector_name_sam": ["Justin O'Grady"], "ena_first_public_sam": ["2021-01-26"], "ena_last_update_sam": ["2020-12-04"], "external_id_sam": ["SAMEA7689625"], "geog…
ERR4969998	AMPLICON	QUADRAM INSTITUTE BIOSCIENCE	public	ERX4788842	SAMEA7689626	NextSeq 550	PAIRED	RANDOM	VIRAL RNA	ILLUMINA	Severe acute respiratory syndrome coronavirus 2	ERP125565	2021-02-01	PRJEB41737	13	268	55	44113	United Kingdom	Europe	NA	{"assemblyname": "assembly", "bases": 55201215, "bytes": 13705128, "broker_name_sam": ["Quadram Institute Bioscience, Norwich, UK"], "collecting_institution_sam": ["Quadram Institute Bioscience"], "collection_date_sam": ["2020-10-09"], "collector_name_sam": ["Justin O'Grady"], "ena_first_public_sam": ["2021-01-26"], "ena_last_update_sam": ["2020-12-04"], "external_id_sam": ["SAMEA7689626"], "geog…
ERR4969380	AMPLICON	QUADRAM INSTITUTE BIOSCIENCE	public	ERX4788535	SAMEA7689626	MinION	SINGLE	RANDOM	VIRAL RNA	OXFORD_NANOPORE	Severe acute respiratory syndrome coronavirus 2	ERP125565	2021-02-01	PRJEB41737	36	509	44	44113	United Kingdom	Europe	NA	{"assemblyname": "assembly", "bases": 44803820, "bytes": 38012717, "broker_name_sam": ["Quadram Institute Bioscience, Norwich, UK"], "collecting_institution_sam": ["Quadram Institute Bioscience"], "collection_date_sam": ["2020-10-09"], "collector_name_sam": ["Justin O'Grady"], "ena_first_public_sam": ["2021-01-26"], "ena_last_update_sam": ["2020-12-04"], "external_id_sam": ["SAMEA7689626"], "geog…
ERR4969335	AMPLICON	QUADRAM INSTITUTE BIOSCIENCE	public	ERX4788490	SAMEA7689626	MinION	SINGLE	RANDOM	VIRAL RNA	OXFORD_NANOPORE	Severe acute respiratory syndrome coronavirus 2	ERP125565	2021-02-01	PRJEB41737	25	425	30	44113	United Kingdom	Europe	NA	{"assemblyname": "assembly", "bases": 30288835, "bytes": 27005710, "broker_name_sam": ["Quadram Institute Bioscience, Norwich, UK"], "collecting_institution_sam": ["Quadram Institute Bioscience"], "collection_date_sam": ["2020-10-09"], "collector_name_sam": ["Justin O'Grady"], "ena_first_public_sam": ["2021-01-26"], "ena_last_update_sam": ["2020-12-04"], "external_id_sam": ["SAMEA7689626"], "geog…
ERR4969373	AMPLICON	QUADRAM INSTITUTE BIOSCIENCE	public	ERX4788528	SAMEA7689627	MinION	SINGLE	RANDOM	VIRAL RNA	OXFORD_NANOPORE	Severe acute respiratory syndrome coronavirus 2	ERP125565	2021-02-01	PRJEB41737	16	508	20	44114	United Kingdom	Europe	NA	{"assemblyname": "assembly", "bases": 20332559, "bytes": 17448498, "broker_name_sam": ["Quadram Institute Bioscience, Norwich, UK"], "collecting_institution_sam": ["NNUH"], "collection_date_sam": ["2020-10-10"], "collector_name_sam": ["Justin O'Grady"], "ena_first_public_sam": ["2021-01-26"], "ena_last_update_sam": ["2020-12-04"], "external_id_sam": ["SAMEA7689627"], "geographic_location__country…
ERR4969192	AMPLICON	QUADRAM INSTITUTE BIOSCIENCE	public	ERX4788383	SAMEA7689627	NextSeq 550	PAIRED	RANDOM	VIRAL RNA	ILLUMINA	Severe acute respiratory syndrome coronavirus 2	ERP125565	2021-02-01	PRJEB41737	12	268	56	44114	United Kingdom	Europe	NA	{"assemblyname": "assembly", "bases": 56003616, "bytes": 13443345, "broker_name_sam": ["Quadram Institute Bioscience, Norwich, UK"], "collecting_institution_sam": ["NNUH"], "collection_date_sam": ["2020-10-10"], "collector_name_sam": ["Justin O'Grady"], "ena_first_public_sam": ["2021-01-26"], "ena_last_update_sam": ["2020-12-04"], "external_id_sam": ["SAMEA7689627"], "geographic_location__country…
ERR4969315	AMPLICON	QUADRAM INSTITUTE BIOSCIENCE	public	ERX4788470	SAMEA7689627	MinION	SINGLE	RANDOM	VIRAL RNA	OXFORD_NANOPORE	Severe acute respiratory syndrome coronavirus 2	ERP125565	2021-02-01	PRJEB41737	39	429	45	44114	United Kingdom	Europe	NA	{"assemblyname": "assembly", "bases": 45878145, "bytes": 40899925, "broker_name_sam": ["Quadram Institute Bioscience, Norwich, UK"], "collecting_institution_sam": ["NNUH"], "collection_date_sam": ["2020-10-10"], "collector_name_sam": ["Justin O'Grady"], "ena_first_public_sam": ["2021-01-26"], "ena_last_update_sam": ["2020-12-04"], "external_id_sam": ["SAMEA7689627"], "geographic_location__country…
ERR4969447	AMPLICON	QUADRAM INSTITUTE BIOSCIENCE	public	ERX4788584	SAMEA7689628	MinION	SINGLE	RANDOM	VIRAL RNA	OXFORD_NANOPORE	Severe acute respiratory syndrome coronavirus 2	ERP125565	2021-02-01	PRJEB41737	1	507	1	44095	United Kingdom	Europe	NA	{"assemblyname": "assembly", "bases": 1574049, "bytes": 1501662, "broker_name_sam": ["Quadram Institute Bioscience, Norwich, UK"], "collecting_institution_sam": ["Ipswich Hospital"], "collection_date_sam": ["2020-09-21"], "collector_name_sam": ["Justin O'Grady"], "ena_first_public_sam": ["2021-01-26"], "ena_last_update_sam": ["2020-12-04"], "external_id_sam": ["SAMEA7689628"], "geographic_locatio…
ERR4969325	AMPLICON	QUADRAM INSTITUTE BIOSCIENCE	public	ERX4788480	SAMEA7689628	MinION	SINGLE	RANDOM	VIRAL RNA	OXFORD_NANOPORE	Severe acute respiratory syndrome coronavirus 2	ERP125565	2021-02-01	PRJEB41737	30	433	35	44095	United Kingdom	Europe	NA	{"assemblyname": "assembly", "bases": 35698453, "bytes": 31546198, "broker_name_sam": ["Quadram Institute Bioscience, Norwich, UK"], "collecting_institution_sam": ["Ipswich Hospital"], "collection_date_sam": ["2020-09-21"], "collector_name_sam": ["Justin O'Grady"], "ena_first_public_sam": ["2021-01-26"], "ena_last_update_sam": ["2020-12-04"], "external_id_sam": ["SAMEA7689628"], "geographic_locat…
ERR4969195	AMPLICON	QUADRAM INSTITUTE BIOSCIENCE	public	ERX4788386	SAMEA7689628	NextSeq 550	PAIRED	RANDOM	VIRAL RNA	ILLUMINA	Severe acute respiratory syndrome coronavirus 2	ERP125565	2021-02-01	PRJEB41737	7	271	30	44095	United Kingdom	Europe	NA	{"assemblyname": "assembly", "bases": 30544319, "bytes": 7381154, "broker_name_sam": ["Quadram Institute Bioscience, Norwich, UK"], "collecting_institution_sam": ["Ipswich Hospital"], "collection_date_sam": ["2020-09-21"], "collector_name_sam": ["Justin O'Grady"], "ena_first_public_sam": ["2021-01-26"], "ena_last_update_sam": ["2020-12-04"], "external_id_sam": ["SAMEA7689628"], "geographic_locati…
ERR4969391	AMPLICON	QUADRAM INSTITUTE BIOSCIENCE	public	ERX4788546	SAMEA7689629	MinION	SINGLE	RANDOM	VIRAL RNA	OXFORD_NANOPORE	Severe acute respiratory syndrome coronavirus 2	ERP125565	2021-02-01	PRJEB41737	13	509	16	44114	United Kingdom	Europe	NA	{"assemblyname": "assembly", "bases": 16333563, "bytes": 14048015, "broker_name_sam": ["Quadram Institute Bioscience, Norwich, UK"], "collecting_institution_sam": ["JPH"], "collection_date_sam": ["2020-10-10"], "collector_name_sam": ["Justin O'Grady"], "ena_first_public_sam": ["2021-01-26"], "ena_last_update_sam": ["2020-12-04"], "external_id_sam": ["SAMEA7689629"], "geographic_location__country_…
ERR4969199	AMPLICON	QUADRAM INSTITUTE BIOSCIENCE	public	ERX4788390	SAMEA7689629	NextSeq 550	PAIRED	RANDOM	VIRAL RNA	ILLUMINA	Severe acute respiratory syndrome coronavirus 2	ERP125565	2021-02-01	PRJEB41737	12	269	53	44114	United Kingdom	Europe	NA	{"assemblyname": "assembly", "bases": 53080440, "bytes": 12663530, "broker_name_sam": ["Quadram Institute Bioscience, Norwich, UK"], "collecting_institution_sam": ["JPH"], "collection_date_sam": ["2020-10-10"], "collector_name_sam": ["Justin O'Grady"], "ena_first_public_sam": ["2021-01-26"], "ena_last_update_sam": ["2020-12-04"], "external_id_sam": ["SAMEA7689629"], "geographic_location__country_…
ERR4969349	AMPLICON	QUADRAM INSTITUTE BIOSCIENCE	public	ERX4788504	SAMEA7689629	MinION	SINGLE	RANDOM	VIRAL RNA	OXFORD_NANOPORE	Severe acute respiratory syndrome coronavirus 2	ERP125565	2021-02-01	PRJEB41737	43	434	51	44114	United Kingdom	Europe	NA	{"assemblyname": "assembly", "bases": 51589200, "bytes": 45557840, "broker_name_sam": ["Quadram Institute Bioscience, Norwich, UK"], "collecting_institution_sam": ["JPH"], "collection_date_sam": ["2020-10-10"], "collector_name_sam": ["Justin O'Grady"], "ena_first_public_sam": ["2021-01-26"], "ena_last_update_sam": ["2020-12-04"], "external_id_sam": ["SAMEA7689629"], "geographic_location__country_…
ERR4969312	AMPLICON	QUADRAM INSTITUTE BIOSCIENCE	public	ERX4788467	SAMEA7689630	MinION	SINGLE	RANDOM	VIRAL RNA	OXFORD_NANOPORE	Severe acute respiratory syndrome coronavirus 2	ERP125565	2021-02-01	PRJEB41737	37	431	44	44111	United Kingdom	Europe	NA	{"assemblyname": "assembly", "bases": 44263204, "bytes": 39162702, "broker_name_sam": ["Quadram Institute Bioscience, Norwich, UK"], "collecting_institution_sam": ["JPH"], "collection_date_sam": ["2020-10-07"], "collector_name_sam": ["Justin O'Grady"], "ena_first_public_sam": ["2021-01-26"], "ena_last_update_sam": ["2020-12-04"], "external_id_sam": ["SAMEA7689630"], "geographic_location__country_…
ERR4970047	AMPLICON	QUADRAM INSTITUTE BIOSCIENCE	public	ERX4788891	SAMEA7689630	NextSeq 550	PAIRED	RANDOM	VIRAL RNA	ILLUMINA	Severe acute respiratory syndrome coronavirus 2	ERP125565	2021-02-01	PRJEB41737	17	268	77	44111	United Kingdom	Europe	NA	{"assemblyname": "assembly", "bases": 77444139, "bytes": 18645768, "broker_name_sam": ["Quadram Institute Bioscience, Norwich, UK"], "collecting_institution_sam": ["JPH"], "collection_date_sam": ["2020-10-07"], "collector_name_sam": ["Justin O'Grady"], "ena_first_public_sam": ["2021-01-26"], "ena_last_update_sam": ["2020-12-04"], "external_id_sam": ["SAMEA7689630"], "geographic_location__country_…
ERR4969378	AMPLICON	QUADRAM INSTITUTE BIOSCIENCE	public	ERX4788533	SAMEA7689630	MinION	SINGLE	RANDOM	VIRAL RNA	OXFORD_NANOPORE	Severe acute respiratory syndrome coronavirus 2	ERP125565	2021-02-01	PRJEB41737	32	508	40	44111	United Kingdom	Europe	NA	{"assemblyname": "assembly", "bases": 40442340, "bytes": 34350291, "broker_name_sam": ["Quadram Institute Bioscience, Norwich, UK"], "collecting_institution_sam": ["JPH"], "collection_date_sam": ["2020-10-07"], "collector_name_sam": ["Justin O'Grady"], "ena_first_public_sam": ["2021-01-26"], "ena_last_update_sam": ["2020-12-04"], "external_id_sam": ["SAMEA7689630"], "geographic_location__country_…
ERR4969357	AMPLICON	QUADRAM INSTITUTE BIOSCIENCE	public	ERX4788512	SAMEA7689631	MinION	SINGLE	RANDOM	VIRAL RNA	OXFORD_NANOPORE	Severe acute respiratory syndrome coronavirus 2	ERP125565	2021-02-01	PRJEB41737	48	441	57	44110	United Kingdom	Europe	NA	{"assemblyname": "assembly", "bases": 57473798, "bytes": 50577130, "broker_name_sam": ["Quadram Institute Bioscience, Norwich, UK"], "collecting_institution_sam": ["JPH"], "collection_date_sam": ["2020-10-06"], "collector_name_sam": ["Justin O'Grady"], "ena_first_public_sam": ["2021-01-26"], "ena_last_update_sam": ["2020-12-04"], "external_id_sam": ["SAMEA7689631"], "geographic_location__country_…
ERR4969200	AMPLICON	QUADRAM INSTITUTE BIOSCIENCE	public	ERX4788391	SAMEA7689631	NextSeq 550	PAIRED	RANDOM	VIRAL RNA	ILLUMINA	Severe acute respiratory syndrome coronavirus 2	ERP125565	2021-02-01	PRJEB41737	20	268	89	44110	United Kingdom	Europe	NA	{"assemblyname": "assembly", "bases": 89670906, "bytes": 21346063, "broker_name_sam": ["Quadram Institute Bioscience, Norwich, UK"], "collecting_institution_sam": ["JPH"], "collection_date_sam": ["2020-10-06"], "collector_name_sam": ["Justin O'Grady"], "ena_first_public_sam": ["2021-01-26"], "ena_last_update_sam": ["2020-12-04"], "external_id_sam": ["SAMEA7689631"], "geographic_location__country_…
ERR4969432	AMPLICON	QUADRAM INSTITUTE BIOSCIENCE	public	ERX4788569	SAMEA7689631	MinION	SINGLE	RANDOM	VIRAL RNA	OXFORD_NANOPORE	Severe acute respiratory syndrome coronavirus 2	ERP125565	2021-02-01	PRJEB41737	7	508	8	44110	United Kingdom	Europe	NA	{"assemblyname": "assembly", "bases": 8953026, "bytes": 7725773, "broker_name_sam": ["Quadram Institute Bioscience, Norwich, UK"], "collecting_institution_sam": ["JPH"], "collection_date_sam": ["2020-10-06"], "collector_name_sam": ["Justin O'Grady"], "ena_first_public_sam": ["2021-01-26"], "ena_last_update_sam": ["2020-12-04"], "external_id_sam": ["SAMEA7689631"], "geographic_location__country_an…
ERR4969434	AMPLICON	QUADRAM INSTITUTE BIOSCIENCE	public	ERX4788571	SAMEA7689632	MinION	SINGLE	RANDOM	VIRAL RNA	OXFORD_NANOPORE	Severe acute respiratory syndrome coronavirus 2	ERP125565	2021-02-01	PRJEB41737	18	508	22	44108	United Kingdom	Europe	NA	{"assemblyname": "assembly", "bases": 22644116, "bytes": 19328675, "broker_name_sam": ["Quadram Institute Bioscience, Norwich, UK"], "collecting_institution_sam": ["Ipswich Hospital"], "collection_date_sam": ["2020-10-04"], "collector_name_sam": ["Justin O'Grady"], "ena_first_public_sam": ["2021-01-26"], "ena_last_update_sam": ["2020-12-04"], "external_id_sam": ["SAMEA7689632"], "geographic_locat…
ERR4969201	AMPLICON	QUADRAM INSTITUTE BIOSCIENCE	public	ERX4788392	SAMEA7689632	NextSeq 550	PAIRED	RANDOM	VIRAL RNA	ILLUMINA	Severe acute respiratory syndrome coronavirus 2	ERP125565	2021-02-01	PRJEB41737	11	270	48	44108	United Kingdom	Europe	NA	{"assemblyname": "assembly", "bases": 48106892, "bytes": 11612420, "broker_name_sam": ["Quadram Institute Bioscience, Norwich, UK"], "collecting_institution_sam": ["Ipswich Hospital"], "collection_date_sam": ["2020-10-04"], "collector_name_sam": ["Justin O'Grady"], "ena_first_public_sam": ["2021-01-26"], "ena_last_update_sam": ["2020-12-04"], "external_id_sam": ["SAMEA7689632"], "geographic_locat…
ERR4969347	AMPLICON	QUADRAM INSTITUTE BIOSCIENCE	public	ERX4788502	SAMEA7689632	MinION	SINGLE	RANDOM	VIRAL RNA	OXFORD_NANOPORE	Severe acute respiratory syndrome coronavirus 2	ERP125565	2021-02-01	PRJEB41737	36	439	43	44108	United Kingdom	Europe	NA	{"assemblyname": "assembly", "bases": 43027226, "bytes": 37993049, "broker_name_sam": ["Quadram Institute Bioscience, Norwich, UK"], "collecting_institution_sam": ["Ipswich Hospital"], "collection_date_sam": ["2020-10-04"], "collector_name_sam": ["Justin O'Grady"], "ena_first_public_sam": ["2021-01-26"], "ena_last_update_sam": ["2020-12-04"], "external_id_sam": ["SAMEA7689632"], "geographic_locat…
ERR4969203	AMPLICON	QUADRAM INSTITUTE BIOSCIENCE	public	ERX4788394	SAMEA7689633	NextSeq 550	PAIRED	RANDOM	VIRAL RNA	ILLUMINA	Severe acute respiratory syndrome coronavirus 2	ERP125565	2021-02-01	PRJEB41737	19	270	84	44113	United Kingdom	Europe	NA	{"assemblyname": "assembly", "bases": 84936034, "bytes": 20353656, "broker_name_sam": ["Quadram Institute Bioscience, Norwich, UK"], "collecting_institution_sam": ["JPH"], "collection_date_sam": ["2020-10-09"], "collector_name_sam": ["Justin O'Grady"], "ena_first_public_sam": ["2021-01-26"], "ena_last_update_sam": ["2020-12-04"], "external_id_sam": ["SAMEA7689633"], "geographic_location__country_…
ERR4969437	AMPLICON	QUADRAM INSTITUTE BIOSCIENCE	public	ERX4788574	SAMEA7689633	MinION	SINGLE	RANDOM	VIRAL RNA	OXFORD_NANOPORE	Severe acute respiratory syndrome coronavirus 2	ERP125565	2021-02-01	PRJEB41737	5	508	6	44113	United Kingdom	Europe	NA	{"assemblyname": "assembly", "bases": 6226036, "bytes": 5447515, "broker_name_sam": ["Quadram Institute Bioscience, Norwich, UK"], "collecting_institution_sam": ["JPH"], "collection_date_sam": ["2020-10-09"], "collector_name_sam": ["Justin O'Grady"], "ena_first_public_sam": ["2021-01-26"], "ena_last_update_sam": ["2020-12-04"], "external_id_sam": ["SAMEA7689633"], "geographic_location__country_an…
ERR4969352	AMPLICON	QUADRAM INSTITUTE BIOSCIENCE	public	ERX4788507	SAMEA7689633	MinION	SINGLE	RANDOM	VIRAL RNA	OXFORD_NANOPORE	Severe acute respiratory syndrome coronavirus 2	ERP125565	2021-02-01	PRJEB41737	59	425	70	44113	United Kingdom	Europe	NA	{"assemblyname": "assembly", "bases": 70381561, "bytes": 62209141, "broker_name_sam": ["Quadram Institute Bioscience, Norwich, UK"], "collecting_institution_sam": ["JPH"], "collection_date_sam": ["2020-10-09"], "collector_name_sam": ["Justin O'Grady"], "ena_first_public_sam": ["2021-01-26"], "ena_last_update_sam": ["2020-12-04"], "external_id_sam": ["SAMEA7689633"], "geographic_location__country_…
ERR4970008	AMPLICON	QUADRAM INSTITUTE BIOSCIENCE	public	ERX4788852	SAMEA7689634	NextSeq 550	PAIRED	RANDOM	VIRAL RNA	ILLUMINA	Severe acute respiratory syndrome coronavirus 2	ERP125565	2021-02-01	PRJEB41737	3	271	16	44095	United Kingdom	Europe	NA	{"assemblyname": "assembly", "bases": 16673250, "bytes": 4131769, "broker_name_sam": ["Quadram Institute Bioscience, Norwich, UK"], "collecting_institution_sam": ["Ipswich Hospital"], "collection_date_sam": ["2020-09-21"], "collector_name_sam": ["Justin O'Grady"], "ena_first_public_sam": ["2021-01-26"], "ena_last_update_sam": ["2020-12-04"], "external_id_sam": ["SAMEA7689634"], "geographic_locati…
ERR4969396	AMPLICON	QUADRAM INSTITUTE BIOSCIENCE	public	ERX4788551	SAMEA7689634	MinION	SINGLE	RANDOM	VIRAL RNA	OXFORD_NANOPORE	Severe acute respiratory syndrome coronavirus 2	ERP125565	2021-02-01	PRJEB41737	38	509	47	44095	United Kingdom	Europe	NA	{"assemblyname": "assembly", "bases": 47130438, "bytes": 40163841, "broker_name_sam": ["Quadram Institute Bioscience, Norwich, UK"], "collecting_institution_sam": ["Ipswich Hospital"], "collection_date_sam": ["2020-09-21"], "collector_name_sam": ["Justin O'Grady"], "ena_first_public_sam": ["2021-01-26"], "ena_last_update_sam": ["2020-12-04"], "external_id_sam": ["SAMEA7689634"], "geographic_locat…
ERR4969336	AMPLICON	QUADRAM INSTITUTE BIOSCIENCE	public	ERX4788491	SAMEA7689634	MinION	SINGLE	RANDOM	VIRAL RNA	OXFORD_NANOPORE	Severe acute respiratory syndrome coronavirus 2	ERP125565	2021-02-01	PRJEB41737	30	432	36	44095	United Kingdom	Europe	NA	{"assemblyname": "assembly", "bases": 36183515, "bytes": 32153126, "broker_name_sam": ["Quadram Institute Bioscience, Norwich, UK"], "collecting_institution_sam": ["Ipswich Hospital"], "collection_date_sam": ["2020-09-21"], "collector_name_sam": ["Justin O'Grady"], "ena_first_public_sam": ["2021-01-26"], "ena_last_update_sam": ["2020-12-04"], "external_id_sam": ["SAMEA7689634"], "geographic_locat…
ERR4969194	AMPLICON	QUADRAM INSTITUTE BIOSCIENCE	public	ERX4788385	SAMEA7689635	NextSeq 550	PAIRED	RANDOM	VIRAL RNA	ILLUMINA	Severe acute respiratory syndrome coronavirus 2	ERP125565	2021-02-01	PRJEB41737	15	269	67	44110	United Kingdom	Europe	NA	{"assemblyname": "assembly", "bases": 67343197, "bytes": 15869329, "broker_name_sam": ["Quadram Institute Bioscience, Norwich, UK"], "collecting_institution_sam": ["Quadram Institute Bioscience"], "collection_date_sam": ["2020-10-06"], "collector_name_sam": ["Justin O'Grady"], "ena_first_public_sam": ["2021-01-26"], "ena_last_update_sam": ["2020-12-04"], "external_id_sam": ["SAMEA7689635"], "geog…
ERR4969350	AMPLICON	QUADRAM INSTITUTE BIOSCIENCE	public	ERX4788505	SAMEA7689635	MinION	SINGLE	RANDOM	VIRAL RNA	OXFORD_NANOPORE	Severe acute respiratory syndrome coronavirus 2	ERP125565	2021-02-01	PRJEB41737	46	428	55	44110	United Kingdom	Europe	NA	{"assemblyname": "assembly", "bases": 55021572, "bytes": 48705316, "broker_name_sam": ["Quadram Institute Bioscience, Norwich, UK"], "collecting_institution_sam": ["Quadram Institute Bioscience"], "collection_date_sam": ["2020-10-06"], "collector_name_sam": ["Justin O'Grady"], "ena_first_public_sam": ["2021-01-26"], "ena_last_update_sam": ["2020-12-04"], "external_id_sam": ["SAMEA7689635"], "geog…
ERR4969449	AMPLICON	QUADRAM INSTITUTE BIOSCIENCE	public	ERX4788586	SAMEA7689635	MinION	SINGLE	RANDOM	VIRAL RNA	OXFORD_NANOPORE	Severe acute respiratory syndrome coronavirus 2	ERP125565	2021-02-01	PRJEB41737	1	510	2	44110	United Kingdom	Europe	NA	{"assemblyname": "assembly", "bases": 2149994, "bytes": 2003549, "broker_name_sam": ["Quadram Institute Bioscience, Norwich, UK"], "collecting_institution_sam": ["Quadram Institute Bioscience"], "collection_date_sam": ["2020-10-06"], "collector_name_sam": ["Justin O'Grady"], "ena_first_public_sam": ["2021-01-26"], "ena_last_update_sam": ["2020-12-04"], "external_id_sam": ["SAMEA7689635"], "geogra…
ERR4969324	AMPLICON	QUADRAM INSTITUTE BIOSCIENCE	public	ERX4788479	SAMEA7689636	MinION	SINGLE	RANDOM	VIRAL RNA	OXFORD_NANOPORE	Severe acute respiratory syndrome coronavirus 2	ERP125565	2021-02-01	PRJEB41737	40	447	48	44095	United Kingdom	Europe	NA	{"assemblyname": "assembly", "bases": 48115477, "bytes": 42394290, "broker_name_sam": ["Quadram Institute Bioscience, Norwich, UK"], "collecting_institution_sam": ["Ipswich Hospital"], "collection_date_sam": ["2020-09-21"], "collector_name_sam": ["Justin O'Grady"], "ena_first_public_sam": ["2021-01-26"], "ena_last_update_sam": ["2020-12-04"], "external_id_sam": ["SAMEA7689636"], "geographic_locat…
ERR4969401	AMPLICON	QUADRAM INSTITUTE BIOSCIENCE	public	ERX4788556	SAMEA7689636	MinION	SINGLE	RANDOM	VIRAL RNA	OXFORD_NANOPORE	Severe acute respiratory syndrome coronavirus 2	ERP125565	2021-02-01	PRJEB41737	37	508	46	44095	United Kingdom	Europe	NA	{"assemblyname": "assembly", "bases": 46227792, "bytes": 39304759, "broker_name_sam": ["Quadram Institute Bioscience, Norwich, UK"], "collecting_institution_sam": ["Ipswich Hospital"], "collection_date_sam": ["2020-09-21"], "collector_name_sam": ["Justin O'Grady"], "ena_first_public_sam": ["2021-01-26"], "ena_last_update_sam": ["2020-12-04"], "external_id_sam": ["SAMEA7689636"], "geographic_locat…
ERR4970046	AMPLICON	QUADRAM INSTITUTE BIOSCIENCE	public	ERX4788890	SAMEA7689636	NextSeq 550	PAIRED	RANDOM	VIRAL RNA	ILLUMINA	Severe acute respiratory syndrome coronavirus 2	ERP125565	2021-02-01	PRJEB41737	23	267	103	44095	United Kingdom	Europe	NA	{"assemblyname": "assembly", "bases": 103735523, "bytes": 25107354, "broker_name_sam": ["Quadram Institute Bioscience, Norwich, UK"], "collecting_institution_sam": ["Ipswich Hospital"], "collection_date_sam": ["2020-09-21"], "collector_name_sam": ["Justin O'Grady"], "ena_first_public_sam": ["2021-01-26"], "ena_last_update_sam": ["2020-12-04"], "external_id_sam": ["SAMEA7689636"], "geographic_loca…
ERR4970009	AMPLICON	QUADRAM INSTITUTE BIOSCIENCE	public	ERX4788853	SAMEA7689637	NextSeq 550	PAIRED	RANDOM	VIRAL RNA	ILLUMINA	Severe acute respiratory syndrome coronavirus 2	ERP125565	2021-02-01	PRJEB41737	16	267	71	44102	United Kingdom	Europe	NA	{"assemblyname": "assembly", "bases": 71128250, "bytes": 17094311, "broker_name_sam": ["Quadram Institute Bioscience, Norwich, UK"], "collecting_institution_sam": ["Ipswich Hospital"], "collection_date_sam": ["2020-09-28"], "collector_name_sam": ["Justin O'Grady"], "ena_first_public_sam": ["2021-01-26"], "ena_last_update_sam": ["2020-12-04"], "external_id_sam": ["SAMEA7689637"], "geographic_locat…
ERR4969387	AMPLICON	QUADRAM INSTITUTE BIOSCIENCE	public	ERX4788542	SAMEA7689637	MinION	SINGLE	RANDOM	VIRAL RNA	OXFORD_NANOPORE	Severe acute respiratory syndrome coronavirus 2	ERP125565	2021-02-01	PRJEB41737	21	508	25	44102	United Kingdom	Europe	NA	{"assemblyname": "assembly", "bases": 25712483, "bytes": 22051476, "broker_name_sam": ["Quadram Institute Bioscience, Norwich, UK"], "collecting_institution_sam": ["Ipswich Hospital"], "collection_date_sam": ["2020-09-28"], "collector_name_sam": ["Justin O'Grady"], "ena_first_public_sam": ["2021-01-26"], "ena_last_update_sam": ["2020-12-04"], "external_id_sam": ["SAMEA7689637"], "geographic_locat…
ERR4969330	AMPLICON	QUADRAM INSTITUTE BIOSCIENCE	public	ERX4788485	SAMEA7689637	MinION	SINGLE	RANDOM	VIRAL RNA	OXFORD_NANOPORE	Severe acute respiratory syndrome coronavirus 2	ERP125565	2021-02-01	PRJEB41737	38	432	45	44102	United Kingdom	Europe	NA	{"assemblyname": "assembly", "bases": 45660044, "bytes": 40497037, "broker_name_sam": ["Quadram Institute Bioscience, Norwich, UK"], "collecting_institution_sam": ["Ipswich Hospital"], "collection_date_sam": ["2020-09-28"], "collector_name_sam": ["Justin O'Grady"], "ena_first_public_sam": ["2021-01-26"], "ena_last_update_sam": ["2020-12-04"], "external_id_sam": ["SAMEA7689637"], "geographic_locat…
ERR4969326	AMPLICON	QUADRAM INSTITUTE BIOSCIENCE	public	ERX4788481	SAMEA7689638	MinION	SINGLE	RANDOM	VIRAL RNA	OXFORD_NANOPORE	Severe acute respiratory syndrome coronavirus 2	ERP125565	2021-02-01	PRJEB41737	26	425	30	44108	United Kingdom	Europe	NA	{"assemblyname": "assembly", "bases": 30683996, "bytes": 27350647, "broker_name_sam": ["Quadram Institute Bioscience, Norwich, UK"], "collecting_institution_sam": ["Ipswich Hospital"], "collection_date_sam": ["2020-10-04"], "collector_name_sam": ["Justin O'Grady"], "ena_first_public_sam": ["2021-01-26"], "ena_last_update_sam": ["2020-12-04"], "external_id_sam": ["SAMEA7689638"], "geographic_locat…
ERR4969440	AMPLICON	QUADRAM INSTITUTE BIOSCIENCE	public	ERX4788577	SAMEA7689638	MinION	SINGLE	RANDOM	VIRAL RNA	OXFORD_NANOPORE	Severe acute respiratory syndrome coronavirus 2	ERP125565	2021-02-01	PRJEB41737	38	510	48	44108	United Kingdom	Europe	NA	{"assemblyname": "assembly", "bases": 48077270, "bytes": 40773373, "broker_name_sam": ["Quadram Institute Bioscience, Norwich, UK"], "collecting_institution_sam": ["Ipswich Hospital"], "collection_date_sam": ["2020-10-04"], "collector_name_sam": ["Justin O'Grady"], "ena_first_public_sam": ["2021-01-26"], "ena_last_update_sam": ["2020-12-04"], "external_id_sam": ["SAMEA7689638"], "geographic_locat…
ERR4969995	AMPLICON	QUADRAM INSTITUTE BIOSCIENCE	public	ERX4788839	SAMEA7689638	NextSeq 550	PAIRED	RANDOM	VIRAL RNA	ILLUMINA	Severe acute respiratory syndrome coronavirus 2	ERP125565	2021-02-01	PRJEB41737	8	270	35	44108	United Kingdom	Europe	NA	{"assemblyname": "assembly", "bases": 35543833, "bytes": 8801566, "broker_name_sam": ["Quadram Institute Bioscience, Norwich, UK"], "collecting_institution_sam": ["Ipswich Hospital"], "collection_date_sam": ["2020-10-04"], "collector_name_sam": ["Justin O'Grady"], "ena_first_public_sam": ["2021-01-26"], "ena_last_update_sam": ["2020-12-04"], "external_id_sam": ["SAMEA7689638"], "geographic_locati…
ERR4969191	AMPLICON	QUADRAM INSTITUTE BIOSCIENCE	public	ERX4788382	SAMEA7689639	NextSeq 550	PAIRED	RANDOM	VIRAL RNA	ILLUMINA	Severe acute respiratory syndrome coronavirus 2	ERP125565	2021-02-01	PRJEB41737	2	268	10	44097	United Kingdom	Europe	NA	{"assemblyname": "assembly", "bases": 10942206, "bytes": 2690508, "broker_name_sam": ["Quadram Institute Bioscience, Norwich, UK"], "collecting_institution_sam": ["Ipswich Hospital"], "collection_date_sam": ["2020-09-23"], "collector_name_sam": ["Justin O'Grady"], "ena_first_public_sam": ["2021-01-26"], "ena_last_update_sam": ["2020-12-04"], "external_id_sam": ["SAMEA7689639"], "geographic_locati…
ERR4969339	AMPLICON	QUADRAM INSTITUTE BIOSCIENCE	public	ERX4788494	SAMEA7689639	MinION	SINGLE	RANDOM	VIRAL RNA	OXFORD_NANOPORE	Severe acute respiratory syndrome coronavirus 2	ERP125565	2021-02-01	PRJEB41737	32	428	38	44097	United Kingdom	Europe	NA	{"assemblyname": "assembly", "bases": 38619831, "bytes": 34359146, "broker_name_sam": ["Quadram Institute Bioscience, Norwich, UK"], "collecting_institution_sam": ["Ipswich Hospital"], "collection_date_sam": ["2020-09-23"], "collector_name_sam": ["Justin O'Grady"], "ena_first_public_sam": ["2021-01-26"], "ena_last_update_sam": ["2020-12-04"], "external_id_sam": ["SAMEA7689639"], "geographic_locat…
ERR4969399	AMPLICON	QUADRAM INSTITUTE BIOSCIENCE	public	ERX4788554	SAMEA7689639	MinION	SINGLE	RANDOM	VIRAL RNA	OXFORD_NANOPORE	Severe acute respiratory syndrome coronavirus 2	ERP125565	2021-02-01	PRJEB41737	37	509	46	44097	United Kingdom	Europe	NA	{"assemblyname": "assembly", "bases": 46914256, "bytes": 39688206, "broker_name_sam": ["Quadram Institute Bioscience, Norwich, UK"], "collecting_institution_sam": ["Ipswich Hospital"], "collection_date_sam": ["2020-09-23"], "collector_name_sam": ["Justin O'Grady"], "ena_first_public_sam": ["2021-01-26"], "ena_last_update_sam": ["2020-12-04"], "external_id_sam": ["SAMEA7689639"], "geographic_locat…
ERR4969999	AMPLICON	QUADRAM INSTITUTE BIOSCIENCE	public	ERX4788843	SAMEA7689640	NextSeq 550	PAIRED	RANDOM	VIRAL RNA	ILLUMINA	Severe acute respiratory syndrome coronavirus 2	ERP125565	2021-02-01	PRJEB41737	6	258	26	44107	United Kingdom	Europe	NA	{"assemblyname": "assembly", "bases": 26430701, "bytes": 6707665, "broker_name_sam": ["Quadram Institute Bioscience, Norwich, UK"], "collecting_institution_sam": ["Ipswich Hospital"], "collection_date_sam": ["2020-10-03"], "collector_name_sam": ["Justin O'Grady"], "ena_first_public_sam": ["2021-01-26"], "ena_last_update_sam": ["2020-12-04"], "external_id_sam": ["SAMEA7689640"], "geographic_locati…
ERR4969354	AMPLICON	QUADRAM INSTITUTE BIOSCIENCE	public	ERX4788509	SAMEA7689640	MinION	SINGLE	RANDOM	VIRAL RNA	OXFORD_NANOPORE	Severe acute respiratory syndrome coronavirus 2	ERP125565	2021-02-01	PRJEB41737	55	444	65	44107	United Kingdom	Europe	NA	{"assemblyname": "assembly", "bases": 65627401, "bytes": 57925604, "broker_name_sam": ["Quadram Institute Bioscience, Norwich, UK"], "collecting_institution_sam": ["Ipswich Hospital"], "collection_date_sam": ["2020-10-03"], "collector_name_sam": ["Justin O'Grady"], "ena_first_public_sam": ["2021-01-26"], "ena_last_update_sam": ["2020-12-04"], "external_id_sam": ["SAMEA7689640"], "geographic_locat…
ERR4969381	AMPLICON	QUADRAM INSTITUTE BIOSCIENCE	public	ERX4788536	SAMEA7689640	MinION	SINGLE	RANDOM	VIRAL RNA	OXFORD_NANOPORE	Severe acute respiratory syndrome coronavirus 2	ERP125565	2021-02-01	PRJEB41737	36	508	44	44107	United Kingdom	Europe	NA	{"assemblyname": "assembly", "bases": 44883193, "bytes": 38084423, "broker_name_sam": ["Quadram Institute Bioscience, Norwich, UK"], "collecting_institution_sam": ["Ipswich Hospital"], "collection_date_sam": ["2020-10-03"], "collector_name_sam": ["Justin O'Grady"], "ena_first_public_sam": ["2021-01-26"], "ena_last_update_sam": ["2020-12-04"], "external_id_sam": ["SAMEA7689640"], "geographic_locat…
ERR4970050	AMPLICON	QUADRAM INSTITUTE BIOSCIENCE	public	ERX4788894	SAMEA7689641	NextSeq 550	PAIRED	RANDOM	VIRAL RNA	ILLUMINA	Severe acute respiratory syndrome coronavirus 2	ERP125565	2021-02-01	PRJEB41737	25	270	114	44109	United Kingdom	Europe	NA	{"assemblyname": "assembly", "bases": 114255613, "bytes": 27186395, "broker_name_sam": ["Quadram Institute Bioscience, Norwich, UK"], "collecting_institution_sam": ["JPH"], "collection_date_sam": ["2020-10-05"], "collector_name_sam": ["Justin O'Grady"], "ena_first_public_sam": ["2021-01-26"], "ena_last_update_sam": ["2020-12-04"], "external_id_sam": ["SAMEA7689641"], "geographic_location__country…
ERR4969314	AMPLICON	QUADRAM INSTITUTE BIOSCIENCE	public	ERX4788469	SAMEA7689641	MinION	SINGLE	RANDOM	VIRAL RNA	OXFORD_NANOPORE	Severe acute respiratory syndrome coronavirus 2	ERP125565	2021-02-01	PRJEB41737	40	423	47	44109	United Kingdom	Europe	NA	{"assemblyname": "assembly", "bases": 47314275, "bytes": 42217048, "broker_name_sam": ["Quadram Institute Bioscience, Norwich, UK"], "collecting_institution_sam": ["JPH"], "collection_date_sam": ["2020-10-05"], "collector_name_sam": ["Justin O'Grady"], "ena_first_public_sam": ["2021-01-26"], "ena_last_update_sam": ["2020-12-04"], "external_id_sam": ["SAMEA7689641"], "geographic_location__country_…
ERR4969426	AMPLICON	QUADRAM INSTITUTE BIOSCIENCE	public	ERX4788563	SAMEA7689641	MinION	SINGLE	RANDOM	VIRAL RNA	OXFORD_NANOPORE	Severe acute respiratory syndrome coronavirus 2	ERP125565	2021-02-01	PRJEB41737	26	509	32	44109	United Kingdom	Europe	NA	{"assemblyname": "assembly", "bases": 32972807, "bytes": 28015347, "broker_name_sam": ["Quadram Institute Bioscience, Norwich, UK"], "collecting_institution_sam": ["JPH"], "collection_date_sam": ["2020-10-05"], "collector_name_sam": ["Justin O'Grady"], "ena_first_public_sam": ["2021-01-26"], "ena_last_update_sam": ["2020-12-04"], "external_id_sam": ["SAMEA7689641"], "geographic_location__country_…
ERR4969340	AMPLICON	QUADRAM INSTITUTE BIOSCIENCE	public	ERX4788495	SAMEA7689642	MinION	SINGLE	RANDOM	VIRAL RNA	OXFORD_NANOPORE	Severe acute respiratory syndrome coronavirus 2	ERP125565	2021-02-01	PRJEB41737	36	439	42	44113	United Kingdom	Europe	NA	{"assemblyname": "assembly", "bases": 42836013, "bytes": 37763377, "broker_name_sam": ["Quadram Institute Bioscience, Norwich, UK"], "collecting_institution_sam": ["Quadram Institute Bioscience"], "collection_date_sam": ["2020-10-09"], "collector_name_sam": ["Justin O'Grady"], "ena_first_public_sam": ["2021-01-26"], "ena_last_update_sam": ["2020-12-04"], "external_id_sam": ["SAMEA7689642"], "geog…
ERR4969433	AMPLICON	QUADRAM INSTITUTE BIOSCIENCE	public	ERX4788570	SAMEA7689642	MinION	SINGLE	RANDOM	VIRAL RNA	OXFORD_NANOPORE	Severe acute respiratory syndrome coronavirus 2	ERP125565	2021-02-01	PRJEB41737	32	509	40	44113	United Kingdom	Europe	NA	{"assemblyname": "assembly", "bases": 40377601, "bytes": 34307536, "broker_name_sam": ["Quadram Institute Bioscience, Norwich, UK"], "collecting_institution_sam": ["Quadram Institute Bioscience"], "collection_date_sam": ["2020-10-09"], "collector_name_sam": ["Justin O'Grady"], "ena_first_public_sam": ["2021-01-26"], "ena_last_update_sam": ["2020-12-04"], "external_id_sam": ["SAMEA7689642"], "geog…
ERR4970053	AMPLICON	QUADRAM INSTITUTE BIOSCIENCE	public	ERX4788897	SAMEA7689642	NextSeq 550	PAIRED	RANDOM	VIRAL RNA	ILLUMINA	Severe acute respiratory syndrome coronavirus 2	ERP125565	2021-02-01	PRJEB41737	47	267	206	44113	United Kingdom	Europe	NA	{"assemblyname": "assembly", "bases": 206644741, "bytes": 50310861, "broker_name_sam": ["Quadram Institute Bioscience, Norwich, UK"], "collecting_institution_sam": ["Quadram Institute Bioscience"], "collection_date_sam": ["2020-10-09"], "collector_name_sam": ["Justin O'Grady"], "ena_first_public_sam": ["2021-01-26"], "ena_last_update_sam": ["2020-12-04"], "external_id_sam": ["SAMEA7689642"], "geo…
ERR4969204	AMPLICON	QUADRAM INSTITUTE BIOSCIENCE	public	ERX4788395	SAMEA7689643	NextSeq 550	PAIRED	RANDOM	VIRAL RNA	ILLUMINA	Severe acute respiratory syndrome coronavirus 2	ERP125565	2021-02-01	PRJEB41737	31	271	136	44113	United Kingdom	Europe	NA	{"assemblyname": "assembly", "bases": 136485904, "bytes": 32583420, "broker_name_sam": ["Quadram Institute Bioscience, Norwich, UK"], "collecting_institution_sam": ["JPH"], "collection_date_sam": ["2020-10-09"], "collector_name_sam": ["Justin O'Grady"], "ena_first_public_sam": ["2021-01-26"], "ena_last_update_sam": ["2020-12-04"], "external_id_sam": ["SAMEA7689643"], "geographic_location__country…
ERR4969359	AMPLICON	QUADRAM INSTITUTE BIOSCIENCE	public	ERX4788514	SAMEA7689643	MinION	SINGLE	RANDOM	VIRAL RNA	OXFORD_NANOPORE	Severe acute respiratory syndrome coronavirus 2	ERP125565	2021-02-01	PRJEB41737	52	425	62	44113	United Kingdom	Europe	NA	{"assemblyname": "assembly", "bases": 62126224, "bytes": 55395120, "broker_name_sam": ["Quadram Institute Bioscience, Norwich, UK"], "collecting_institution_sam": ["JPH"], "collection_date_sam": ["2020-10-09"], "collector_name_sam": ["Justin O'Grady"], "ena_first_public_sam": ["2021-01-26"], "ena_last_update_sam": ["2020-12-04"], "external_id_sam": ["SAMEA7689643"], "geographic_location__country_…
ERR4969448	AMPLICON	QUADRAM INSTITUTE BIOSCIENCE	public	ERX4788585	SAMEA7689643	MinION	SINGLE	RANDOM	VIRAL RNA	OXFORD_NANOPORE	Severe acute respiratory syndrome coronavirus 2	ERP125565	2021-02-01	PRJEB41737	1	510	1	44113	United Kingdom	Europe	NA	{"assemblyname": "assembly", "bases": 1248250, "bytes": 1225887, "broker_name_sam": ["Quadram Institute Bioscience, Norwich, UK"], "collecting_institution_sam": ["JPH"], "collection_date_sam": ["2020-10-09"], "collector_name_sam": ["Justin O'Grady"], "ena_first_public_sam": ["2021-01-26"], "ena_last_update_sam": ["2020-12-04"], "external_id_sam": ["SAMEA7689643"], "geographic_location__country_an…
ERR4969332	AMPLICON	QUADRAM INSTITUTE BIOSCIENCE	public	ERX4788487	SAMEA7689644	MinION	SINGLE	RANDOM	VIRAL RNA	OXFORD_NANOPORE	Severe acute respiratory syndrome coronavirus 2	ERP125565	2021-02-01	PRJEB41737	50	444	59	44109	United Kingdom	Europe	NA	{"assemblyname": "assembly", "bases": 59814568, "bytes": 52965210, "broker_name_sam": ["Quadram Institute Bioscience, Norwich, UK"], "collecting_institution_sam": ["QEH"], "collection_date_sam": ["2020-10-05"], "collector_name_sam": ["Justin O'Grady"], "ena_first_public_sam": ["2021-01-26"], "ena_last_update_sam": ["2020-12-04"], "external_id_sam": ["SAMEA7689644"], "geographic_location__country_…
ERR4970048	AMPLICON	QUADRAM INSTITUTE BIOSCIENCE	public	ERX4788892	SAMEA7689644	NextSeq 550	PAIRED	RANDOM	VIRAL RNA	ILLUMINA	Severe acute respiratory syndrome coronavirus 2	ERP125565	2021-02-01	PRJEB41737	21	271	94	44109	United Kingdom	Europe	NA	{"assemblyname": "assembly", "bases": 94024560, "bytes": 22128300, "broker_name_sam": ["Quadram Institute Bioscience, Norwich, UK"], "collecting_institution_sam": ["QEH"], "collection_date_sam": ["2020-10-05"], "collector_name_sam": ["Justin O'Grady"], "ena_first_public_sam": ["2021-01-26"], "ena_last_update_sam": ["2020-12-04"], "external_id_sam": ["SAMEA7689644"], "geographic_location__country_…
ERR4969430	AMPLICON	QUADRAM INSTITUTE BIOSCIENCE	public	ERX4788567	SAMEA7689644	MinION	SINGLE	RANDOM	VIRAL RNA	OXFORD_NANOPORE	Severe acute respiratory syndrome coronavirus 2	ERP125565	2021-02-01	PRJEB41737	37	508	46	44109	United Kingdom	Europe	NA	{"assemblyname": "assembly", "bases": 46221020, "bytes": 39245402, "broker_name_sam": ["Quadram Institute Bioscience, Norwich, UK"], "collecting_institution_sam": ["QEH"], "collection_date_sam": ["2020-10-05"], "collector_name_sam": ["Justin O'Grady"], "ena_first_public_sam": ["2021-01-26"], "ena_last_update_sam": ["2020-12-04"], "external_id_sam": ["SAMEA7689644"], "geographic_location__country_…
ERR4969313	AMPLICON	QUADRAM INSTITUTE BIOSCIENCE	public	ERX4788468	SAMEA7689645	MinION	SINGLE	RANDOM	VIRAL RNA	OXFORD_NANOPORE	Severe acute respiratory syndrome coronavirus 2	ERP125565	2021-02-01	PRJEB41737	36	436	42	44112	United Kingdom	Europe	NA	{"assemblyname": "assembly", "bases": 42620829, "bytes": 37768720, "broker_name_sam": ["Quadram Institute Bioscience, Norwich, UK"], "collecting_institution_sam": ["QEH"], "collection_date_sam": ["2020-10-08"], "collector_name_sam": ["Justin O'Grady"], "ena_first_public_sam": ["2021-01-26"], "ena_last_update_sam": ["2020-12-04"], "external_id_sam": ["SAMEA7689645"], "geographic_location__country_…
ERR4970004	AMPLICON	QUADRAM INSTITUTE BIOSCIENCE	public	ERX4788848	SAMEA7689645	NextSeq 550	PAIRED	RANDOM	VIRAL RNA	ILLUMINA	Severe acute respiratory syndrome coronavirus 2	ERP125565	2021-02-01	PRJEB41737	11	271	52	44112	United Kingdom	Europe	NA	{"assemblyname": "assembly", "bases": 52975764, "bytes": 12563056, "broker_name_sam": ["Quadram Institute Bioscience, Norwich, UK"], "collecting_institution_sam": ["QEH"], "collection_date_sam": ["2020-10-08"], "collector_name_sam": ["Justin O'Grady"], "ena_first_public_sam": ["2021-01-26"], "ena_last_update_sam": ["2020-12-04"], "external_id_sam": ["SAMEA7689645"], "geographic_location__country_…
ERR4969427	AMPLICON	QUADRAM INSTITUTE BIOSCIENCE	public	ERX4788564	SAMEA7689645	MinION	SINGLE	RANDOM	VIRAL RNA	OXFORD_NANOPORE	Severe acute respiratory syndrome coronavirus 2	ERP125565	2021-02-01	PRJEB41737	36	509	44	44112	United Kingdom	Europe	NA	{"assemblyname": "assembly", "bases": 44955886, "bytes": 38109489, "broker_name_sam": ["Quadram Institute Bioscience, Norwich, UK"], "collecting_institution_sam": ["QEH"], "collection_date_sam": ["2020-10-08"], "collector_name_sam": ["Justin O'Grady"], "ena_first_public_sam": ["2021-01-26"], "ena_last_update_sam": ["2020-12-04"], "external_id_sam": ["SAMEA7689645"], "geographic_location__country_…
ERR4969338	AMPLICON	QUADRAM INSTITUTE BIOSCIENCE	public	ERX4788493	SAMEA7689646	MinION	SINGLE	RANDOM	VIRAL RNA	OXFORD_NANOPORE	Severe acute respiratory syndrome coronavirus 2	ERP125565	2021-02-01	PRJEB41737	29	426	34	44100	United Kingdom	Europe	NA	{"assemblyname": "assembly", "bases": 34732174, "bytes": 30928585, "broker_name_sam": ["Quadram Institute Bioscience, Norwich, UK"], "collecting_institution_sam": ["Ipswich Hospital"], "collection_date_sam": ["2020-09-26"], "collector_name_sam": ["Justin O'Grady"], "ena_first_public_sam": ["2021-01-26"], "ena_last_update_sam": ["2020-12-04"], "external_id_sam": ["SAMEA7689646"], "geographic_locat…
ERR4969393	AMPLICON	QUADRAM INSTITUTE BIOSCIENCE	public	ERX4788548	SAMEA7689646	MinION	SINGLE	RANDOM	VIRAL RNA	OXFORD_NANOPORE	Severe acute respiratory syndrome coronavirus 2	ERP125565	2021-02-01	PRJEB41737	36	510	44	44100	United Kingdom	Europe	NA	{"assemblyname": "assembly", "bases": 44867257, "bytes": 38204651, "broker_name_sam": ["Quadram Institute Bioscience, Norwich, UK"], "collecting_institution_sam": ["Ipswich Hospital"], "collection_date_sam": ["2020-09-26"], "collector_name_sam": ["Justin O'Grady"], "ena_first_public_sam": ["2021-01-26"], "ena_last_update_sam": ["2020-12-04"], "external_id_sam": ["SAMEA7689646"], "geographic_locat…
ERR4969997	AMPLICON	QUADRAM INSTITUTE BIOSCIENCE	public	ERX4788841	SAMEA7689646	NextSeq 550	PAIRED	RANDOM	VIRAL RNA	ILLUMINA	Severe acute respiratory syndrome coronavirus 2	ERP125565	2021-02-01	PRJEB41737	10	268	44	44100	United Kingdom	Europe	NA	{"assemblyname": "assembly", "bases": 44483361, "bytes": 11125876, "broker_name_sam": ["Quadram Institute Bioscience, Norwich, UK"], "collecting_institution_sam": ["Ipswich Hospital"], "collection_date_sam": ["2020-09-26"], "collector_name_sam": ["Justin O'Grady"], "ena_first_public_sam": ["2021-01-26"], "ena_last_update_sam": ["2020-12-04"], "external_id_sam": ["SAMEA7689646"], "geographic_locat…
ERR4969428	AMPLICON	QUADRAM INSTITUTE BIOSCIENCE	public	ERX4788565	SAMEA7689647	MinION	SINGLE	RANDOM	VIRAL RNA	OXFORD_NANOPORE	Severe acute respiratory syndrome coronavirus 2	ERP125565	2021-02-01	PRJEB41737	37	509	45	44113	United Kingdom	Europe	NA	{"assemblyname": "assembly", "bases": 45706530, "bytes": 38864432, "broker_name_sam": ["Quadram Institute Bioscience, Norwich, UK"], "collecting_institution_sam": ["JPH"], "collection_date_sam": ["2020-10-09"], "collector_name_sam": ["Justin O'Grady"], "ena_first_public_sam": ["2021-01-26"], "ena_last_update_sam": ["2020-12-04"], "external_id_sam": ["SAMEA7689647"], "geographic_location__country_…
ERR4969337	AMPLICON	QUADRAM INSTITUTE BIOSCIENCE	public	ERX4788492	SAMEA7689647	MinION	SINGLE	RANDOM	VIRAL RNA	OXFORD_NANOPORE	Severe acute respiratory syndrome coronavirus 2	ERP125565	2021-02-01	PRJEB41737	31	431	37	44113	United Kingdom	Europe	NA	{"assemblyname": "assembly", "bases": 37140828, "bytes": 33084428, "broker_name_sam": ["Quadram Institute Bioscience, Norwich, UK"], "collecting_institution_sam": ["JPH"], "collection_date_sam": ["2020-10-09"], "collector_name_sam": ["Justin O'Grady"], "ena_first_public_sam": ["2021-01-26"], "ena_last_update_sam": ["2020-12-04"], "external_id_sam": ["SAMEA7689647"], "geographic_location__country_…
ERR4970044	AMPLICON	QUADRAM INSTITUTE BIOSCIENCE	public	ERX4788888	SAMEA7689647	NextSeq 550	PAIRED	RANDOM	VIRAL RNA	ILLUMINA	Severe acute respiratory syndrome coronavirus 2	ERP125565	2021-02-01	PRJEB41737	15	269	68	44113	United Kingdom	Europe	NA	{"assemblyname": "assembly", "bases": 68104537, "bytes": 16505346, "broker_name_sam": ["Quadram Institute Bioscience, Norwich, UK"], "collecting_institution_sam": ["JPH"], "collection_date_sam": ["2020-10-09"], "collector_name_sam": ["Justin O'Grady"], "ena_first_public_sam": ["2021-01-26"], "ena_last_update_sam": ["2020-12-04"], "external_id_sam": ["SAMEA7689647"], "geographic_location__country_…
ERR4969327	AMPLICON	QUADRAM INSTITUTE BIOSCIENCE	public	ERX4788482	SAMEA7689648	MinION	SINGLE	RANDOM	VIRAL RNA	OXFORD_NANOPORE	Severe acute respiratory syndrome coronavirus 2	ERP125565	2021-02-01	PRJEB41737	48	443	58	44102	United Kingdom	Europe	NA	{"assemblyname": "assembly", "bases": 58507659, "bytes": 51374538, "broker_name_sam": ["Quadram Institute Bioscience, Norwich, UK"], "collecting_institution_sam": ["Ipswich Hospital"], "collection_date_sam": ["2020-09-28"], "collector_name_sam": ["Justin O'Grady"], "ena_first_public_sam": ["2021-01-26"], "ena_last_update_sam": ["2020-12-04"], "external_id_sam": ["SAMEA7689648"], "geographic_locat…
ERR4970006	AMPLICON	QUADRAM INSTITUTE BIOSCIENCE	public	ERX4788850	SAMEA7689648	NextSeq 550	PAIRED	RANDOM	VIRAL RNA	ILLUMINA	Severe acute respiratory syndrome coronavirus 2	ERP125565	2021-02-01	PRJEB41737	19	269	86	44102	United Kingdom	Europe	NA	{"assemblyname": "assembly", "bases": 86337247, "bytes": 20521988, "broker_name_sam": ["Quadram Institute Bioscience, Norwich, UK"], "collecting_institution_sam": ["Ipswich Hospital"], "collection_date_sam": ["2020-09-28"], "collector_name_sam": ["Justin O'Grady"], "ena_first_public_sam": ["2021-01-26"], "ena_last_update_sam": ["2020-12-04"], "external_id_sam": ["SAMEA7689648"], "geographic_locat…
ERR4969390	AMPLICON	QUADRAM INSTITUTE BIOSCIENCE	public	ERX4788545	SAMEA7689648	MinION	SINGLE	RANDOM	VIRAL RNA	OXFORD_NANOPORE	Severe acute respiratory syndrome coronavirus 2	ERP125565	2021-02-01	PRJEB41737	13	508	17	44102	United Kingdom	Europe	NA	{"assemblyname": "assembly", "bases": 17031710, "bytes": 14677169, "broker_name_sam": ["Quadram Institute Bioscience, Norwich, UK"], "collecting_institution_sam": ["Ipswich Hospital"], "collection_date_sam": ["2020-09-28"], "collector_name_sam": ["Justin O'Grady"], "ena_first_public_sam": ["2021-01-26"], "ena_last_update_sam": ["2020-12-04"], "external_id_sam": ["SAMEA7689648"], "geographic_locat…
ERR4970007	AMPLICON	QUADRAM INSTITUTE BIOSCIENCE	public	ERX4788851	SAMEA7689649	NextSeq 550	PAIRED	RANDOM	VIRAL RNA	ILLUMINA	Severe acute respiratory syndrome coronavirus 2	ERP125565	2021-02-01	PRJEB41737	4	270	17	44107	United Kingdom	Europe	NA	{"assemblyname": "assembly", "bases": 17543364, "bytes": 4338114, "broker_name_sam": ["Quadram Institute Bioscience, Norwich, UK"], "collecting_institution_sam": ["Ipswich Hospital"], "collection_date_sam": ["2020-10-03"], "collector_name_sam": ["Justin O'Grady"], "ena_first_public_sam": ["2021-01-26"], "ena_last_update_sam": ["2020-12-04"], "external_id_sam": ["SAMEA7689649"], "geographic_locati…
ERR4969334	AMPLICON	QUADRAM INSTITUTE BIOSCIENCE	public	ERX4788489	SAMEA7689649	MinION	SINGLE	RANDOM	VIRAL RNA	OXFORD_NANOPORE	Severe acute respiratory syndrome coronavirus 2	ERP125565	2021-02-01	PRJEB41737	29	421	34	44107	United Kingdom	Europe	NA	{"assemblyname": "assembly", "bases": 34993618, "bytes": 31260143, "broker_name_sam": ["Quadram Institute Bioscience, Norwich, UK"], "collecting_institution_sam": ["Ipswich Hospital"], "collection_date_sam": ["2020-10-03"], "collector_name_sam": ["Justin O'Grady"], "ena_first_public_sam": ["2021-01-26"], "ena_last_update_sam": ["2020-12-04"], "external_id_sam": ["SAMEA7689649"], "geographic_locat…
ERR4969385	AMPLICON	QUADRAM INSTITUTE BIOSCIENCE	public	ERX4788540	SAMEA7689649	MinION	SINGLE	RANDOM	VIRAL RNA	OXFORD_NANOPORE	Severe acute respiratory syndrome coronavirus 2	ERP125565	2021-02-01	PRJEB41737	36	509	44	44107	United Kingdom	Europe	NA	{"assemblyname": "assembly", "bases": 44375115, "bytes": 37810988, "broker_name_sam": ["Quadram Institute Bioscience, Norwich, UK"], "collecting_institution_sam": ["Ipswich Hospital"], "collection_date_sam": ["2020-10-03"], "collector_name_sam": ["Justin O'Grady"], "ena_first_public_sam": ["2021-01-26"], "ena_last_update_sam": ["2020-12-04"], "external_id_sam": ["SAMEA7689649"], "geographic_locat…
ERR4969353	AMPLICON	QUADRAM INSTITUTE BIOSCIENCE	public	ERX4788508	SAMEA7689650	MinION	SINGLE	RANDOM	VIRAL RNA	OXFORD_NANOPORE	Severe acute respiratory syndrome coronavirus 2	ERP125565	2021-02-01	PRJEB41737	45	440	54	44113	United Kingdom	Europe	NA	{"assemblyname": "assembly", "bases": 54106388, "bytes": 47805903, "broker_name_sam": ["Quadram Institute Bioscience, Norwich, UK"], "collecting_institution_sam": ["JPH"], "collection_date_sam": ["2020-10-09"], "collector_name_sam": ["Justin O'Grady"], "ena_first_public_sam": ["2021-01-26"], "ena_last_update_sam": ["2020-12-04"], "external_id_sam": ["SAMEA7689650"], "geographic_location__country_…
ERR4970001	AMPLICON	QUADRAM INSTITUTE BIOSCIENCE	public	ERX4788845	SAMEA7689650	NextSeq 550	PAIRED	RANDOM	VIRAL RNA	ILLUMINA	Severe acute respiratory syndrome coronavirus 2	ERP125565	2021-02-01	PRJEB41737	3	272	16	44113	United Kingdom	Europe	NA	{"assemblyname": "assembly", "bases": 16389197, "bytes": 4073605, "broker_name_sam": ["Quadram Institute Bioscience, Norwich, UK"], "collecting_institution_sam": ["JPH"], "collection_date_sam": ["2020-10-09"], "collector_name_sam": ["Justin O'Grady"], "ena_first_public_sam": ["2021-01-26"], "ena_last_update_sam": ["2020-12-04"], "external_id_sam": ["SAMEA7689650"], "geographic_location__country_a…
ERR4969397	AMPLICON	QUADRAM INSTITUTE BIOSCIENCE	public	ERX4788552	SAMEA7689650	MinION	SINGLE	RANDOM	VIRAL RNA	OXFORD_NANOPORE	Severe acute respiratory syndrome coronavirus 2	ERP125565	2021-02-01	PRJEB41737	35	509	44	44113	United Kingdom	Europe	NA	{"assemblyname": "assembly", "bases": 44059170, "bytes": 37452286, "broker_name_sam": ["Quadram Institute Bioscience, Norwich, UK"], "collecting_institution_sam": ["JPH"], "collection_date_sam": ["2020-10-09"], "collector_name_sam": ["Justin O'Grady"], "ena_first_public_sam": ["2021-01-26"], "ena_last_update_sam": ["2020-12-04"], "external_id_sam": ["SAMEA7689650"], "geographic_location__country_…
ERR4969376	AMPLICON	QUADRAM INSTITUTE BIOSCIENCE	public	ERX4788531	SAMEA7689651	MinION	SINGLE	RANDOM	VIRAL RNA	OXFORD_NANOPORE	Severe acute respiratory syndrome coronavirus 2	ERP125565	2021-02-01	PRJEB41737	34	509	41	44109	United Kingdom	Europe	NA	{"assemblyname": "assembly", "bases": 41954122, "bytes": 35665232, "broker_name_sam": ["Quadram Institute Bioscience, Norwich, UK"], "collecting_institution_sam": ["QEH"], "collection_date_sam": ["2020-10-05"], "collector_name_sam": ["Justin O'Grady"], "ena_first_public_sam": ["2021-01-26"], "ena_last_update_sam": ["2020-12-04"], "external_id_sam": ["SAMEA7689651"], "geographic_location__country_…
ERR4970054	AMPLICON	QUADRAM INSTITUTE BIOSCIENCE	public	ERX4788898	SAMEA7689651	NextSeq 550	PAIRED	RANDOM	VIRAL RNA	ILLUMINA	Severe acute respiratory syndrome coronavirus 2	ERP125565	2021-02-01	PRJEB41737	33	270	145	44109	United Kingdom	Europe	NA	{"assemblyname": "assembly", "bases": 145009516, "bytes": 34715271, "broker_name_sam": ["Quadram Institute Bioscience, Norwich, UK"], "collecting_institution_sam": ["QEH"], "collection_date_sam": ["2020-10-05"], "collector_name_sam": ["Justin O'Grady"], "ena_first_public_sam": ["2021-01-26"], "ena_last_update_sam": ["2020-12-04"], "external_id_sam": ["SAMEA7689651"], "geographic_location__country…
ERR4969323	AMPLICON	QUADRAM INSTITUTE BIOSCIENCE	public	ERX4788478	SAMEA7689651	MinION	SINGLE	RANDOM	VIRAL RNA	OXFORD_NANOPORE	Severe acute respiratory syndrome coronavirus 2	ERP125565	2021-02-01	PRJEB41737	38	435	45	44109	United Kingdom	Europe	NA	{"assemblyname": "assembly", "bases": 45380233, "bytes": 40240974, "broker_name_sam": ["Quadram Institute Bioscience, Norwich, UK"], "collecting_institution_sam": ["QEH"], "collection_date_sam": ["2020-10-05"], "collector_name_sam": ["Justin O'Grady"], "ena_first_public_sam": ["2021-01-26"], "ena_last_update_sam": ["2020-12-04"], "external_id_sam": ["SAMEA7689651"], "geographic_location__country_…
ERR4969382	AMPLICON	QUADRAM INSTITUTE BIOSCIENCE	public	ERX4788537	SAMEA7689652	MinION	SINGLE	RANDOM	VIRAL RNA	OXFORD_NANOPORE	Severe acute respiratory syndrome coronavirus 2	ERP125565	2021-02-01	PRJEB41737	20	509	25	44103	United Kingdom	Europe	NA	{"assemblyname": "assembly", "bases": 25451666, "bytes": 21658691, "broker_name_sam": ["Quadram Institute Bioscience, Norwich, UK"], "collecting_institution_sam": ["Ipswich Hospital"], "collection_date_sam": ["2020-09-29"], "collector_name_sam": ["Justin O'Grady"], "ena_first_public_sam": ["2021-01-26"], "ena_last_update_sam": ["2020-12-04"], "external_id_sam": ["SAMEA7689652"], "geographic_locat…
ERR4969321	AMPLICON	QUADRAM INSTITUTE BIOSCIENCE	public	ERX4788476	SAMEA7689652	MinION	SINGLE	RANDOM	VIRAL RNA	OXFORD_NANOPORE	Severe acute respiratory syndrome coronavirus 2	ERP125565	2021-02-01	PRJEB41737	35	446	41	44103	United Kingdom	Europe	NA	{"assemblyname": "assembly", "bases": 41873125, "bytes": 36837334, "broker_name_sam": ["Quadram Institute Bioscience, Norwich, UK"], "collecting_institution_sam": ["Ipswich Hospital"], "collection_date_sam": ["2020-09-29"], "collector_name_sam": ["Justin O'Grady"], "ena_first_public_sam": ["2021-01-26"], "ena_last_update_sam": ["2020-12-04"], "external_id_sam": ["SAMEA7689652"], "geographic_locat…
ERR4970051	AMPLICON	QUADRAM INSTITUTE BIOSCIENCE	public	ERX4788895	SAMEA7689652	NextSeq 550	PAIRED	RANDOM	VIRAL RNA	ILLUMINA	Severe acute respiratory syndrome coronavirus 2	ERP125565	2021-02-01	PRJEB41737	36	266	155	44103	United Kingdom	Europe	NA	{"assemblyname": "assembly", "bases": 155246782, "bytes": 37796290, "broker_name_sam": ["Quadram Institute Bioscience, Norwich, UK"], "collecting_institution_sam": ["Ipswich Hospital"], "collection_date_sam": ["2020-09-29"], "collector_name_sam": ["Justin O'Grady"], "ena_first_public_sam": ["2021-01-26"], "ena_last_update_sam": ["2020-12-04"], "external_id_sam": ["SAMEA7689652"], "geographic_loca…
ERR4969196	AMPLICON	QUADRAM INSTITUTE BIOSCIENCE	public	ERX4788387	SAMEA7689653	NextSeq 550	PAIRED	RANDOM	VIRAL RNA	ILLUMINA	Severe acute respiratory syndrome coronavirus 2	ERP125565	2021-02-01	PRJEB41737	8	268	34	44101	United Kingdom	Europe	NA	{"assemblyname": "assembly", "bases": 34134433, "bytes": 8559679, "broker_name_sam": ["Quadram Institute Bioscience, Norwich, UK"], "collecting_institution_sam": ["Ipswich Hospital"], "collection_date_sam": ["2020-09-27"], "collector_name_sam": ["Justin O'Grady"], "ena_first_public_sam": ["2021-01-26"], "ena_last_update_sam": ["2020-12-04"], "external_id_sam": ["SAMEA7689653"], "geographic_locati…
ERR4969375	AMPLICON	QUADRAM INSTITUTE BIOSCIENCE	public	ERX4788530	SAMEA7689653	MinION	SINGLE	RANDOM	VIRAL RNA	OXFORD_NANOPORE	Severe acute respiratory syndrome coronavirus 2	ERP125565	2021-02-01	PRJEB41737	5	508	6	44101	United Kingdom	Europe	NA	{"assemblyname": "assembly", "bases": 6030569, "bytes": 5314571, "broker_name_sam": ["Quadram Institute Bioscience, Norwich, UK"], "collecting_institution_sam": ["Ipswich Hospital"], "collection_date_sam": ["2020-09-27"], "collector_name_sam": ["Justin O'Grady"], "ena_first_public_sam": ["2021-01-26"], "ena_last_update_sam": ["2020-12-04"], "external_id_sam": ["SAMEA7689653"], "geographic_locatio…
ERR4969358	AMPLICON	QUADRAM INSTITUTE BIOSCIENCE	public	ERX4788513	SAMEA7689653	MinION	SINGLE	RANDOM	VIRAL RNA	OXFORD_NANOPORE	Severe acute respiratory syndrome coronavirus 2	ERP125565	2021-02-01	PRJEB41737	50	426	59	44101	United Kingdom	Europe	NA	{"assemblyname": "assembly", "bases": 59995496, "bytes": 53302322, "broker_name_sam": ["Quadram Institute Bioscience, Norwich, UK"], "collecting_institution_sam": ["Ipswich Hospital"], "collection_date_sam": ["2020-09-27"], "collector_name_sam": ["Justin O'Grady"], "ena_first_public_sam": ["2021-01-26"], "ena_last_update_sam": ["2020-12-04"], "external_id_sam": ["SAMEA7689653"], "geographic_locat…
ERR4969438	AMPLICON	QUADRAM INSTITUTE BIOSCIENCE	public	ERX4788575	SAMEA7689654	MinION	SINGLE	RANDOM	VIRAL RNA	OXFORD_NANOPORE	Severe acute respiratory syndrome coronavirus 2	ERP125565	2021-02-01	PRJEB41737	36	509	45	44109	United Kingdom	Europe	NA	{"assemblyname": "assembly", "bases": 45297364, "bytes": 38585886, "broker_name_sam": ["Quadram Institute Bioscience, Norwich, UK"], "collecting_institution_sam": ["JPH"], "collection_date_sam": ["2020-10-05"], "collector_name_sam": ["Justin O'Grady"], "ena_first_public_sam": ["2021-01-26"], "ena_last_update_sam": ["2020-12-04"], "external_id_sam": ["SAMEA7689654"], "geographic_location__country_…
ERR4969318	AMPLICON	QUADRAM INSTITUTE BIOSCIENCE	public	ERX4788473	SAMEA7689654	MinION	SINGLE	RANDOM	VIRAL RNA	OXFORD_NANOPORE	Severe acute respiratory syndrome coronavirus 2	ERP125565	2021-02-01	PRJEB41737	28	428	33	44109	United Kingdom	Europe	NA	{"assemblyname": "assembly", "bases": 33465130, "bytes": 29619806, "broker_name_sam": ["Quadram Institute Bioscience, Norwich, UK"], "collecting_institution_sam": ["JPH"], "collection_date_sam": ["2020-10-05"], "collector_name_sam": ["Justin O'Grady"], "ena_first_public_sam": ["2021-01-26"], "ena_last_update_sam": ["2020-12-04"], "external_id_sam": ["SAMEA7689654"], "geographic_location__country_…
ERR4970000	AMPLICON	QUADRAM INSTITUTE BIOSCIENCE	public	ERX4788844	SAMEA7689654	NextSeq 550	PAIRED	RANDOM	VIRAL RNA	ILLUMINA	Severe acute respiratory syndrome coronavirus 2	ERP125565	2021-02-01	PRJEB41737	10	269	41	44109	United Kingdom	Europe	NA	{"assemblyname": "assembly", "bases": 41906065, "bytes": 10486045, "broker_name_sam": ["Quadram Institute Bioscience, Norwich, UK"], "collecting_institution_sam": ["JPH"], "collection_date_sam": ["2020-10-05"], "collector_name_sam": ["Justin O'Grady"], "ena_first_public_sam": ["2021-01-26"], "ena_last_update_sam": ["2020-12-04"], "external_id_sam": ["SAMEA7689654"], "geographic_location__country_…
ERR4969388	AMPLICON	QUADRAM INSTITUTE BIOSCIENCE	public	ERX4788543	SAMEA7689655	MinION	SINGLE	RANDOM	VIRAL RNA	OXFORD_NANOPORE	Severe acute respiratory syndrome coronavirus 2	ERP125565	2021-02-01	PRJEB41737	11	509	14	44111	United Kingdom	Europe	NA	{"assemblyname": "assembly", "bases": 14077571, "bytes": 12134362, "broker_name_sam": ["Quadram Institute Bioscience, Norwich, UK"], "collecting_institution_sam": ["Quadram Institute Bioscience"], "collection_date_sam": ["2020-10-07"], "collector_name_sam": ["Justin O'Grady"], "ena_first_public_sam": ["2021-01-26"], "ena_last_update_sam": ["2020-12-04"], "external_id_sam": ["SAMEA7689655"], "geog…
ERR4969331	AMPLICON	QUADRAM INSTITUTE BIOSCIENCE	public	ERX4788486	SAMEA7689655	MinION	SINGLE	RANDOM	VIRAL RNA	OXFORD_NANOPORE	Severe acute respiratory syndrome coronavirus 2	ERP125565	2021-02-01	PRJEB41737	50	433	59	44111	United Kingdom	Europe	NA	{"assemblyname": "assembly", "bases": 59758263, "bytes": 53058659, "broker_name_sam": ["Quadram Institute Bioscience, Norwich, UK"], "collecting_institution_sam": ["Quadram Institute Bioscience"], "collection_date_sam": ["2020-10-07"], "collector_name_sam": ["Justin O'Grady"], "ena_first_public_sam": ["2021-01-26"], "ena_last_update_sam": ["2020-12-04"], "external_id_sam": ["SAMEA7689655"], "geog…
ERR4970058	AMPLICON	QUADRAM INSTITUTE BIOSCIENCE	public	ERX4788902	SAMEA7689655	NextSeq 550	PAIRED	RANDOM	VIRAL RNA	ILLUMINA	Severe acute respiratory syndrome coronavirus 2	ERP125565	2021-02-01	PRJEB41737	48	268	214	44111	United Kingdom	Europe	NA	{"assemblyname": "assembly", "bases": 214231727, "bytes": 50907143, "broker_name_sam": ["Quadram Institute Bioscience, Norwich, UK"], "collecting_institution_sam": ["Quadram Institute Bioscience"], "collection_date_sam": ["2020-10-07"], "collector_name_sam": ["Justin O'Grady"], "ena_first_public_sam": ["2021-01-26"], "ena_last_update_sam": ["2020-12-04"], "external_id_sam": ["SAMEA7689655"], "geo…
ERR4969341	AMPLICON	QUADRAM INSTITUTE BIOSCIENCE	public	ERX4788496	SAMEA7689656	MinION	SINGLE	RANDOM	VIRAL RNA	OXFORD_NANOPORE	Severe acute respiratory syndrome coronavirus 2	ERP125565	2021-02-01	PRJEB41737	33	428	39	44112	United Kingdom	Europe	NA	{"assemblyname": "assembly", "bases": 39574492, "bytes": 35340903, "broker_name_sam": ["Quadram Institute Bioscience, Norwich, UK"], "collecting_institution_sam": ["JPH"], "collection_date_sam": ["2020-10-08"], "collector_name_sam": ["Justin O'Grady"], "ena_first_public_sam": ["2021-01-26"], "ena_last_update_sam": ["2020-12-04"], "external_id_sam": ["SAMEA7689656"], "geographic_location__country_…
ERR4969392	AMPLICON	QUADRAM INSTITUTE BIOSCIENCE	public	ERX4788547	SAMEA7689656	MinION	SINGLE	RANDOM	VIRAL RNA	OXFORD_NANOPORE	Severe acute respiratory syndrome coronavirus 2	ERP125565	2021-02-01	PRJEB41737	34	508	42	44112	United Kingdom	Europe	NA	{"assemblyname": "assembly", "bases": 42088045, "bytes": 35847285, "broker_name_sam": ["Quadram Institute Bioscience, Norwich, UK"], "collecting_institution_sam": ["JPH"], "collection_date_sam": ["2020-10-08"], "collector_name_sam": ["Justin O'Grady"], "ena_first_public_sam": ["2021-01-26"], "ena_last_update_sam": ["2020-12-04"], "external_id_sam": ["SAMEA7689656"], "geographic_location__country_…
ERR4970003	AMPLICON	QUADRAM INSTITUTE BIOSCIENCE	public	ERX4788847	SAMEA7689656	NextSeq 550	PAIRED	RANDOM	VIRAL RNA	ILLUMINA	Severe acute respiratory syndrome coronavirus 2	ERP125565	2021-02-01	PRJEB41737	15	269	70	44112	United Kingdom	Europe	NA	{"assemblyname": "assembly", "bases": 70326599, "bytes": 16489223, "broker_name_sam": ["Quadram Institute Bioscience, Norwich, UK"], "collecting_institution_sam": ["JPH"], "collection_date_sam": ["2020-10-08"], "collector_name_sam": ["Justin O'Grady"], "ena_first_public_sam": ["2021-01-26"], "ena_last_update_sam": ["2020-12-04"], "external_id_sam": ["SAMEA7689656"], "geographic_location__country_…
ERR4969320	AMPLICON	QUADRAM INSTITUTE BIOSCIENCE	public	ERX4788475	SAMEA7689657	MinION	SINGLE	RANDOM	VIRAL RNA	OXFORD_NANOPORE	Severe acute respiratory syndrome coronavirus 2	ERP125565	2021-02-01	PRJEB41737	40	427	47	44109	United Kingdom	Europe	NA	{"assemblyname": "assembly", "bases": 47920178, "bytes": 42597291, "broker_name_sam": ["Quadram Institute Bioscience, Norwich, UK"], "collecting_institution_sam": ["JPH"], "collection_date_sam": ["2020-10-05"], "collector_name_sam": ["Justin O'Grady"], "ena_first_public_sam": ["2021-01-26"], "ena_last_update_sam": ["2020-12-04"], "external_id_sam": ["SAMEA7689657"], "geographic_location__country_…
ERR4969400	AMPLICON	QUADRAM INSTITUTE BIOSCIENCE	public	ERX4788555	SAMEA7689657	MinION	SINGLE	RANDOM	VIRAL RNA	OXFORD_NANOPORE	Severe acute respiratory syndrome coronavirus 2	ERP125565	2021-02-01	PRJEB41737	26	509	32	44109	United Kingdom	Europe	NA	{"assemblyname": "assembly", "bases": 32615890, "bytes": 27911121, "broker_name_sam": ["Quadram Institute Bioscience, Norwich, UK"], "collecting_institution_sam": ["JPH"], "collection_date_sam": ["2020-10-05"], "collector_name_sam": ["Justin O'Grady"], "ena_first_public_sam": ["2021-01-26"], "ena_last_update_sam": ["2020-12-04"], "external_id_sam": ["SAMEA7689657"], "geographic_location__country_…
ERR4970052	AMPLICON	QUADRAM INSTITUTE BIOSCIENCE	public	ERX4788896	SAMEA7689657	NextSeq 550	PAIRED	RANDOM	VIRAL RNA	ILLUMINA	Severe acute respiratory syndrome coronavirus 2	ERP125565	2021-02-01	PRJEB41737	24	271	105	44109	United Kingdom	Europe	NA	{"assemblyname": "assembly", "bases": 105555715, "bytes": 25417391, "broker_name_sam": ["Quadram Institute Bioscience, Norwich, UK"], "collecting_institution_sam": ["JPH"], "collection_date_sam": ["2020-10-05"], "collector_name_sam": ["Justin O'Grady"], "ena_first_public_sam": ["2021-01-26"], "ena_last_update_sam": ["2020-12-04"], "external_id_sam": ["SAMEA7689657"], "geographic_location__country…
ERR4969202	AMPLICON	QUADRAM INSTITUTE BIOSCIENCE	public	ERX4788393	SAMEA7689658	NextSeq 550	PAIRED	RANDOM	VIRAL RNA	ILLUMINA	Severe acute respiratory syndrome coronavirus 2	ERP125565	2021-02-01	PRJEB41737	13	269	60	44113	United Kingdom	Europe	NA	{"assemblyname": "assembly", "bases": 60344271, "bytes": 14298822, "broker_name_sam": ["Quadram Institute Bioscience, Norwich, UK"], "collecting_institution_sam": ["JPH"], "collection_date_sam": ["2020-10-09"], "collector_name_sam": ["Justin O'Grady"], "ena_first_public_sam": ["2021-01-26"], "ena_last_update_sam": ["2020-12-04"], "external_id_sam": ["SAMEA7689658"], "geographic_location__country_…
ERR4969450	AMPLICON	QUADRAM INSTITUTE BIOSCIENCE	public	ERX4788587	SAMEA7689658	MinION	SINGLE	RANDOM	VIRAL RNA	OXFORD_NANOPORE	Severe acute respiratory syndrome coronavirus 2	ERP125565	2021-02-01	PRJEB41737	1	508	1	44113	United Kingdom	Europe	NA	{"assemblyname": "assembly", "bases": 1933384, "bytes": 1810339, "broker_name_sam": ["Quadram Institute Bioscience, Norwich, UK"], "collecting_institution_sam": ["JPH"], "collection_date_sam": ["2020-10-09"], "collector_name_sam": ["Justin O'Grady"], "ena_first_public_sam": ["2021-01-26"], "ena_last_update_sam": ["2020-12-04"], "external_id_sam": ["SAMEA7689658"], "geographic_location__country_an…
ERR4969343	AMPLICON	QUADRAM INSTITUTE BIOSCIENCE	public	ERX4788498	SAMEA7689658	MinION	SINGLE	RANDOM	VIRAL RNA	OXFORD_NANOPORE	Severe acute respiratory syndrome coronavirus 2	ERP125565	2021-02-01	PRJEB41737	49	428	58	44113	United Kingdom	Europe	NA	{"assemblyname": "assembly", "bases": 58162282, "bytes": 51416899, "broker_name_sam": ["Quadram Institute Bioscience, Norwich, UK"], "collecting_institution_sam": ["JPH"], "collection_date_sam": ["2020-10-09"], "collector_name_sam": ["Justin O'Grady"], "ena_first_public_sam": ["2021-01-26"], "ena_last_update_sam": ["2020-12-04"], "external_id_sam": ["SAMEA7689658"], "geographic_location__country_…
ERR4970056	AMPLICON	QUADRAM INSTITUTE BIOSCIENCE	public	ERX4788900	SAMEA7689659	NextSeq 550	PAIRED	RANDOM	VIRAL RNA	ILLUMINA	Severe acute respiratory syndrome coronavirus 2	ERP125565	2021-02-01	PRJEB41737	31	269	138	44114	United Kingdom	Europe	NA	{"assemblyname": "assembly", "bases": 138161476, "bytes": 33227400, "broker_name_sam": ["Quadram Institute Bioscience, Norwich, UK"], "collecting_institution_sam": ["Quadram Institute Bioscience"], "collection_date_sam": ["2020-10-10"], "collector_name_sam": ["Justin O'Grady"], "ena_first_public_sam": ["2021-01-26"], "ena_last_update_sam": ["2020-12-04"], "external_id_sam": ["SAMEA7689659"], "geo…
ERR4969322	AMPLICON	QUADRAM INSTITUTE BIOSCIENCE	public	ERX4788477	SAMEA7689659	MinION	SINGLE	RANDOM	VIRAL RNA	OXFORD_NANOPORE	Severe acute respiratory syndrome coronavirus 2	ERP125565	2021-02-01	PRJEB41737	46	426	54	44114	United Kingdom	Europe	NA	{"assemblyname": "assembly", "bases": 54858648, "bytes": 48668095, "broker_name_sam": ["Quadram Institute Bioscience, Norwich, UK"], "collecting_institution_sam": ["Quadram Institute Bioscience"], "collection_date_sam": ["2020-10-10"], "collector_name_sam": ["Justin O'Grady"], "ena_first_public_sam": ["2021-01-26"], "ena_last_update_sam": ["2020-12-04"], "external_id_sam": ["SAMEA7689659"], "geog…
ERR4969429	AMPLICON	QUADRAM INSTITUTE BIOSCIENCE	public	ERX4788566	SAMEA7689659	MinION	SINGLE	RANDOM	VIRAL RNA	OXFORD_NANOPORE	Severe acute respiratory syndrome coronavirus 2	ERP125565	2021-02-01	PRJEB41737	37	507	46	44114	United Kingdom	Europe	NA	{"assemblyname": "assembly", "bases": 46437382, "bytes": 39419000, "broker_name_sam": ["Quadram Institute Bioscience, Norwich, UK"], "collecting_institution_sam": ["Quadram Institute Bioscience"], "collection_date_sam": ["2020-10-10"], "collector_name_sam": ["Justin O'Grady"], "ena_first_public_sam": ["2021-01-26"], "ena_last_update_sam": ["2020-12-04"], "external_id_sam": ["SAMEA7689659"], "geog…
ERR4969436	AMPLICON	QUADRAM INSTITUTE BIOSCIENCE	public	ERX4788573	SAMEA7689660	MinION	SINGLE	RANDOM	VIRAL RNA	OXFORD_NANOPORE	Severe acute respiratory syndrome coronavirus 2	ERP125565	2021-02-01	PRJEB41737	35	508	44	44108	United Kingdom	Europe	NA	{"assemblyname": "assembly", "bases": 44271950, "bytes": 37503523, "broker_name_sam": ["Quadram Institute Bioscience, Norwich, UK"], "collecting_institution_sam": ["Ipswich Hospital"], "collection_date_sam": ["2020-10-04"], "collector_name_sam": ["Justin O'Grady"], "ena_first_public_sam": ["2021-01-26"], "ena_last_update_sam": ["2020-12-04"], "external_id_sam": ["SAMEA7689660"], "geographic_locat…
ERR4969329	AMPLICON	QUADRAM INSTITUTE BIOSCIENCE	public	ERX4788484	SAMEA7689660	MinION	SINGLE	RANDOM	VIRAL RNA	OXFORD_NANOPORE	Severe acute respiratory syndrome coronavirus 2	ERP125565	2021-02-01	PRJEB41737	42	436	49	44108	United Kingdom	Europe	NA	{"assemblyname": "assembly", "bases": 49614580, "bytes": 44126079, "broker_name_sam": ["Quadram Institute Bioscience, Norwich, UK"], "collecting_institution_sam": ["Ipswich Hospital"], "collection_date_sam": ["2020-10-04"], "collector_name_sam": ["Justin O'Grady"], "ena_first_public_sam": ["2021-01-26"], "ena_last_update_sam": ["2020-12-04"], "external_id_sam": ["SAMEA7689660"], "geographic_locat…
ERR4970049	AMPLICON	QUADRAM INSTITUTE BIOSCIENCE	public	ERX4788893	SAMEA7689660	NextSeq 550	PAIRED	RANDOM	VIRAL RNA	ILLUMINA	Severe acute respiratory syndrome coronavirus 2	ERP125565	2021-02-01	PRJEB41737	25	268	112	44108	United Kingdom	Europe	NA	{"assemblyname": "assembly", "bases": 112267403, "bytes": 27226452, "broker_name_sam": ["Quadram Institute Bioscience, Norwich, UK"], "collecting_institution_sam": ["Ipswich Hospital"], "collection_date_sam": ["2020-10-04"], "collector_name_sam": ["Justin O'Grady"], "ena_first_public_sam": ["2021-01-26"], "ena_last_update_sam": ["2020-12-04"], "external_id_sam": ["SAMEA7689660"], "geographic_loca…
ERR4970045	AMPLICON	QUADRAM INSTITUTE BIOSCIENCE	public	ERX4788889	SAMEA7689661	NextSeq 550	PAIRED	RANDOM	VIRAL RNA	ILLUMINA	Severe acute respiratory syndrome coronavirus 2	ERP125565	2021-02-01	PRJEB41737	34	269	152	44106	United Kingdom	Europe	NA	{"assemblyname": "assembly", "bases": 152909731, "bytes": 36200878, "broker_name_sam": ["Quadram Institute Bioscience, Norwich, UK"], "collecting_institution_sam": ["QEH"], "collection_date_sam": ["2020-10-02"], "collector_name_sam": ["Justin O'Grady"], "ena_first_public_sam": ["2021-01-26"], "ena_last_update_sam": ["2020-12-04"], "external_id_sam": ["SAMEA7689661"], "geographic_location__country…
ERR4969316	AMPLICON	QUADRAM INSTITUTE BIOSCIENCE	public	ERX4788471	SAMEA7689661	MinION	SINGLE	RANDOM	VIRAL RNA	OXFORD_NANOPORE	Severe acute respiratory syndrome coronavirus 2	ERP125565	2021-02-01	PRJEB41737	48	448	57	44106	United Kingdom	Europe	NA	{"assemblyname": "assembly", "bases": 57859847, "bytes": 50930434, "broker_name_sam": ["Quadram Institute Bioscience, Norwich, UK"], "collecting_institution_sam": ["QEH"], "collection_date_sam": ["2020-10-02"], "collector_name_sam": ["Justin O'Grady"], "ena_first_public_sam": ["2021-01-26"], "ena_last_update_sam": ["2020-12-04"], "external_id_sam": ["SAMEA7689661"], "geographic_location__country_…
ERR4969435	AMPLICON	QUADRAM INSTITUTE BIOSCIENCE	public	ERX4788572	SAMEA7689661	MinION	SINGLE	RANDOM	VIRAL RNA	OXFORD_NANOPORE	Severe acute respiratory syndrome coronavirus 2	ERP125565	2021-02-01	PRJEB41737	38	509	47	44106	United Kingdom	Europe	NA	{"assemblyname": "assembly", "bases": 47205817, "bytes": 40150649, "broker_name_sam": ["Quadram Institute Bioscience, Norwich, UK"], "collecting_institution_sam": ["QEH"], "collection_date_sam": ["2020-10-02"], "collector_name_sam": ["Justin O'Grady"], "ena_first_public_sam": ["2021-01-26"], "ena_last_update_sam": ["2020-12-04"], "external_id_sam": ["SAMEA7689661"], "geographic_location__country_…
ERR4969345	AMPLICON	QUADRAM INSTITUTE BIOSCIENCE	public	ERX4788500	SAMEA7689662	MinION	SINGLE	RANDOM	VIRAL RNA	OXFORD_NANOPORE	Severe acute respiratory syndrome coronavirus 2	ERP125565	2021-02-01	PRJEB41737	53	438	62	44109	United Kingdom	Europe	NA	{"assemblyname": "assembly", "bases": 62887932, "bytes": 55678118, "broker_name_sam": ["Quadram Institute Bioscience, Norwich, UK"], "collecting_institution_sam": ["JPH"], "collection_date_sam": ["2020-10-05"], "collector_name_sam": ["Justin O'Grady"], "ena_first_public_sam": ["2021-01-26"], "ena_last_update_sam": ["2020-12-04"], "external_id_sam": ["SAMEA7689662"], "geographic_location__country_…
ERR4970059	AMPLICON	QUADRAM INSTITUTE BIOSCIENCE	public	ERX4788903	SAMEA7689662	NextSeq 550	PAIRED	RANDOM	VIRAL RNA	ILLUMINA	Severe acute respiratory syndrome coronavirus 2	ERP125565	2021-02-01	PRJEB41737	54	269	239	44109	United Kingdom	Europe	NA	{"assemblyname": "assembly", "bases": 239713232, "bytes": 57254304, "broker_name_sam": ["Quadram Institute Bioscience, Norwich, UK"], "collecting_institution_sam": ["JPH"], "collection_date_sam": ["2020-10-05"], "collector_name_sam": ["Justin O'Grady"], "ena_first_public_sam": ["2021-01-26"], "ena_last_update_sam": ["2020-12-04"], "external_id_sam": ["SAMEA7689662"], "geographic_location__country…
ERR4969383	AMPLICON	QUADRAM INSTITUTE BIOSCIENCE	public	ERX4788538	SAMEA7689662	MinION	SINGLE	RANDOM	VIRAL RNA	OXFORD_NANOPORE	Severe acute respiratory syndrome coronavirus 2	ERP125565	2021-02-01	PRJEB41737	13	509	16	44109	United Kingdom	Europe	NA	{"assemblyname": "assembly", "bases": 16604066, "bytes": 14261453, "broker_name_sam": ["Quadram Institute Bioscience, Norwich, UK"], "collecting_institution_sam": ["JPH"], "collection_date_sam": ["2020-10-05"], "collector_name_sam": ["Justin O'Grady"], "ena_first_public_sam": ["2021-01-26"], "ena_last_update_sam": ["2020-12-04"], "external_id_sam": ["SAMEA7689662"], "geographic_location__country_…
ERR4969346	AMPLICON	QUADRAM INSTITUTE BIOSCIENCE	public	ERX4788501	SAMEA7689663	MinION	SINGLE	RANDOM	VIRAL RNA	OXFORD_NANOPORE	Severe acute respiratory syndrome coronavirus 2	ERP125565	2021-02-01	PRJEB41737	64	435	75	44109	United Kingdom	Europe	NA	{"assemblyname": "assembly", "bases": 75975357, "bytes": 67145644, "broker_name_sam": ["Quadram Institute Bioscience, Norwich, UK"], "collecting_institution_sam": ["Quadram Institute Bioscience"], "collection_date_sam": ["2020-10-05"], "collector_name_sam": ["Justin O'Grady"], "ena_first_public_sam": ["2021-01-26"], "ena_last_update_sam": ["2020-12-04"], "external_id_sam": ["SAMEA7689663"], "geog…
ERR4969395	AMPLICON	QUADRAM INSTITUTE BIOSCIENCE	public	ERX4788550	SAMEA7689663	MinION	SINGLE	RANDOM	VIRAL RNA	OXFORD_NANOPORE	Severe acute respiratory syndrome coronavirus 2	ERP125565	2021-02-01	PRJEB41737	39	509	48	44109	United Kingdom	Europe	NA	{"assemblyname": "assembly", "bases": 48197488, "bytes": 41122072, "broker_name_sam": ["Quadram Institute Bioscience, Norwich, UK"], "collecting_institution_sam": ["Quadram Institute Bioscience"], "collection_date_sam": ["2020-10-05"], "collector_name_sam": ["Justin O'Grady"], "ena_first_public_sam": ["2021-01-26"], "ena_last_update_sam": ["2020-12-04"], "external_id_sam": ["SAMEA7689663"], "geog…
ERR4970057	AMPLICON	QUADRAM INSTITUTE BIOSCIENCE	public	ERX4788901	SAMEA7689663	NextSeq 550	PAIRED	RANDOM	VIRAL RNA	ILLUMINA	Severe acute respiratory syndrome coronavirus 2	ERP125565	2021-02-01	PRJEB41737	47	271	214	44109	United Kingdom	Europe	NA	{"assemblyname": "assembly", "bases": 214607503, "bytes": 50181896, "broker_name_sam": ["Quadram Institute Bioscience, Norwich, UK"], "collecting_institution_sam": ["Quadram Institute Bioscience"], "collection_date_sam": ["2020-10-05"], "collector_name_sam": ["Justin O'Grady"], "ena_first_public_sam": ["2021-01-26"], "ena_last_update_sam": ["2020-12-04"], "external_id_sam": ["SAMEA7689663"], "geo…
ERR4970055	AMPLICON	QUADRAM INSTITUTE BIOSCIENCE	public	ERX4788899	SAMEA7689664	NextSeq 550	PAIRED	RANDOM	VIRAL RNA	ILLUMINA	Severe acute respiratory syndrome coronavirus 2	ERP125565	2021-02-01	PRJEB41737	39	271	174	44112	United Kingdom	Europe	NA	{"assemblyname": "assembly", "bases": 174302097, "bytes": 41320758, "broker_name_sam": ["Quadram Institute Bioscience, Norwich, UK"], "collecting_institution_sam": ["JPH"], "collection_date_sam": ["2020-10-08"], "collector_name_sam": ["Justin O'Grady"], "ena_first_public_sam": ["2021-01-26"], "ena_last_update_sam": ["2020-12-04"], "external_id_sam": ["SAMEA7689664"], "geographic_location__country…
ERR4969344	AMPLICON	QUADRAM INSTITUTE BIOSCIENCE	public	ERX4788499	SAMEA7689664	MinION	SINGLE	RANDOM	VIRAL RNA	OXFORD_NANOPORE	Severe acute respiratory syndrome coronavirus 2	ERP125565	2021-02-01	PRJEB41737	62	445	74	44112	United Kingdom	Europe	NA	{"assemblyname": "assembly", "bases": 74607991, "bytes": 65824675, "broker_name_sam": ["Quadram Institute Bioscience, Norwich, UK"], "collecting_institution_sam": ["JPH"], "collection_date_sam": ["2020-10-08"], "collector_name_sam": ["Justin O'Grady"], "ena_first_public_sam": ["2021-01-26"], "ena_last_update_sam": ["2020-12-04"], "external_id_sam": ["SAMEA7689664"], "geographic_location__country_…
ERR4969379	AMPLICON	QUADRAM INSTITUTE BIOSCIENCE	public	ERX4788534	SAMEA7689664	MinION	SINGLE	RANDOM	VIRAL RNA	OXFORD_NANOPORE	Severe acute respiratory syndrome coronavirus 2	ERP125565	2021-02-01	PRJEB41737	27	508	34	44112	United Kingdom	Europe	NA	{"assemblyname": "assembly", "bases": 34386144, "bytes": 29294828, "broker_name_sam": ["Quadram Institute Bioscience, Norwich, UK"], "collecting_institution_sam": ["JPH"], "collection_date_sam": ["2020-10-08"], "collector_name_sam": ["Justin O'Grady"], "ena_first_public_sam": ["2021-01-26"], "ena_last_update_sam": ["2020-12-04"], "external_id_sam": ["SAMEA7689664"], "geographic_location__country_…
ERR4969377	AMPLICON	QUADRAM INSTITUTE BIOSCIENCE	public	ERX4788532	SAMEA7689665	MinION	SINGLE	RANDOM	VIRAL RNA	OXFORD_NANOPORE	Severe acute respiratory syndrome coronavirus 2	ERP125565	2021-02-01	PRJEB41737	34	509	43	44112	United Kingdom	Europe	NA	{"assemblyname": "assembly", "bases": 43173196, "bytes": 36660724, "broker_name_sam": ["Quadram Institute Bioscience, Norwich, UK"], "collecting_institution_sam": ["JPH"], "collection_date_sam": ["2020-10-08"], "collector_name_sam": ["Justin O'Grady"], "ena_first_public_sam": ["2021-01-26"], "ena_last_update_sam": ["2020-12-04"], "external_id_sam": ["SAMEA7689665"], "geographic_location__country_…
ERR4970060	AMPLICON	QUADRAM INSTITUTE BIOSCIENCE	public	ERX4788904	SAMEA7689665	NextSeq 550	PAIRED	RANDOM	VIRAL RNA	ILLUMINA	Severe acute respiratory syndrome coronavirus 2	ERP125565	2021-02-01	PRJEB41737	72	269	326	44112	United Kingdom	Europe	NA	{"assemblyname": "assembly", "bases": 326665250, "bytes": 76435453, "broker_name_sam": ["Quadram Institute Bioscience, Norwich, UK"], "collecting_institution_sam": ["JPH"], "collection_date_sam": ["2020-10-08"], "collector_name_sam": ["Justin O'Grady"], "ena_first_public_sam": ["2021-01-26"], "ena_last_update_sam": ["2020-12-04"], "external_id_sam": ["SAMEA7689665"], "geographic_location__country…
ERR4969355	AMPLICON	QUADRAM INSTITUTE BIOSCIENCE	public	ERX4788510	SAMEA7689665	MinION	SINGLE	RANDOM	VIRAL RNA	OXFORD_NANOPORE	Severe acute respiratory syndrome coronavirus 2	ERP125565	2021-02-01	PRJEB41737	58	436	69	44112	United Kingdom	Europe	NA	{"assemblyname": "assembly", "bases": 69478910, "bytes": 61652390, "broker_name_sam": ["Quadram Institute Bioscience, Norwich, UK"], "collecting_institution_sam": ["JPH"], "collection_date_sam": ["2020-10-08"], "collector_name_sam": ["Justin O'Grady"], "ena_first_public_sam": ["2021-01-26"], "ena_last_update_sam": ["2020-12-04"], "external_id_sam": ["SAMEA7689665"], "geographic_location__country_…
ERR4969333	AMPLICON	QUADRAM INSTITUTE BIOSCIENCE	public	ERX4788488	SAMEA7689666	MinION	SINGLE	RANDOM	VIRAL RNA	OXFORD_NANOPORE	Severe acute respiratory syndrome coronavirus 2	ERP125565	2021-02-01	PRJEB41737	49	450	58	44110	United Kingdom	Europe	NA	{"assemblyname": "assembly", "bases": 58314862, "bytes": 51453176, "broker_name_sam": ["Quadram Institute Bioscience, Norwich, UK"], "collecting_institution_sam": ["JPH"], "collection_date_sam": ["2020-10-06"], "collector_name_sam": ["Justin O'Grady"], "ena_first_public_sam": ["2021-01-26"], "ena_last_update_sam": ["2020-12-04"], "external_id_sam": ["SAMEA7689666"], "geographic_location__country_…
ERR4969374	AMPLICON	QUADRAM INSTITUTE BIOSCIENCE	public	ERX4788529	SAMEA7689666	MinION	SINGLE	RANDOM	VIRAL RNA	OXFORD_NANOPORE	Severe acute respiratory syndrome coronavirus 2	ERP125565	2021-02-01	PRJEB41737	8	508	10	44110	United Kingdom	Europe	NA	{"assemblyname": "assembly", "bases": 10582917, "bytes": 9154184, "broker_name_sam": ["Quadram Institute Bioscience, Norwich, UK"], "collecting_institution_sam": ["JPH"], "collection_date_sam": ["2020-10-06"], "collector_name_sam": ["Justin O'Grady"], "ena_first_public_sam": ["2021-01-26"], "ena_last_update_sam": ["2020-12-04"], "external_id_sam": ["SAMEA7689666"], "geographic_location__country_a…
ERR4970061	AMPLICON	QUADRAM INSTITUTE BIOSCIENCE	public	ERX4788905	SAMEA7689666	NextSeq 550	PAIRED	RANDOM	VIRAL RNA	ILLUMINA	Severe acute respiratory syndrome coronavirus 2	ERP125565	2021-02-01	PRJEB41737	82	271	369	44110	United Kingdom	Europe	NA	{"assemblyname": "assembly", "bases": 369358179, "bytes": 86817605, "broker_name_sam": ["Quadram Institute Bioscience, Norwich, UK"], "collecting_institution_sam": ["JPH"], "collection_date_sam": ["2020-10-06"], "collector_name_sam": ["Justin O'Grady"], "ena_first_public_sam": ["2021-01-26"], "ena_last_update_sam": ["2020-12-04"], "external_id_sam": ["SAMEA7689666"], "geographic_location__country…
ERR4970062	AMPLICON	QUADRAM INSTITUTE BIOSCIENCE	public	ERX4788906	SAMEA7689667	NextSeq 550	PAIRED	RANDOM	VIRAL RNA	ILLUMINA	Severe acute respiratory syndrome coronavirus 2	ERP125565	2021-02-01	PRJEB41737	127	272	562	44109	United Kingdom	Europe	NA	{"assemblyname": "assembly", "bases": 562535183, "bytes": 133758263, "broker_name_sam": ["Quadram Institute Bioscience, Norwich, UK"], "collecting_institution_sam": ["QEH"], "collection_date_sam": ["2020-10-05"], "collector_name_sam": ["Justin O'Grady"], "ena_first_public_sam": ["2021-01-26"], "ena_last_update_sam": ["2020-12-04"], "external_id_sam": ["SAMEA7689667"], "geographic_location__countr…
ERR4969384	AMPLICON	QUADRAM INSTITUTE BIOSCIENCE	public	ERX4788539	SAMEA7689667	MinION	SINGLE	RANDOM	VIRAL RNA	OXFORD_NANOPORE	Severe acute respiratory syndrome coronavirus 2	ERP125565	2021-02-01	PRJEB41737	13	509	16	44109	United Kingdom	Europe	NA	{"assemblyname": "assembly", "bases": 16356302, "bytes": 14084787, "broker_name_sam": ["Quadram Institute Bioscience, Norwich, UK"], "collecting_institution_sam": ["QEH"], "collection_date_sam": ["2020-10-05"], "collector_name_sam": ["Justin O'Grady"], "ena_first_public_sam": ["2021-01-26"], "ena_last_update_sam": ["2020-12-04"], "external_id_sam": ["SAMEA7689667"], "geographic_location__country_…
ERR4969342	AMPLICON	QUADRAM INSTITUTE BIOSCIENCE	public	ERX4788497	SAMEA7689667	MinION	SINGLE	RANDOM	VIRAL RNA	OXFORD_NANOPORE	Severe acute respiratory syndrome coronavirus 2	ERP125565	2021-02-01	PRJEB41737	57	455	68	44109	United Kingdom	Europe	NA	{"assemblyname": "assembly", "bases": 68512139, "bytes": 60198141, "broker_name_sam": ["Quadram Institute Bioscience, Norwich, UK"], "collecting_institution_sam": ["QEH"], "collection_date_sam": ["2020-10-05"], "collector_name_sam": ["Justin O'Grady"], "ena_first_public_sam": ["2021-01-26"], "ena_last_update_sam": ["2020-12-04"], "external_id_sam": ["SAMEA7689667"], "geographic_location__country_…
ERR4969198	AMPLICON	QUADRAM INSTITUTE BIOSCIENCE	public	ERX4788389	SAMEA7689668	NextSeq 550	PAIRED	RANDOM	VIRAL RNA	ILLUMINA	Severe acute respiratory syndrome coronavirus 2	ERP125565	2021-02-01	PRJEB41737	0	267	2	44107	United Kingdom	Europe	NA	{"assemblyname": "assembly", "bases": 2664164, "bytes": 862732, "broker_name_sam": ["Quadram Institute Bioscience, Norwich, UK"], "collecting_institution_sam": ["Ipswich Hospital"], "collection_date_sam": ["2020-10-03"], "collector_name_sam": ["Justin O'Grady"], "ena_first_public_sam": ["2021-01-26"], "ena_last_update_sam": ["2020-12-04"], "external_id_sam": ["SAMEA7689668"], "geographic_location…
ERR4969317	AMPLICON	QUADRAM INSTITUTE BIOSCIENCE	public	ERX4788472	SAMEA7689668	MinION	SINGLE	RANDOM	VIRAL RNA	OXFORD_NANOPORE	Severe acute respiratory syndrome coronavirus 2	ERP125565	2021-02-01	PRJEB41737	45	435	53	44107	United Kingdom	Europe	NA	{"assemblyname": "assembly", "bases": 53937554, "bytes": 47744508, "broker_name_sam": ["Quadram Institute Bioscience, Norwich, UK"], "collecting_institution_sam": ["Ipswich Hospital"], "collection_date_sam": ["2020-10-03"], "collector_name_sam": ["Justin O'Grady"], "ena_first_public_sam": ["2021-01-26"], "ena_last_update_sam": ["2020-12-04"], "external_id_sam": ["SAMEA7689668"], "geographic_locat…
ERR4969394	AMPLICON	QUADRAM INSTITUTE BIOSCIENCE	public	ERX4788549	SAMEA7689668	MinION	SINGLE	RANDOM	VIRAL RNA	OXFORD_NANOPORE	Severe acute respiratory syndrome coronavirus 2	ERP125565	2021-02-01	PRJEB41737	38	509	47	44107	United Kingdom	Europe	NA	{"assemblyname": "assembly", "bases": 47434884, "bytes": 40453002, "broker_name_sam": ["Quadram Institute Bioscience, Norwich, UK"], "collecting_institution_sam": ["Ipswich Hospital"], "collection_date_sam": ["2020-10-03"], "collector_name_sam": ["Justin O'Grady"], "ena_first_public_sam": ["2021-01-26"], "ena_last_update_sam": ["2020-12-04"], "external_id_sam": ["SAMEA7689668"], "geographic_locat…
ERR4969444	AMPLICON	QUADRAM INSTITUTE BIOSCIENCE	public	ERX4788581	SAMEA7689669	MinION	SINGLE	RANDOM	VIRAL RNA	OXFORD_NANOPORE	Severe acute respiratory syndrome coronavirus 2	ERP125565	2021-02-01	PRJEB41737	0	519	0	44099	United Kingdom	Europe	NA	{"assemblyname": "assembly", "bases": 21832, "bytes": 179443, "broker_name_sam": ["Quadram Institute Bioscience, Norwich, UK"], "collecting_institution_sam": ["Ipswich Hospital"], "collection_date_sam": ["2020-09-25"], "collector_name_sam": ["Justin O'Grady"], "ena_first_public_sam": ["2021-01-26"], "ena_last_update_sam": ["2020-12-04"], "external_id_sam": ["SAMEA7689669"], "geographic_location__…
ERR4969367	AMPLICON	QUADRAM INSTITUTE BIOSCIENCE	public	ERX4788522	SAMEA7689669	MinION	SINGLE	RANDOM	VIRAL RNA	OXFORD_NANOPORE	Severe acute respiratory syndrome coronavirus 2	ERP125565	2021-02-01	PRJEB41737	26	455	32	44099	United Kingdom	Europe	NA	{"assemblyname": "assembly", "bases": 32104387, "bytes": 28147547, "broker_name_sam": ["Quadram Institute Bioscience, Norwich, UK"], "collecting_institution_sam": ["Ipswich Hospital"], "collection_date_sam": ["2020-09-25"], "collector_name_sam": ["Justin O'Grady"], "ena_first_public_sam": ["2021-01-26"], "ena_last_update_sam": ["2020-12-04"], "external_id_sam": ["SAMEA7689669"], "geographic_locat…
ERR4969208	AMPLICON	QUADRAM INSTITUTE BIOSCIENCE	public	ERX4788399	SAMEA7689669	NextSeq 550	PAIRED	RANDOM	VIRAL RNA	ILLUMINA	Severe acute respiratory syndrome coronavirus 2	ERP125565	2021-02-01	PRJEB41737	1	254	4	44099	United Kingdom	Europe	NA	{"assemblyname": "assembly", "bases": 4262644, "bytes": 1288840, "broker_name_sam": ["Quadram Institute Bioscience, Norwich, UK"], "collecting_institution_sam": ["Ipswich Hospital"], "collection_date_sam": ["2020-09-25"], "collector_name_sam": ["Justin O'Grady"], "ena_first_public_sam": ["2021-01-26"], "ena_last_update_sam": ["2020-12-04"], "external_id_sam": ["SAMEA7689669"], "geographic_locatio…
ERR4969211	AMPLICON	QUADRAM INSTITUTE BIOSCIENCE	public	ERX4788402	SAMEA7689670	NextSeq 550	PAIRED	RANDOM	VIRAL RNA	ILLUMINA	Severe acute respiratory syndrome coronavirus 2	ERP125565	2021-02-01	PRJEB41737	0	119	0	44104	United Kingdom	Europe	NA	{"assemblyname": "assembly", "bases": 95814, "bytes": 260734, "broker_name_sam": ["Quadram Institute Bioscience, Norwich, UK"], "collecting_institution_sam": ["Ipswich Hospital"], "collection_date_sam": ["2020-09-30"], "collector_name_sam": ["Justin O'Grady"], "ena_first_public_sam": ["2021-01-26"], "ena_last_update_sam": ["2020-12-04"], "external_id_sam": ["SAMEA7689670"], "geographic_location__…
ERR4969363	AMPLICON	QUADRAM INSTITUTE BIOSCIENCE	public	ERX4788518	SAMEA7689670	MinION	SINGLE	RANDOM	VIRAL RNA	OXFORD_NANOPORE	Severe acute respiratory syndrome coronavirus 2	ERP125565	2021-02-01	PRJEB41737	3	441	3	44104	United Kingdom	Europe	NA	{"assemblyname": "assembly", "bases": 3902743, "bytes": 3586301, "broker_name_sam": ["Quadram Institute Bioscience, Norwich, UK"], "collecting_institution_sam": ["Ipswich Hospital"], "collection_date_sam": ["2020-09-30"], "collector_name_sam": ["Justin O'Grady"], "ena_first_public_sam": ["2021-01-26"], "ena_last_update_sam": ["2020-12-04"], "external_id_sam": ["SAMEA7689670"], "geographic_locatio…
ERR4969205	AMPLICON	QUADRAM INSTITUTE BIOSCIENCE	public	ERX4788396	SAMEA7689671	NextSeq 550	PAIRED	RANDOM	VIRAL RNA	ILLUMINA	Severe acute respiratory syndrome coronavirus 2	ERP125565	2021-02-01	PRJEB41737	0	128	0	44111	United Kingdom	Europe	NA	{"assemblyname": "assembly", "bases": 515031, "bytes": 463278, "broker_name_sam": ["Quadram Institute Bioscience, Norwich, UK"], "collecting_institution_sam": ["JPH"], "collection_date_sam": ["2020-10-07"], "collector_name_sam": ["Justin O'Grady"], "ena_first_public_sam": ["2021-01-26"], "ena_last_update_sam": ["2020-12-04"], "external_id_sam": ["SAMEA7689671"], "geographic_location__country_and_…
ERR4969360	AMPLICON	QUADRAM INSTITUTE BIOSCIENCE	public	ERX4788515	SAMEA7689671	MinION	SINGLE	RANDOM	VIRAL RNA	OXFORD_NANOPORE	Severe acute respiratory syndrome coronavirus 2	ERP125565	2021-02-01	PRJEB41737	24	451	29	44111	United Kingdom	Europe	NA	{"assemblyname": "assembly", "bases": 29634304, "bytes": 25867742, "broker_name_sam": ["Quadram Institute Bioscience, Norwich, UK"], "collecting_institution_sam": ["JPH"], "collection_date_sam": ["2020-10-07"], "collector_name_sam": ["Justin O'Grady"], "ena_first_public_sam": ["2021-01-26"], "ena_last_update_sam": ["2020-12-04"], "external_id_sam": ["SAMEA7689671"], "geographic_location__country_…
ERR4969364	AMPLICON	QUADRAM INSTITUTE BIOSCIENCE	public	ERX4788519	SAMEA7689672	MinION	SINGLE	RANDOM	VIRAL RNA	OXFORD_NANOPORE	Severe acute respiratory syndrome coronavirus 2	ERP125565	2021-02-01	PRJEB41737	10	423	12	44114	United Kingdom	Europe	NA	{"assemblyname": "assembly", "bases": 12032486, "bytes": 10795488, "broker_name_sam": ["Quadram Institute Bioscience, Norwich, UK"], "collecting_institution_sam": ["JPH"], "collection_date_sam": ["2020-10-10"], "collector_name_sam": ["Justin O'Grady"], "ena_first_public_sam": ["2021-01-26"], "ena_last_update_sam": ["2020-12-04"], "external_id_sam": ["SAMEA7689672"], "geographic_location__country_…
ERR4969442	AMPLICON	QUADRAM INSTITUTE BIOSCIENCE	public	ERX4788579	SAMEA7689672	MinION	SINGLE	RANDOM	VIRAL RNA	OXFORD_NANOPORE	Severe acute respiratory syndrome coronavirus 2	ERP125565	2021-02-01	PRJEB41737	0	515	0	44114	United Kingdom	Europe	NA	{"assemblyname": "assembly", "bases": 73702, "bytes": 224912, "broker_name_sam": ["Quadram Institute Bioscience, Norwich, UK"], "collecting_institution_sam": ["JPH"], "collection_date_sam": ["2020-10-10"], "collector_name_sam": ["Justin O'Grady"], "ena_first_public_sam": ["2021-01-26"], "ena_last_update_sam": ["2020-12-04"], "external_id_sam": ["SAMEA7689672"], "geographic_location__country_and_o…
ERR4969210	AMPLICON	QUADRAM INSTITUTE BIOSCIENCE	public	ERX4788401	SAMEA7689672	NextSeq 550	PAIRED	RANDOM	VIRAL RNA	ILLUMINA	Severe acute respiratory syndrome coronavirus 2	ERP125565	2021-02-01	PRJEB41737	1	259	7	44114	United Kingdom	Europe	NA	{"assemblyname": "assembly", "bases": 7790744, "bytes": 2006986, "broker_name_sam": ["Quadram Institute Bioscience, Norwich, UK"], "collecting_institution_sam": ["JPH"], "collection_date_sam": ["2020-10-10"], "collector_name_sam": ["Justin O'Grady"], "ena_first_public_sam": ["2021-01-26"], "ena_last_update_sam": ["2020-12-04"], "external_id_sam": ["SAMEA7689672"], "geographic_location__country_an…
ERR4969362	AMPLICON	QUADRAM INSTITUTE BIOSCIENCE	public	ERX4788517	SAMEA7689674	MinION	SINGLE	RANDOM	VIRAL RNA	OXFORD_NANOPORE	Severe acute respiratory syndrome coronavirus 2	ERP125565	2021-02-01	PRJEB41737	2	410	2	44106	United Kingdom	Europe	NA	{"assemblyname": "assembly", "bases": 2527992, "bytes": 2410099, "broker_name_sam": ["Quadram Institute Bioscience, Norwich, UK"], "collecting_institution_sam": ["NNUH"], "collection_date_sam": ["2020-10-02"], "collector_name_sam": ["Justin O'Grady"], "ena_first_public_sam": ["2021-01-26"], "ena_last_update_sam": ["2020-12-04"], "external_id_sam": ["SAMEA7689674"], "geographic_location__country_a…
ERR4969206	AMPLICON	QUADRAM INSTITUTE BIOSCIENCE	public	ERX4788397	SAMEA7689674	NextSeq 550	PAIRED	RANDOM	VIRAL RNA	ILLUMINA	Severe acute respiratory syndrome coronavirus 2	ERP125565	2021-02-01	PRJEB41737	0	126	0	44106	United Kingdom	Europe	NA	{"assemblyname": "assembly", "bases": 644982, "bytes": 521929, "broker_name_sam": ["Quadram Institute Bioscience, Norwich, UK"], "collecting_institution_sam": ["NNUH"], "collection_date_sam": ["2020-10-02"], "collector_name_sam": ["Justin O'Grady"], "ena_first_public_sam": ["2021-01-26"], "ena_last_update_sam": ["2020-12-04"], "external_id_sam": ["SAMEA7689674"], "geographic_location__country_and…
ERR4969215	AMPLICON	QUADRAM INSTITUTE BIOSCIENCE	public	ERX4788406	SAMEA7689676	NextSeq 550	PAIRED	RANDOM	VIRAL RNA	ILLUMINA	Severe acute respiratory syndrome coronavirus 2	ERP125565	2021-02-01	PRJEB41737	20	273	90	44097	United Kingdom	Europe	NA	{"assemblyname": "assembly", "bases": 90929160, "bytes": 21070319, "broker_name_sam": ["Quadram Institute Bioscience, Norwich, UK"], "collecting_institution_sam": ["Ipswich Hospital"], "collection_date_sam": ["2020-09-23"], "collector_name_sam": ["Justin O'Grady"], "ena_first_public_sam": ["2021-01-26"], "ena_last_update_sam": ["2020-12-04"], "external_id_sam": ["SAMEA7689676"], "geographic_locat…
ERR4969368	AMPLICON	QUADRAM INSTITUTE BIOSCIENCE	public	ERX4788523	SAMEA7689676	MinION	SINGLE	RANDOM	VIRAL RNA	OXFORD_NANOPORE	Severe acute respiratory syndrome coronavirus 2	ERP125565	2021-02-01	PRJEB41737	47	448	56	44097	United Kingdom	Europe	NA	{"assemblyname": "assembly", "bases": 56976515, "bytes": 50265694, "broker_name_sam": ["Quadram Institute Bioscience, Norwich, UK"], "collecting_institution_sam": ["Ipswich Hospital"], "collection_date_sam": ["2020-09-23"], "collector_name_sam": ["Justin O'Grady"], "ena_first_public_sam": ["2021-01-26"], "ena_last_update_sam": ["2020-12-04"], "external_id_sam": ["SAMEA7689676"], "geographic_locat…
ERR4969446	AMPLICON	QUADRAM INSTITUTE BIOSCIENCE	public	ERX4788583	SAMEA7689676	MinION	SINGLE	RANDOM	VIRAL RNA	OXFORD_NANOPORE	Severe acute respiratory syndrome coronavirus 2	ERP125565	2021-02-01	PRJEB41737	0	508	0	44097	United Kingdom	Europe	NA	{"assemblyname": "assembly", "bases": 837911, "bytes": 875628, "broker_name_sam": ["Quadram Institute Bioscience, Norwich, UK"], "collecting_institution_sam": ["Ipswich Hospital"], "collection_date_sam": ["2020-09-23"], "collector_name_sam": ["Justin O'Grady"], "ena_first_public_sam": ["2021-01-26"], "ena_last_update_sam": ["2020-12-04"], "external_id_sam": ["SAMEA7689676"], "geographic_location_…
ERR4969445	AMPLICON	QUADRAM INSTITUTE BIOSCIENCE	public	ERX4788582	SAMEA7689677	MinION	SINGLE	RANDOM	VIRAL RNA	OXFORD_NANOPORE	Severe acute respiratory syndrome coronavirus 2	ERP125565	2021-02-01	PRJEB41737	0	504	0	44097	United Kingdom	Europe	NA	{"assemblyname": "assembly", "bases": 564388, "bytes": 643467, "broker_name_sam": ["Quadram Institute Bioscience, Norwich, UK"], "collecting_institution_sam": ["Ipswich Hospital"], "collection_date_sam": ["2020-09-23"], "collector_name_sam": ["Justin O'Grady"], "ena_first_public_sam": ["2021-01-26"], "ena_last_update_sam": ["2020-12-04"], "external_id_sam": ["SAMEA7689677"], "geographic_location_…
ERR4969209	AMPLICON	QUADRAM INSTITUTE BIOSCIENCE	public	ERX4788400	SAMEA7689677	NextSeq 550	PAIRED	RANDOM	VIRAL RNA	ILLUMINA	Severe acute respiratory syndrome coronavirus 2	ERP125565	2021-02-01	PRJEB41737	13	268	57	44097	United Kingdom	Europe	NA	{"assemblyname": "assembly", "bases": 57066833, "bytes": 13713476, "broker_name_sam": ["Quadram Institute Bioscience, Norwich, UK"], "collecting_institution_sam": ["Ipswich Hospital"], "collection_date_sam": ["2020-09-23"], "collector_name_sam": ["Justin O'Grady"], "ena_first_public_sam": ["2021-01-26"], "ena_last_update_sam": ["2020-12-04"], "external_id_sam": ["SAMEA7689677"], "geographic_locat…
ERR4969365	AMPLICON	QUADRAM INSTITUTE BIOSCIENCE	public	ERX4788520	SAMEA7689677	MinION	SINGLE	RANDOM	VIRAL RNA	OXFORD_NANOPORE	Severe acute respiratory syndrome coronavirus 2	ERP125565	2021-02-01	PRJEB41737	30	445	35	44097	United Kingdom	Europe	NA	{"assemblyname": "assembly", "bases": 35867345, "bytes": 31590149, "broker_name_sam": ["Quadram Institute Bioscience, Norwich, UK"], "collecting_institution_sam": ["Ipswich Hospital"], "collection_date_sam": ["2020-09-23"], "collector_name_sam": ["Justin O'Grady"], "ena_first_public_sam": ["2021-01-26"], "ena_last_update_sam": ["2020-12-04"], "external_id_sam": ["SAMEA7689677"], "geographic_locat…
ERR4969361	AMPLICON	QUADRAM INSTITUTE BIOSCIENCE	public	ERX4788516	SAMEA7689678	MinION	SINGLE	RANDOM	VIRAL RNA	OXFORD_NANOPORE	Severe acute respiratory syndrome coronavirus 2	ERP125565	2021-02-01	PRJEB41737	29	456	35	44107	United Kingdom	Europe	NA	{"assemblyname": "assembly", "bases": 35034953, "bytes": 30845854, "broker_name_sam": ["Quadram Institute Bioscience, Norwich, UK"], "collecting_institution_sam": ["Ipswich Hospital"], "collection_date_sam": ["2020-10-03"], "collector_name_sam": ["Justin O'Grady"], "ena_first_public_sam": ["2021-01-26"], "ena_last_update_sam": ["2020-12-04"], "external_id_sam": ["SAMEA7689678"], "geographic_locat…
ERR4969213	AMPLICON	QUADRAM INSTITUTE BIOSCIENCE	public	ERX4788404	SAMEA7689678	NextSeq 550	PAIRED	RANDOM	VIRAL RNA	ILLUMINA	Severe acute respiratory syndrome coronavirus 2	ERP125565	2021-02-01	PRJEB41737	1	253	6	44107	United Kingdom	Europe	NA	{"assemblyname": "assembly", "bases": 6845511, "bytes": 1817723, "broker_name_sam": ["Quadram Institute Bioscience, Norwich, UK"], "collecting_institution_sam": ["Ipswich Hospital"], "collection_date_sam": ["2020-10-03"], "collector_name_sam": ["Justin O'Grady"], "ena_first_public_sam": ["2021-01-26"], "ena_last_update_sam": ["2020-12-04"], "external_id_sam": ["SAMEA7689678"], "geographic_locatio…
ERR4969443	AMPLICON	QUADRAM INSTITUTE BIOSCIENCE	public	ERX4788580	SAMEA7689678	MinION	SINGLE	RANDOM	VIRAL RNA	OXFORD_NANOPORE	Severe acute respiratory syndrome coronavirus 2	ERP125565	2021-02-01	PRJEB41737	0	504	0	44107	United Kingdom	Europe	NA	{"assemblyname": "assembly", "bases": 38878, "bytes": 194047, "broker_name_sam": ["Quadram Institute Bioscience, Norwich, UK"], "collecting_institution_sam": ["Ipswich Hospital"], "collection_date_sam": ["2020-10-03"], "collector_name_sam": ["Justin O'Grady"], "ena_first_public_sam": ["2021-01-26"], "ena_last_update_sam": ["2020-12-04"], "external_id_sam": ["SAMEA7689678"], "geographic_location__…
ERR4969441	AMPLICON	QUADRAM INSTITUTE BIOSCIENCE	public	ERX4788578	SAMEA7689679	MinION	SINGLE	RANDOM	VIRAL RNA	OXFORD_NANOPORE	Severe acute respiratory syndrome coronavirus 2	ERP125565	2021-02-01	PRJEB41737	0	531	0	44105	United Kingdom	Europe	NA	{"assemblyname": "assembly", "bases": 2657, "bytes": 160116, "broker_name_sam": ["Quadram Institute Bioscience, Norwich, UK"], "collecting_institution_sam": ["Ipswich Hospital"], "collection_date_sam": ["2020-10-01"], "collector_name_sam": ["Justin O'Grady"], "ena_first_public_sam": ["2021-01-26"], "ena_last_update_sam": ["2020-12-04"], "external_id_sam": ["SAMEA7689679"], "geographic_location__c…
ERR4969366	AMPLICON	QUADRAM INSTITUTE BIOSCIENCE	public	ERX4788521	SAMEA7689679	MinION	SINGLE	RANDOM	VIRAL RNA	OXFORD_NANOPORE	Severe acute respiratory syndrome coronavirus 2	ERP125565	2021-02-01	PRJEB41737	24	435	28	44105	United Kingdom	Europe	NA	{"assemblyname": "assembly", "bases": 28472547, "bytes": 25182135, "broker_name_sam": ["Quadram Institute Bioscience, Norwich, UK"], "collecting_institution_sam": ["Ipswich Hospital"], "collection_date_sam": ["2020-10-01"], "collector_name_sam": ["Justin O'Grady"], "ena_first_public_sam": ["2021-01-26"], "ena_last_update_sam": ["2020-12-04"], "external_id_sam": ["SAMEA7689679"], "geographic_locat…
ERR4969207	AMPLICON	QUADRAM INSTITUTE BIOSCIENCE	public	ERX4788398	SAMEA7689679	NextSeq 550	PAIRED	RANDOM	VIRAL RNA	ILLUMINA	Severe acute respiratory syndrome coronavirus 2	ERP125565	2021-02-01	PRJEB41737	0	171	0	44105	United Kingdom	Europe	NA	{"assemblyname": "assembly", "bases": 256194, "bytes": 306032, "broker_name_sam": ["Quadram Institute Bioscience, Norwich, UK"], "collecting_institution_sam": ["Ipswich Hospital"], "collection_date_sam": ["2020-10-01"], "collector_name_sam": ["Justin O'Grady"], "ena_first_public_sam": ["2021-01-26"], "ena_last_update_sam": ["2020-12-04"], "external_id_sam": ["SAMEA7689679"], "geographic_location_…
ERR5629480	AMPLICON	NORTHUMBRIA UNIVERSITY / SOUTH TEES HOSPITALS NHS	public	ERX5346265	SAMEA8366888	NextSeq 550	SINGLE	PCR	VIRAL RNA	ILLUMINA	Severe acute respiratory syndrome coronavirus 2	ERP121228	2021-03-30	PRJEB37886	0	282	2	44235	United Kingdom	Europe	NA	{"artic_primer_version_exp": "3", "assemblyname": "assembly", "bases": 2611384, "bytes": 805187, "broker_name_sam": ["COVID-19 Genomics UK Consortium"], "collecting_institution_sam": ["Respiratory Virus Unit, Microbiology Services Colindale, Public Health England"], "collection_date_sam": ["2021-02-08"], "collector_name_sam": ["not provided"], "definition_for_seropositive_sample_sam": ["not provi…
ERR5504174	AMPLICON	NORTHUMBRIA UNIVERSITY / SOUTH TEES HOSPITALS NHS	public	ERX5285058	SAMEA8366888	GridION	SINGLE	PCR	VIRAL RNA	OXFORD_NANOPORE	Severe acute respiratory syndrome coronavirus 2	ERP121228	2021-03-23	PRJEB37886	9	395	13	44235	United Kingdom	Europe	NA	{"artic_primer_version_exp": "3", "assemblyname": "assembly", "bases": 13106655, "bytes": 10344825, "broker_name_sam": ["COVID-19 Genomics UK Consortium"], "collecting_institution_sam": ["Respiratory Virus Unit, Microbiology Services Colindale, Public Health England"], "collection_date_sam": ["2021-02-08"], "collector_name_sam": ["not provided"], "definition_for_seropositive_sample_sam": ["not pr…
ERR5506471	AMPLICON	NORTHUMBRIA UNIVERSITY / SOUTH TEES HOSPITALS NHS	public	ERX5287353	SAMEA8369092	GridION	SINGLE	PCR	VIRAL RNA	OXFORD_NANOPORE	Severe acute respiratory syndrome coronavirus 2	ERP121228	2021-03-24	PRJEB37886	2	410	2	44146	United Kingdom	Europe	NA	{"artic_primer_version_exp": "3", "assemblyname": "assembly", "bases": 2598711, "bytes": 2323347, "broker_name_sam": ["COVID-19 Genomics UK Consortium"], "collecting_institution_sam": ["Northumbria University / South Tees Hospitals NHS Foundation Trust / North Cumbria Integrated Care NHS Foundation Trust / North Tees and Hartlepool NHS Foundation Trust / Newcastle Hospitals NHS Foundation Trust"]…
ERR5628809	AMPLICON	NORTHUMBRIA UNIVERSITY / SOUTH TEES HOSPITALS NHS	public	ERX5345594	SAMEA8369092	NextSeq 550	SINGLE	PCR	VIRAL RNA	ILLUMINA	Severe acute respiratory syndrome coronavirus 2	ERP121228	2021-03-30	PRJEB37886	5	286	25	44146	United Kingdom	Europe	NA	{"artic_primer_version_exp": "3", "assemblyname": "assembly", "bases": 25033054, "bytes": 5805250, "broker_name_sam": ["COVID-19 Genomics UK Consortium"], "collecting_institution_sam": ["Northumbria University / South Tees Hospitals NHS Foundation Trust / North Cumbria Integrated Care NHS Foundation Trust / North Tees and Hartlepool NHS Foundation Trust / Newcastle Hospitals NHS Foundation Trust"…
ERR5506735	AMPLICON	NORTHUMBRIA UNIVERSITY / SOUTH TEES HOSPITALS NHS	public	ERX5287618	SAMEA8369346	GridION	SINGLE	PCR	VIRAL RNA	OXFORD_NANOPORE	Severe acute respiratory syndrome coronavirus 2	ERP121228	2021-03-24	PRJEB37886	5	398	6	44235	United Kingdom	Europe	NA	{"artic_primer_version_exp": "3", "assemblyname": "assembly", "bases": 6605107, "bytes": 5334266, "broker_name_sam": ["COVID-19 Genomics UK Consortium"], "collecting_institution_sam": ["Respiratory Virus Unit, Microbiology Services Colindale, Public Health England"], "collection_date_sam": ["2021-02-08"], "collector_name_sam": ["not provided"], "definition_for_seropositive_sample_sam": ["not prov…
ERR5627824	AMPLICON	NORTHUMBRIA UNIVERSITY / SOUTH TEES HOSPITALS NHS	public	ERX5344611	SAMEA8369346	NextSeq 550	SINGLE	PCR	VIRAL RNA	ILLUMINA	Severe acute respiratory syndrome coronavirus 2	ERP121228	2021-03-30	PRJEB37886	0	279	3	44235	United Kingdom	Europe	NA	{"artic_primer_version_exp": "3", "assemblyname": "assembly", "bases": 3108816, "bytes": 918532, "broker_name_sam": ["COVID-19 Genomics UK Consortium"], "collecting_institution_sam": ["Respiratory Virus Unit, Microbiology Services Colindale, Public Health England"], "collection_date_sam": ["2021-02-08"], "collector_name_sam": ["not provided"], "definition_for_seropositive_sample_sam": ["not provi…
ERR5631815	AMPLICON	NORTHUMBRIA UNIVERSITY / SOUTH TEES HOSPITALS NHS	public	ERX5348595	SAMEA8369643	NextSeq 550	SINGLE	PCR	VIRAL RNA	ILLUMINA	Severe acute respiratory syndrome coronavirus 2	ERP121228	2021-03-30	PRJEB37886	0	255	2	44128	United Kingdom	Europe	NA	{"artic_primer_version_exp": "3", "assemblyname": "assembly", "bases": 2689101, "bytes": 875168, "broker_name_sam": ["COVID-19 Genomics UK Consortium"], "collecting_institution_sam": ["Northumbria University / South Tees Hospitals NHS Foundation Trust / North Cumbria Integrated Care NHS Foundation Trust / North Tees and Hartlepool NHS Foundation Trust / Newcastle Hospitals NHS Foundation Trust"],…
ERR5507040	AMPLICON	NORTHUMBRIA UNIVERSITY / SOUTH TEES HOSPITALS NHS	public	ERX5287923	SAMEA8369643	GridION	SINGLE	PCR	VIRAL RNA	OXFORD_NANOPORE	Severe acute respiratory syndrome coronavirus 2	ERP121228	2021-03-24	PRJEB37886	2	401	2	44128	United Kingdom	Europe	NA	{"artic_primer_version_exp": "3", "assemblyname": "assembly", "bases": 2400770, "bytes": 2128097, "broker_name_sam": ["COVID-19 Genomics UK Consortium"], "collecting_institution_sam": ["Northumbria University / South Tees Hospitals NHS Foundation Trust / North Cumbria Integrated Care NHS Foundation Trust / North Tees and Hartlepool NHS Foundation Trust / Newcastle Hospitals NHS Foundation Trust"]…
ERR5634532	AMPLICON	NORTHUMBRIA UNIVERSITY / SOUTH TEES HOSPITALS NHS	public	ERX5351052	SAMEA8371302	NextSeq 550	SINGLE	PCR	VIRAL RNA	ILLUMINA	Severe acute respiratory syndrome coronavirus 2	ERP121228	2021-03-30	PRJEB37886	0	269	1	44244	United Kingdom	Europe	NA	{"artic_primer_version_exp": "3", "assemblyname": "assembly", "bases": 1472790, "bytes": 559568, "broker_name_sam": ["COVID-19 Genomics UK Consortium"], "collecting_institution_sam": ["Respiratory Virus Unit, Microbiology Services Colindale, Public Health England"], "collection_date_sam": ["2021-02-17"], "collector_name_sam": ["not provided"], "definition_for_seropositive_sample_sam": ["not provi…
ERR5508755	AMPLICON	NORTHUMBRIA UNIVERSITY / SOUTH TEES HOSPITALS NHS	public	ERX5289639	SAMEA8371302	GridION	SINGLE	PCR	VIRAL RNA	OXFORD_NANOPORE	Severe acute respiratory syndrome coronavirus 2	ERP121228	2021-03-24	PRJEB37886	4	403	5	44244	United Kingdom	Europe	NA	{"artic_primer_version_exp": "3", "assemblyname": "assembly", "bases": 5459825, "bytes": 4434470, "broker_name_sam": ["COVID-19 Genomics UK Consortium"], "collecting_institution_sam": ["Respiratory Virus Unit, Microbiology Services Colindale, Public Health England"], "collection_date_sam": ["2021-02-17"], "collector_name_sam": ["not provided"], "definition_for_seropositive_sample_sam": ["not prov…
ERR5632429	AMPLICON	NORTHUMBRIA UNIVERSITY / SOUTH TEES HOSPITALS NHS	public	ERX5349207	SAMEA8371686	NextSeq 550	SINGLE	PCR	VIRAL RNA	ILLUMINA	Severe acute respiratory syndrome coronavirus 2	ERP121228	2021-03-30	PRJEB37886	0	274	1	44235	United Kingdom	Europe	NA	{"artic_primer_version_exp": "3", "assemblyname": "assembly", "bases": 1659176, "bytes": 608620, "broker_name_sam": ["COVID-19 Genomics UK Consortium"], "collecting_institution_sam": ["Northumbria University / South Tees Hospitals NHS Foundation Trust / North Cumbria Integrated Care NHS Foundation Trust / North Tees and Hartlepool NHS Foundation Trust / Newcastle Hospitals NHS Foundation Trust"],…
ERR5509159	AMPLICON	NORTHUMBRIA UNIVERSITY / SOUTH TEES HOSPITALS NHS	public	ERX5290043	SAMEA8371686	GridION	SINGLE	PCR	VIRAL RNA	OXFORD_NANOPORE	Severe acute respiratory syndrome coronavirus 2	ERP121228	2021-03-24	PRJEB37886	6	397	8	44235	United Kingdom	Europe	NA	{"artic_primer_version_exp": "3", "assemblyname": "assembly", "bases": 8651878, "bytes": 6880627, "broker_name_sam": ["COVID-19 Genomics UK Consortium"], "collecting_institution_sam": ["Northumbria University / South Tees Hospitals NHS Foundation Trust / North Cumbria Integrated Care NHS Foundation Trust / North Tees and Hartlepool NHS Foundation Trust / Newcastle Hospitals NHS Foundation Trust"]…
ERR5509172	AMPLICON	NORTHUMBRIA UNIVERSITY / SOUTH TEES HOSPITALS NHS	public	ERX5290057	SAMEA8371701	GridION	SINGLE	PCR	VIRAL RNA	OXFORD_NANOPORE	Severe acute respiratory syndrome coronavirus 2	ERP121228	2021-03-24	PRJEB37886	10	394	13	44245	United Kingdom	Europe	NA	{"artic_primer_version_exp": "3", "assemblyname": "assembly", "bases": 13852161, "bytes": 10795684, "broker_name_sam": ["COVID-19 Genomics UK Consortium"], "collecting_institution_sam": ["Respiratory Virus Unit, Microbiology Services Colindale, Public Health England"], "collection_date_sam": ["2021-02-18"], "collector_name_sam": ["not provided"], "definition_for_seropositive_sample_sam": ["not pr…
ERR5631335	AMPLICON	NORTHUMBRIA UNIVERSITY / SOUTH TEES HOSPITALS NHS	public	ERX5348116	SAMEA8371701	NextSeq 550	SINGLE	PCR	VIRAL RNA	ILLUMINA	Severe acute respiratory syndrome coronavirus 2	ERP121228	2021-03-30	PRJEB37886	10	289	51	44245	United Kingdom	Europe	NA	{"artic_primer_version_exp": "3", "assemblyname": "assembly", "bases": 51088143, "bytes": 11522757, "broker_name_sam": ["COVID-19 Genomics UK Consortium"], "collecting_institution_sam": ["Respiratory Virus Unit, Microbiology Services Colindale, Public Health England"], "collection_date_sam": ["2021-02-18"], "collector_name_sam": ["not provided"], "definition_for_seropositive_sample_sam": ["not pr…
ERR5512392	AMPLICON	LIVERPOOL CLINICAL LABORATORIES	public	ERX5293276	SAMEA8372286	GridION	SINGLE	PCR	VIRAL RNA	OXFORD_NANOPORE	Severe acute respiratory syndrome coronavirus 2	ERP121228	2021-03-23	PRJEB37886	7	413	10	44113	United Kingdom	Europe	NA	{"artic_primer_version_exp": "3", "assemblyname": "assembly", "bases": 10028156, "bytes": 7904704, "broker_name_sam": ["COVID-19 Genomics UK Consortium"], "collecting_institution_sam": ["Liverpool Clinical Laboratories"], "collection_date_sam": ["2020-10-09"], "collector_name_sam": ["not provided"], "definition_for_seropositive_sample_sam": ["not provided"], "ena_first_public_sam": ["2021-03-18"]…
ERR5509766	AMPLICON	LIVERPOOL CLINICAL LABORATORIES	public	ERX5290652	SAMEA8372286	Illumina MiSeq	SINGLE	PCR	VIRAL RNA	ILLUMINA	Severe acute respiratory syndrome coronavirus 2	ERP121228	2021-03-24	PRJEB37886	2	495	8	44113	United Kingdom	Europe	NA	{"artic_primer_version_exp": "3", "assemblyname": "assembly", "bases": 8424478, "bytes": 2302898, "broker_name_sam": ["COVID-19 Genomics UK Consortium"], "collecting_institution_sam": ["Liverpool Clinical Laboratories"], "collection_date_sam": ["2020-10-09"], "collector_name_sam": ["not provided"], "definition_for_seropositive_sample_sam": ["not provided"], "ena_first_public_sam": ["2021-03-18"],…
ERR5510726	AMPLICON	NORTHUMBRIA UNIVERSITY / SOUTH TEES HOSPITALS NHS	public	ERX5291613	SAMEA8373217	GridION	SINGLE	PCR	VIRAL RNA	OXFORD_NANOPORE	Severe acute respiratory syndrome coronavirus 2	ERP121228	2021-03-23	PRJEB37886	2	405	2	44111	United Kingdom	Europe	NA	{"artic_primer_version_exp": "3", "assemblyname": "assembly", "bases": 2796726, "bytes": 2456158, "broker_name_sam": ["COVID-19 Genomics UK Consortium"], "collecting_institution_sam": ["Northumbria University / South Tees Hospitals NHS Foundation Trust / North Cumbria Integrated Care NHS Foundation Trust / North Tees and Hartlepool NHS Foundation Trust / Newcastle Hospitals NHS Foundation Trust"]…
ERR5631732	AMPLICON	NORTHUMBRIA UNIVERSITY / SOUTH TEES HOSPITALS NHS	public	ERX5348513	SAMEA8373217	NextSeq 550	SINGLE	PCR	VIRAL RNA	ILLUMINA	Severe acute respiratory syndrome coronavirus 2	ERP121228	2021-03-30	PRJEB37886	1	282	6	44111	United Kingdom	Europe	NA	{"artic_primer_version_exp": "3", "assemblyname": "assembly", "bases": 6067377, "bytes": 1497764, "broker_name_sam": ["COVID-19 Genomics UK Consortium"], "collecting_institution_sam": ["Northumbria University / South Tees Hospitals NHS Foundation Trust / North Cumbria Integrated Care NHS Foundation Trust / North Tees and Hartlepool NHS Foundation Trust / Newcastle Hospitals NHS Foundation Trust"]…
ERR5633724	AMPLICON	NORTHUMBRIA UNIVERSITY / SOUTH TEES HOSPITALS NHS	public	ERX5350248	SAMEA8376605	NextSeq 550	SINGLE	PCR	VIRAL RNA	ILLUMINA	Severe acute respiratory syndrome coronavirus 2	ERP121228	2021-03-30	PRJEB37886	0	278	2	44235	United Kingdom	Europe	NA	{"artic_primer_version_exp": "3", "assemblyname": "assembly", "bases": 2574255, "bytes": 800451, "broker_name_sam": ["COVID-19 Genomics UK Consortium"], "collecting_institution_sam": ["Respiratory Virus Unit, Microbiology Services Colindale, Public Health England"], "collection_date_sam": ["2021-02-08"], "collector_name_sam": ["not provided"], "definition_for_seropositive_sample_sam": ["not provi…
ERR5514246	AMPLICON	NORTHUMBRIA UNIVERSITY / SOUTH TEES HOSPITALS NHS	public	ERX5295129	SAMEA8376605	GridION	SINGLE	PCR	VIRAL RNA	OXFORD_NANOPORE	Severe acute respiratory syndrome coronavirus 2	ERP121228	2021-03-23	PRJEB37886	5	394	7	44235	United Kingdom	Europe	NA	{"artic_primer_version_exp": "3", "assemblyname": "assembly", "bases": 7535261, "bytes": 5994601, "broker_name_sam": ["COVID-19 Genomics UK Consortium"], "collecting_institution_sam": ["Respiratory Virus Unit, Microbiology Services Colindale, Public Health England"], "collection_date_sam": ["2021-02-08"], "collector_name_sam": ["not provided"], "definition_for_seropositive_sample_sam": ["not prov…
ERR5629633	AMPLICON	NORTHUMBRIA UNIVERSITY / SOUTH TEES HOSPITALS NHS	public	ERX5346419	SAMEA8376807	NextSeq 550	SINGLE	PCR	VIRAL RNA	ILLUMINA	Severe acute respiratory syndrome coronavirus 2	ERP121228	2021-03-30	PRJEB37886	3	287	14	44244	United Kingdom	Europe	NA	{"artic_primer_version_exp": "3", "assemblyname": "assembly", "bases": 14647861, "bytes": 3520321, "broker_name_sam": ["COVID-19 Genomics UK Consortium"], "collecting_institution_sam": ["Respiratory Virus Unit, Microbiology Services Colindale, Public Health England"], "collection_date_sam": ["2021-02-17"], "collector_name_sam": ["not provided"], "definition_for_seropositive_sample_sam": ["not pro…
ERR5514452	AMPLICON	NORTHUMBRIA UNIVERSITY / SOUTH TEES HOSPITALS NHS	public	ERX5295336	SAMEA8376807	GridION	SINGLE	PCR	VIRAL RNA	OXFORD_NANOPORE	Severe acute respiratory syndrome coronavirus 2	ERP121228	2021-03-23	PRJEB37886	13	397	17	44244	United Kingdom	Europe	NA	{"artic_primer_version_exp": "3", "assemblyname": "assembly", "bases": 17742067, "bytes": 13919055, "broker_name_sam": ["COVID-19 Genomics UK Consortium"], "collecting_institution_sam": ["Respiratory Virus Unit, Microbiology Services Colindale, Public Health England"], "collection_date_sam": ["2021-02-17"], "collector_name_sam": ["not provided"], "definition_for_seropositive_sample_sam": ["not pr…
ERR5630017	AMPLICON	NORTHUMBRIA UNIVERSITY / SOUTH TEES HOSPITALS NHS	public	ERX5346801	SAMEA8378398	NextSeq 550	SINGLE	PCR	VIRAL RNA	ILLUMINA	Severe acute respiratory syndrome coronavirus 2	ERP121228	2021-03-30	PRJEB37886	1	283	3	44235	United Kingdom	Europe	NA	{"artic_primer_version_exp": "3", "assemblyname": "assembly", "bases": 3838484, "bytes": 1081136, "broker_name_sam": ["COVID-19 Genomics UK Consortium"], "collecting_institution_sam": ["Northumbria University / South Tees Hospitals NHS Foundation Trust / North Cumbria Integrated Care NHS Foundation Trust / North Tees and Hartlepool NHS Foundation Trust / Newcastle Hospitals NHS Foundation Trust"]…
ERR5515901	AMPLICON	NORTHUMBRIA UNIVERSITY / SOUTH TEES HOSPITALS NHS	public	ERX5296784	SAMEA8378398	GridION	SINGLE	PCR	VIRAL RNA	OXFORD_NANOPORE	Severe acute respiratory syndrome coronavirus 2	ERP121228	2021-03-23	PRJEB37886	3	400	4	44235	United Kingdom	Europe	NA	{"artic_primer_version_exp": "3", "assemblyname": "assembly", "bases": 4358407, "bytes": 3611561, "broker_name_sam": ["COVID-19 Genomics UK Consortium"], "collecting_institution_sam": ["Northumbria University / South Tees Hospitals NHS Foundation Trust / North Cumbria Integrated Care NHS Foundation Trust / North Tees and Hartlepool NHS Foundation Trust / Newcastle Hospitals NHS Foundation Trust"]…
ERR5516042	AMPLICON	NORTHUMBRIA UNIVERSITY / SOUTH TEES HOSPITALS NHS	public	ERX5296925	SAMEA8378528	GridION	SINGLE	PCR	VIRAL RNA	OXFORD_NANOPORE	Severe acute respiratory syndrome coronavirus 2	ERP121228	2021-03-23	PRJEB37886	2	404	2	44142	United Kingdom	Europe	NA	{"artic_primer_version_exp": "3", "assemblyname": "assembly", "bases": 2523169, "bytes": 2231049, "broker_name_sam": ["COVID-19 Genomics UK Consortium"], "collecting_institution_sam": ["Northumbria University / South Tees Hospitals NHS Foundation Trust / North Cumbria Integrated Care NHS Foundation Trust / North Tees and Hartlepool NHS Foundation Trust / Newcastle Hospitals NHS Foundation Trust"]…
ERR5631741	AMPLICON	NORTHUMBRIA UNIVERSITY / SOUTH TEES HOSPITALS NHS	public	ERX5348523	SAMEA8378528	NextSeq 550	SINGLE	PCR	VIRAL RNA	ILLUMINA	Severe acute respiratory syndrome coronavirus 2	ERP121228	2021-03-30	PRJEB37886	9	288	44	44142	United Kingdom	Europe	NA	{"artic_primer_version_exp": "3", "assemblyname": "assembly", "bases": 44360179, "bytes": 9634907, "broker_name_sam": ["COVID-19 Genomics UK Consortium"], "collecting_institution_sam": ["Northumbria University / South Tees Hospitals NHS Foundation Trust / North Cumbria Integrated Care NHS Foundation Trust / North Tees and Hartlepool NHS Foundation Trust / Newcastle Hospitals NHS Foundation Trust"…
ERR5516092	AMPLICON	NORTHUMBRIA UNIVERSITY / SOUTH TEES HOSPITALS NHS	public	ERX5296975	SAMEA8378575	GridION	SINGLE	PCR	VIRAL RNA	OXFORD_NANOPORE	Severe acute respiratory syndrome coronavirus 2	ERP121228	2021-03-23	PRJEB37886	16	394	21	44243	United Kingdom	Europe	NA	{"artic_primer_version_exp": "3", "assemblyname": "assembly", "bases": 21686985, "bytes": 16881084, "broker_name_sam": ["COVID-19 Genomics UK Consortium"], "collecting_institution_sam": ["Respiratory Virus Unit, Microbiology Services Colindale, Public Health England"], "collection_date_sam": ["2021-02-16"], "collector_name_sam": ["not provided"], "definition_for_seropositive_sample_sam": ["not pr…
ERR5633087	AMPLICON	NORTHUMBRIA UNIVERSITY / SOUTH TEES HOSPITALS NHS	public	ERX5349612	SAMEA8378575	NextSeq 550	SINGLE	PCR	VIRAL RNA	ILLUMINA	Severe acute respiratory syndrome coronavirus 2	ERP121228	2021-03-30	PRJEB37886	26	289	123	44243	United Kingdom	Europe	NA	{"artic_primer_version_exp": "3", "assemblyname": "assembly", "bases": 123292482, "bytes": 27355015, "broker_name_sam": ["COVID-19 Genomics UK Consortium"], "collecting_institution_sam": ["Respiratory Virus Unit, Microbiology Services Colindale, Public Health England"], "collection_date_sam": ["2021-02-16"], "collector_name_sam": ["not provided"], "definition_for_seropositive_sample_sam": ["not p…
ERR5633327	AMPLICON	NORTHUMBRIA UNIVERSITY / SOUTH TEES HOSPITALS NHS	public	ERX5349853	SAMEA8378787	NextSeq 550	SINGLE	PCR	VIRAL RNA	ILLUMINA	Severe acute respiratory syndrome coronavirus 2	ERP121228	2021-03-30	PRJEB37886	0	255	0	44118	United Kingdom	Europe	NA	{"artic_primer_version_exp": "3", "assemblyname": "assembly", "bases": 997332, "bytes": 454247, "broker_name_sam": ["COVID-19 Genomics UK Consortium"], "collecting_institution_sam": ["Northumbria University / South Tees Hospitals NHS Foundation Trust / North Cumbria Integrated Care NHS Foundation Trust / North Tees and Hartlepool NHS Foundation Trust / Newcastle Hospitals NHS Foundation Trust"], …
ERR5516312	AMPLICON	NORTHUMBRIA UNIVERSITY / SOUTH TEES HOSPITALS NHS	public	ERX5297196	SAMEA8378787	GridION	SINGLE	PCR	VIRAL RNA	OXFORD_NANOPORE	Severe acute respiratory syndrome coronavirus 2	ERP121228	2021-03-23	PRJEB37886	4	405	5	44118	United Kingdom	Europe	NA	{"artic_primer_version_exp": "3", "assemblyname": "assembly", "bases": 5187566, "bytes": 4374004, "broker_name_sam": ["COVID-19 Genomics UK Consortium"], "collecting_institution_sam": ["Northumbria University / South Tees Hospitals NHS Foundation Trust / North Cumbria Integrated Care NHS Foundation Trust / North Tees and Hartlepool NHS Foundation Trust / Newcastle Hospitals NHS Foundation Trust"]…
ERR5517159	AMPLICON	NORTHUMBRIA UNIVERSITY / SOUTH TEES HOSPITALS NHS	public	ERX5298040	SAMEA8379578	GridION	SINGLE	PCR	VIRAL RNA	OXFORD_NANOPORE	Severe acute respiratory syndrome coronavirus 2	ERP121228	2021-03-23	PRJEB37886	7	399	9	NA	United Kingdom	Europe	NA	{"artic_primer_version_exp": "3", "assemblyname": "assembly", "bases": 9689279, "bytes": 7681963, "broker_name_sam": ["COVID-19 Genomics UK Consortium"], "collecting_institution_sam": ["Northumbria University / South Tees Hospitals NHS Foundation Trust / North Cumbria Integrated Care NHS Foundation Trust / North Tees and Hartlepool NHS Foundation Trust / Newcastle Hospitals NHS Foundation Trust"]…
ERR5666611	AMPLICON	NORTHUMBRIA UNIVERSITY / SOUTH TEES HOSPITALS NHS	public	ERX5382104	SAMEA8379578	NextSeq 550	SINGLE	PCR	VIRAL RNA	ILLUMINA	Severe acute respiratory syndrome coronavirus 2	ERP121228	2021-05-12	PRJEB37886	22	287	145	NA	United Kingdom	Europe	NA	{"artic_primer_version_exp": "3", "bases": 145757943, "bytes": 23903272, "broker_name_sam": ["COVID-19 Genomics UK Consortium"], "collecting_institution_sam": ["Northumbria University / South Tees Hospitals NHS Foundation Trust / North Cumbria Integrated Care NHS Foundation Trust / North Tees and Hartlepool NHS Foundation Trust / Newcastle Hospitals NHS Foundation Trust"], "collection_date_sam": …
ERR5517491	AMPLICON	NORTHUMBRIA UNIVERSITY / SOUTH TEES HOSPITALS NHS	public	ERX5298372	SAMEA8379897	GridION	SINGLE	PCR	VIRAL RNA	OXFORD_NANOPORE	Severe acute respiratory syndrome coronavirus 2	ERP121228	2021-03-23	PRJEB37886	8	397	11	44245	United Kingdom	Europe	NA	{"artic_primer_version_exp": "3", "assemblyname": "assembly", "bases": 11797220, "bytes": 9315848, "broker_name_sam": ["COVID-19 Genomics UK Consortium"], "collecting_institution_sam": ["Northumbria University / South Tees Hospitals NHS Foundation Trust / North Cumbria Integrated Care NHS Foundation Trust / North Tees and Hartlepool NHS Foundation Trust / Newcastle Hospitals NHS Foundation Trust"…
ERR5629600	AMPLICON	NORTHUMBRIA UNIVERSITY / SOUTH TEES HOSPITALS NHS	public	ERX5346385	SAMEA8379897	NextSeq 550	SINGLE	PCR	VIRAL RNA	ILLUMINA	Severe acute respiratory syndrome coronavirus 2	ERP121228	2021-03-30	PRJEB37886	1	282	6	44245	United Kingdom	Europe	NA	{"artic_primer_version_exp": "3", "assemblyname": "assembly", "bases": 6710386, "bytes": 1742658, "broker_name_sam": ["COVID-19 Genomics UK Consortium"], "collecting_institution_sam": ["Northumbria University / South Tees Hospitals NHS Foundation Trust / North Cumbria Integrated Care NHS Foundation Trust / North Tees and Hartlepool NHS Foundation Trust / Newcastle Hospitals NHS Foundation Trust"]…
ERR5632024	AMPLICON	NORTHUMBRIA UNIVERSITY / SOUTH TEES HOSPITALS NHS	public	ERX5348804	SAMEA8463723	NextSeq 550	SINGLE	PCR	VIRAL RNA	ILLUMINA	Severe acute respiratory syndrome coronavirus 2	ERP121228	2021-03-30	PRJEB37886	1	292	13	NA	United Kingdom	Europe	NA	{"artic_primer_version_exp": "3", "assemblyname": "assembly", "bases": 13639171, "bytes": 1568065, "broker_name_sam": ["COVID-19 Genomics UK Consortium"], "collecting_institution_sam": ["Northumbria University / South Tees Hospitals NHS Foundation Trust / North Cumbria Integrated Care NHS Foundation Trust / North Tees and Hartlepool NHS Foundation Trust / Newcastle Hospitals NHS Foundation Trust"…
ERR5629132	AMPLICON	NORTHUMBRIA UNIVERSITY / SOUTH TEES HOSPITALS NHS	public	ERX5345918	SAMEA8463723	GridION	SINGLE	PCR	VIRAL RNA	OXFORD_NANOPORE	Severe acute respiratory syndrome coronavirus 2	ERP121228	2021-03-30	PRJEB37886	48	396	64	NA	United Kingdom	Europe	NA	{"artic_primer_version_exp": "3", "assemblyname": "assembly", "bases": 64982616, "bytes": 50589960, "broker_name_sam": ["COVID-19 Genomics UK Consortium"], "collecting_institution_sam": ["Northumbria University / South Tees Hospitals NHS Foundation Trust / North Cumbria Integrated Care NHS Foundation Trust / North Tees and Hartlepool NHS Foundation Trust / Newcastle Hospitals NHS Foundation Trust…
ERR5633398	AMPLICON	NORTHUMBRIA UNIVERSITY / SOUTH TEES HOSPITALS NHS	public	ERX5349923	SAMEA8464430	GridION	SINGLE	PCR	VIRAL RNA	OXFORD_NANOPORE	Severe acute respiratory syndrome coronavirus 2	ERP121228	2021-03-30	PRJEB37886	40	394	55	44264	United Kingdom	Europe	NA	{"artic_primer_version_exp": "3", "assemblyname": "assembly", "bases": 55239864, "bytes": 42814643, "broker_name_sam": ["COVID-19 Genomics UK Consortium"], "collecting_institution_sam": ["Northumbria University / South Tees Hospitals NHS Foundation Trust / North Cumbria Integrated Care NHS Foundation Trust / North Tees and Hartlepool NHS Foundation Trust / Newcastle Hospitals NHS Foundation Trust…
ERR5629849	AMPLICON	NORTHUMBRIA UNIVERSITY / SOUTH TEES HOSPITALS NHS	public	ERX5346634	SAMEA8464430	NextSeq 550	SINGLE	PCR	VIRAL RNA	ILLUMINA	Severe acute respiratory syndrome coronavirus 2	ERP121228	2021-03-30	PRJEB37886	1	292	13	44264	United Kingdom	Europe	NA	{"artic_primer_version_exp": "3", "assemblyname": "assembly", "bases": 13176235, "bytes": 1522855, "broker_name_sam": ["COVID-19 Genomics UK Consortium"], "collecting_institution_sam": ["Northumbria University / South Tees Hospitals NHS Foundation Trust / North Cumbria Integrated Care NHS Foundation Trust / North Tees and Hartlepool NHS Foundation Trust / Newcastle Hospitals NHS Foundation Trust"…
ERR5705739	AMPLICON	ST GEORGE'S UNIVERSITY HOSPITALS NHS FOUNDATION TR	public	ERX5421120	SAMEA8559278	Illumina MiSeq	SINGLE	PCR	VIRAL RNA	ILLUMINA	Severe acute respiratory syndrome coronavirus 2	ERP121228	2021-04-19	PRJEB37886	11	140	47	44208	United Kingdom	Europe	NA	{"artic_primer_version_exp": "3", "assemblyname": "assembly", "bases": 47739265, "bytes": 12289569, "broker_name_sam": ["COVID-19 Genomics UK Consortium"], "collecting_institution_sam": ["St George's University Hospitals NHS Foundation Trust"], "collection_date_sam": ["2021-01-12"], "collector_name_sam": ["not provided"], "definition_for_seropositive_sample_sam": ["not provided"], "ena_first_publ…
ERR6297717	AMPLICON	ST GEORGE'S UNIVERSITY HOSPITALS NHS FOUNDATION TR	public	ERX5929584	SAMEA8559278	MinION	SINGLE	PCR	VIRAL RNA	OXFORD_NANOPORE	Severe acute respiratory syndrome coronavirus 2	ERP121228	2021-07-15	PRJEB37886	4	429	5	44208	United Kingdom	Europe	NA	{"artic_primer_version_exp": "3", "bases": 5154356, "bytes": 4417054, "broker_name_sam": ["COVID-19 Genomics UK Consortium"], "collecting_institution_sam": ["St George's University Hospitals NHS Foundation Trust"], "collection_date_sam": ["2021-01-12"], "collector_name_sam": ["not provided"], "definition_for_seropositive_sample_sam": ["not provided"], "ena_first_public_sam": ["2021-04-12"], "ena_…
ERR6301383	AMPLICON	ST GEORGE'S UNIVERSITY HOSPITALS NHS FOUNDATION TR	public	ERX5933247	SAMEA8559407	MinION	SINGLE	PCR	VIRAL RNA	OXFORD_NANOPORE	Severe acute respiratory syndrome coronavirus 2	ERP121228	2021-07-16	PRJEB37886	5	425	7	44207	United Kingdom	Europe	NA	{"artic_primer_version_exp": "3", "bases": 7210817, "bytes": 6048665, "broker_name_sam": ["COVID-19 Genomics UK Consortium"], "collecting_institution_sam": ["St George's University Hospitals NHS Foundation Trust"], "collection_date_sam": ["2021-01-11"], "collector_name_sam": ["not provided"], "definition_for_seropositive_sample_sam": ["not provided"], "ena_first_public_sam": ["2021-04-12"], "ena_…
ERR5706286	AMPLICON	ST GEORGE'S UNIVERSITY HOSPITALS NHS FOUNDATION TR	public	ERX5421665	SAMEA8559407	Illumina MiSeq	SINGLE	PCR	VIRAL RNA	ILLUMINA	Severe acute respiratory syndrome coronavirus 2	ERP121228	2021-04-19	PRJEB37886	9	138	35	44207	United Kingdom	Europe	NA	{"artic_primer_version_exp": "3", "assemblyname": "assembly", "bases": 35746255, "bytes": 9439247, "broker_name_sam": ["COVID-19 Genomics UK Consortium"], "collecting_institution_sam": ["St George's University Hospitals NHS Foundation Trust"], "collection_date_sam": ["2021-01-11"], "collector_name_sam": ["not provided"], "definition_for_seropositive_sample_sam": ["not provided"], "ena_first_publi…
ERR5972500	AMPLICON	NORTHUMBRIA UNIVERSITY / SOUTH TEES HOSPITALS NHS	public	ERX5612965	SAMEA9005639	GridION	SINGLE	PCR	VIRAL RNA	OXFORD_NANOPORE	Severe acute respiratory syndrome coronavirus 2	ERP121228	2021-05-27	PRJEB37886	8	390	12	44319	United Kingdom	Europe	NA	{"artic_primer_version_exp": "3", "bases": 12243973, "bytes": 9341934, "broker_name_sam": ["COVID-19 Genomics UK Consortium"], "collecting_institution_sam": ["Northumbria University / South Tees Hospitals NHS Foundation Trust / North Cumbria Integrated Care NHS Foundation Trust / North Tees and Hartlepool NHS Foundation Trust / Newcastle Hospitals NHS Foundation Trust"], "collection_date_sam": ["…
ERR5970893	AMPLICON	NORTHUMBRIA UNIVERSITY / SOUTH TEES HOSPITALS NHS	public	ERX5611357	SAMEA9005639	NextSeq 550	SINGLE	PCR	VIRAL RNA	ILLUMINA	Severe acute respiratory syndrome coronavirus 2	ERP121228	2021-05-27	PRJEB37886	20	289	123	44319	United Kingdom	Europe	NA	{"artic_primer_version_exp": "3", "bases": 123355882, "bytes": 21978009, "broker_name_sam": ["COVID-19 Genomics UK Consortium"], "collecting_institution_sam": ["Northumbria University / South Tees Hospitals NHS Foundation Trust / North Cumbria Integrated Care NHS Foundation Trust / North Tees and Hartlepool NHS Foundation Trust / Newcastle Hospitals NHS Foundation Trust"], "collection_date_sam": …
ERR5971452	AMPLICON	NORTHUMBRIA UNIVERSITY / SOUTH TEES HOSPITALS NHS	public	ERX5611916	SAMEA9005670	GridION	SINGLE	PCR	VIRAL RNA	OXFORD_NANOPORE	Severe acute respiratory syndrome coronavirus 2	ERP121228	2021-05-27	PRJEB37886	7	390	10	44319	United Kingdom	Europe	NA	{"artic_primer_version_exp": "3", "bases": 10450121, "bytes": 8013084, "broker_name_sam": ["COVID-19 Genomics UK Consortium"], "collecting_institution_sam": ["Northumbria University / South Tees Hospitals NHS Foundation Trust / North Cumbria Integrated Care NHS Foundation Trust / North Tees and Hartlepool NHS Foundation Trust / Newcastle Hospitals NHS Foundation Trust"], "collection_date_sam": ["…
ERR5970923	AMPLICON	NORTHUMBRIA UNIVERSITY / SOUTH TEES HOSPITALS NHS	public	ERX5611386	SAMEA9005670	NextSeq 550	SINGLE	PCR	VIRAL RNA	ILLUMINA	Severe acute respiratory syndrome coronavirus 2	ERP121228	2021-05-27	PRJEB37886	17	287	102	44319	United Kingdom	Europe	NA	{"artic_primer_version_exp": "3", "bases": 102625288, "bytes": 18861603, "broker_name_sam": ["COVID-19 Genomics UK Consortium"], "collecting_institution_sam": ["Northumbria University / South Tees Hospitals NHS Foundation Trust / North Cumbria Integrated Care NHS Foundation Trust / North Tees and Hartlepool NHS Foundation Trust / Newcastle Hospitals NHS Foundation Trust"], "collection_date_sam": …
ERR5972444	AMPLICON	NORTHUMBRIA UNIVERSITY / SOUTH TEES HOSPITALS NHS	public	ERX5612908	SAMEA9005938	GridION	SINGLE	PCR	VIRAL RNA	OXFORD_NANOPORE	Severe acute respiratory syndrome coronavirus 2	ERP121228	2021-05-27	PRJEB37886	54	389	76	NA	United Kingdom	Europe	NA	{"artic_primer_version_exp": "3", "bases": 76893614, "bytes": 57287685, "broker_name_sam": ["COVID-19 Genomics UK Consortium"], "collecting_institution_sam": ["Northumbria University / South Tees Hospitals NHS Foundation Trust / North Cumbria Integrated Care NHS Foundation Trust / North Tees and Hartlepool NHS Foundation Trust / Newcastle Hospitals NHS Foundation Trust"], "collection_date_sam": […
ERR5971192	AMPLICON	NORTHUMBRIA UNIVERSITY / SOUTH TEES HOSPITALS NHS	public	ERX5611656	SAMEA9005938	NextSeq 550	SINGLE	PCR	VIRAL RNA	ILLUMINA	Severe acute respiratory syndrome coronavirus 2	ERP121228	2021-05-27	PRJEB37886	14	289	83	NA	United Kingdom	Europe	NA	{"artic_primer_version_exp": "3", "bases": 83603620, "bytes": 15020735, "broker_name_sam": ["COVID-19 Genomics UK Consortium"], "collecting_institution_sam": ["Northumbria University / South Tees Hospitals NHS Foundation Trust / North Cumbria Integrated Care NHS Foundation Trust / North Tees and Hartlepool NHS Foundation Trust / Newcastle Hospitals NHS Foundation Trust"], "collection_date_sam": […
ERR5973485	AMPLICON	NORTHUMBRIA UNIVERSITY / SOUTH TEES HOSPITALS NHS	public	ERX5613948	SAMEA9006536	GridION	SINGLE	PCR	VIRAL RNA	OXFORD_NANOPORE	Severe acute respiratory syndrome coronavirus 2	ERP121228	2021-05-27	PRJEB37886	38	389	53	44319	United Kingdom	Europe	NA	{"artic_primer_version_exp": "3", "bases": 53099007, "bytes": 39919964, "broker_name_sam": ["COVID-19 Genomics UK Consortium"], "collecting_institution_sam": ["Northumbria University / South Tees Hospitals NHS Foundation Trust / North Cumbria Integrated Care NHS Foundation Trust / North Tees and Hartlepool NHS Foundation Trust / Newcastle Hospitals NHS Foundation Trust"], "collection_date_sam": […
ERR5971795	AMPLICON	NORTHUMBRIA UNIVERSITY / SOUTH TEES HOSPITALS NHS	public	ERX5612259	SAMEA9006536	NextSeq 550	SINGLE	PCR	VIRAL RNA	ILLUMINA	Severe acute respiratory syndrome coronavirus 2	ERP121228	2021-05-28	PRJEB37886	21	288	123	44319	United Kingdom	Europe	NA	{"artic_primer_version_exp": "3", "bases": 123040939, "bytes": 22057399, "broker_name_sam": ["COVID-19 Genomics UK Consortium"], "collecting_institution_sam": ["Northumbria University / South Tees Hospitals NHS Foundation Trust / North Cumbria Integrated Care NHS Foundation Trust / North Tees and Hartlepool NHS Foundation Trust / Newcastle Hospitals NHS Foundation Trust"], "collection_date_sam": …
ERR5971977	AMPLICON	NORTHUMBRIA UNIVERSITY / SOUTH TEES HOSPITALS NHS	public	ERX5612440	SAMEA9006717	GridION	SINGLE	PCR	VIRAL RNA	OXFORD_NANOPORE	Severe acute respiratory syndrome coronavirus 2	ERP121228	2021-05-27	PRJEB37886	8	390	12	44319	United Kingdom	Europe	NA	{"artic_primer_version_exp": "3", "bases": 12247590, "bytes": 9342111, "broker_name_sam": ["COVID-19 Genomics UK Consortium"], "collecting_institution_sam": ["Northumbria University / South Tees Hospitals NHS Foundation Trust / North Cumbria Integrated Care NHS Foundation Trust / North Tees and Hartlepool NHS Foundation Trust / Newcastle Hospitals NHS Foundation Trust"], "collection_date_sam": ["…
ERR5972291	AMPLICON	NORTHUMBRIA UNIVERSITY / SOUTH TEES HOSPITALS NHS	public	ERX5612755	SAMEA9006717	NextSeq 550	SINGLE	PCR	VIRAL RNA	ILLUMINA	Severe acute respiratory syndrome coronavirus 2	ERP121228	2021-05-27	PRJEB37886	23	289	139	44319	United Kingdom	Europe	NA	{"artic_primer_version_exp": "3", "bases": 139716815, "bytes": 25013653, "broker_name_sam": ["COVID-19 Genomics UK Consortium"], "collecting_institution_sam": ["Northumbria University / South Tees Hospitals NHS Foundation Trust / North Cumbria Integrated Care NHS Foundation Trust / North Tees and Hartlepool NHS Foundation Trust / Newcastle Hospitals NHS Foundation Trust"], "collection_date_sam": …
SRR11397724	AMPLICON	THE PETER DOHERTY INSTITUTE FOR INFECTION AND IMMUNITY	public	SRX7976450	hCoV-19/Australia/VIC05/2020	MinION	SINGLE	PCR	VIRAL RNA	OXFORD_NANOPORE	Severe acute respiratory syndrome coronavirus 2	SRP253798	2020-03-24	PRJNA613958	193	406	221	43895	Australia	Oceania	Australia: Melbourne, Victoria	{"bases": 221112159, "bytes": 202937823, "collected_by_sam": ["Victorian Infectious Diseases Reference Laboratory (VIDRL)"], "collection_date_sam": ["2020-03-05"], "host_age_sam": ["73"], "host_disease_sam": ["COVID-19"], "host_sam": ["Homo sapiens"], "host_sex_sam": ["male"], "isolate_sam": ["VIC05"], "passage_history_sam_s_dpl312": "Original (not passaged)", "strain_sam": ["not applicable"], "p…
SRR11397720	AMPLICON	THE PETER DOHERTY INSTITUTE FOR INFECTION AND IMMUNITY	public	SRX7976454	hCoV-19/Australia/VIC05/2020	Illumina iSeq 100	PAIRED	PCR	VIRAL RNA	ILLUMINA	Severe acute respiratory syndrome coronavirus 2	SRP253798	2020-03-24	PRJNA613958	28	285	81	43895	Australia	Oceania	Australia: Melbourne, Victoria	{"bases": 81904467, "bytes": 29387176, "collected_by_sam": ["Victorian Infectious Diseases Reference Laboratory (VIDRL)"], "collection_date_sam": ["2020-03-05"], "host_age_sam": ["73"], "host_disease_sam": ["COVID-19"], "host_sam": ["Homo sapiens"], "host_sex_sam": ["male"], "isolate_sam": ["VIC05"], "passage_history_sam_s_dpl312": "Original (not passaged)", "strain_sam": ["not applicable"], "pri…
SRR11397719	AMPLICON	THE PETER DOHERTY INSTITUTE FOR INFECTION AND IMMUNITY	public	SRX7976455	hCoV-19/Australia/VIC06/2020	Illumina iSeq 100	PAIRED	PCR	VIRAL RNA	ILLUMINA	Severe acute respiratory syndrome coronavirus 2	SRP253798	2020-03-24	PRJNA613958	48	288	143	43896	Australia	Oceania	Australia: Melbourne, Victoria	{"bases": 143237309, "bytes": 51130593, "collected_by_sam": ["Victorian Infectious Diseases Reference Laboratory (VIDRL)"], "collection_date_sam": ["2020-03-06"], "host_age_sam": ["31"], "host_disease_sam": ["COVID-19"], "host_sam": ["Homo sapiens"], "host_sex_sam": ["female"], "isolate_sam": ["VIC06"], "passage_history_sam_s_dpl312": "Original (not passaged)", "strain_sam": ["not applicable"], "…
SRR11397723	AMPLICON	THE PETER DOHERTY INSTITUTE FOR INFECTION AND IMMUNITY	public	SRX7976451	hCoV-19/Australia/VIC06/2020	MinION	SINGLE	PCR	VIRAL RNA	OXFORD_NANOPORE	Severe acute respiratory syndrome coronavirus 2	SRP253798	2020-03-24	PRJNA613958	164	393	187	43896	Australia	Oceania	Australia: Melbourne, Victoria	{"bases": 187769236, "bytes": 172505150, "collected_by_sam": ["Victorian Infectious Diseases Reference Laboratory (VIDRL)"], "collection_date_sam": ["2020-03-06"], "host_age_sam": ["31"], "host_disease_sam": ["COVID-19"], "host_sam": ["Homo sapiens"], "host_sex_sam": ["female"], "isolate_sam": ["VIC06"], "passage_history_sam_s_dpl312": "Original (not passaged)", "strain_sam": ["not applicable"], …
SRR11397722	AMPLICON	THE PETER DOHERTY INSTITUTE FOR INFECTION AND IMMUNITY	public	SRX7976452	hCoV-19/Australia/VIC07/2020	MinION	SINGLE	PCR	VIRAL RNA	OXFORD_NANOPORE	Severe acute respiratory syndrome coronavirus 2	SRP253798	2020-03-24	PRJNA613958	333	393	381	43869	Australia	Oceania	Australia: Melbourne, Victoria	{"bases": 381016503, "bytes": 349525201, "collected_by_sam": ["Victorian Infectious Diseases Reference Laboratory (VIDRL)"], "collection_date_sam": ["2020-02-08"], "host_age_sam": ["25"], "host_disease_sam": ["COVID-19"], "host_sam": ["Homo sapiens"], "host_sex_sam": ["female"], "isolate_sam": ["VIC07"], "passage_history_sam_s_dpl312": "Original (not passaged)", "strain_sam": ["not applicable"], …
SRR11397718	AMPLICON	THE PETER DOHERTY INSTITUTE FOR INFECTION AND IMMUNITY	public	SRX7976456	hCoV-19/Australia/VIC07/2020	Illumina iSeq 100	PAIRED	PCR	VIRAL RNA	ILLUMINA	Severe acute respiratory syndrome coronavirus 2	SRP253798	2020-03-24	PRJNA613958	38	289	112	43869	Australia	Oceania	Australia: Melbourne, Victoria	{"bases": 112469680, "bytes": 40138998, "collected_by_sam": ["Victorian Infectious Diseases Reference Laboratory (VIDRL)"], "collection_date_sam": ["2020-02-08"], "host_age_sam": ["25"], "host_disease_sam": ["COVID-19"], "host_sam": ["Homo sapiens"], "host_sex_sam": ["female"], "isolate_sam": ["VIC07"], "passage_history_sam_s_dpl312": "Original (not passaged)", "strain_sam": ["not applicable"], "…
SRR11410540	AMPLICON	UTAH PUBLIC HEALTH LABORATORY	public	SRX7989181	UT-00008	Illumina MiSeq	PAIRED	PCR	VIRAL RNA	ILLUMINA	Severe acute respiratory syndrome coronavirus 2	SRP253926	2020-03-24	PRJNA614995	90	446	164	43901	USA	North America	USA	{"bases": 164396889, "bytes": 94448667, "collected_by_sam": ["Utah Public Health Laboratory"], "collection_date_sam": ["2020-03-11"], "host_disease_sam": ["severe acute respiratory syndrome"], "host_sam": ["Homo sapiens"], "isolate_sam": ["Clinical"], "isolation_source_sam_ss_dpl262": ["human"], "lat_lon_sam": ["40.6741 N 111.9580 W"], "strain_sam": ["/North America/USA/UT-00008"], "primary_searc…
SRR11410539	AMPLICON	UTAH PUBLIC HEALTH LABORATORY	public	SRX7989182	UT-00008	MinION	SINGLE	PCR	VIRAL RNA	OXFORD_NANOPORE	Severe acute respiratory syndrome coronavirus 2	SRP253926	2020-03-24	PRJNA614995	1107	507	1262	43901	USA	North America	USA	{"bases": 1262216569, "bytes": 1161734063, "collected_by_sam": ["Utah Public Health Laboratory"], "collection_date_sam": ["2020-03-11"], "host_disease_sam": ["severe acute respiratory syndrome"], "host_sam": ["Homo sapiens"], "isolate_sam": ["Clinical"], "isolation_source_sam_ss_dpl262": ["human"], "lat_lon_sam": ["40.6741 N 111.9580 W"], "strain_sam": ["/North America/USA/UT-00008"], "primary_se…
SRR11410538	AMPLICON	UTAH PUBLIC HEALTH LABORATORY	public	SRX7989183	UT-00009	Illumina MiSeq	SINGLE	PCR	VIRAL RNA	ILLUMINA	Severe acute respiratory syndrome coronavirus 2	SRP253926	2020-03-24	PRJNA614995	77	446	143	43902	USA	North America	USA	{"bases": 143302169, "bytes": 81388081, "collected_by_sam": ["Utah Public Health Laboratory"], "collection_date_sam": ["2020-03-12"], "host_disease_sam": ["severe acute respiratory syndrome"], "host_sam": ["Homo sapiens"], "isolate_sam": ["Clinical"], "isolation_source_sam_ss_dpl262": ["human"], "lat_lon_sam": ["40.6741 N 111.9580 W"], "strain_sam": ["/North America/USA/UT-00009"], "primary_searc…
SRR11410537	AMPLICON	UTAH PUBLIC HEALTH LABORATORY	public	SRX7989184	UT-00009	MinION	SINGLE	PCR	VIRAL RNA	OXFORD_NANOPORE	Severe acute respiratory syndrome coronavirus 2	SRP253926	2020-03-24	PRJNA614995	1248	506	1424	43902	USA	North America	USA	{"bases": 1424781893, "bytes": 1308857671, "collected_by_sam": ["Utah Public Health Laboratory"], "collection_date_sam": ["2020-03-12"], "host_disease_sam": ["severe acute respiratory syndrome"], "host_sam": ["Homo sapiens"], "isolate_sam": ["Clinical"], "isolation_source_sam_ss_dpl262": ["human"], "lat_lon_sam": ["40.6741 N 111.9580 W"], "strain_sam": ["/North America/USA/UT-00009"], "primary_se…
SRR11542244	AMPLICON	UNIVERSITY MALAYA	public	SRX8112341	EPI_ISL_417919	Illumina iSeq 100	PAIRED	PCR	VIRAL RNA	ILLUMINA	Severe acute respiratory syndrome coronavirus 2	SRP254488	2020-04-14	PRJNA616147	40	161	118	43904	Malaysia	Asia	Malaysia	{"bases": 118456321, "bytes": 42237977, "collected_by_sam": ["Universiti Malaya COVID Research group"], "collection_date_sam": ["2020-03-14"], "host_disease_sam": ["COVID-19"], "host_sam": ["Homo sapiens"], "isolate_sam": ["SARS-CoV-2/186197/human/2020/Malaysia"], "isolation_source_sam_ss_dpl262": ["Nasopharyngeal/throat swab"], "lat_lon_sam": ["3.1390 N 101.6869 E"], "primary_search": "14596408"}
SRR11547279	AMPLICON	UNIVERSITY MALAYA	public	SRX8117329	EPI_ISL_417919	MinION	SINGLE	PCR	VIRAL RNA	OXFORD_NANOPORE	Severe acute respiratory syndrome coronavirus 2	SRP254488	2020-04-14	PRJNA616147	43	672	49	43904	Malaysia	Asia	Malaysia	{"bases": 49737705, "bytes": 45565443, "collected_by_sam": ["Universiti Malaya COVID Research group"], "collection_date_sam": ["2020-03-14"], "host_disease_sam": ["COVID-19"], "host_sam": ["Homo sapiens"], "isolate_sam": ["SARS-CoV-2/186197/human/2020/Malaysia"], "isolation_source_sam_ss_dpl262": ["Nasopharyngeal/throat swab"], "lat_lon_sam": ["3.1390 N 101.6869 E"], "primary_search": "14596408"}
SRR11593363	AMPLICON	HEINRICH HEINE UNIVERSITY	public	SRX8160311	NRW-07	MinION	SINGLE	RT-PCR	VIRAL RNA	OXFORD_NANOPORE	Severe acute respiratory syndrome coronavirus 2	SRP258006	2020-04-23	PRJNA627229	452	512	516	43888	Germany	Europe	Germany: Heinsberg	{"bases": 516443228, "bytes": 474412447, "collected_by_sam": ["Center of Medical Microbiology, Virology, and Hospital Hygiene, University of Dusseldorf"], "collection_date_sam": ["2020-02-27"], "host_disease_sam": ["COVID-19"], "host_sam": ["Homo sapiens"], "isolate_sam": ["NRW-07"], "isolation_source_sam_ss_dpl262": ["Diagnostic Swab"], "lat_lon_sam": ["51.06 N 6.12 E"], "primary_search": "14652…
SRR11593358	AMPLICON	HEINRICH HEINE UNIVERSITY	public	SRX8160316	NRW-07	Illumina MiSeq	PAIRED	RT-PCR	VIRAL RNA	ILLUMINA	Severe acute respiratory syndrome coronavirus 2	SRP258006	2020-04-23	PRJNA627229	241	500	526	43888	Germany	Europe	Germany: Heinsberg	{"bases": 526429953, "bytes": 253464136, "collected_by_sam": ["Center of Medical Microbiology, Virology, and Hospital Hygiene, University of Dusseldorf"], "collection_date_sam": ["2020-02-27"], "host_disease_sam": ["COVID-19"], "host_sam": ["Homo sapiens"], "isolate_sam": ["NRW-07"], "isolation_source_sam_ss_dpl262": ["Diagnostic Swab"], "lat_lon_sam": ["51.06 N 6.12 E"], "primary_search": "14652…
SRR11593353	AMPLICON	HEINRICH HEINE UNIVERSITY	public	SRX8160321	NRW-08	MinION	SINGLE	RT-PCR	VIRAL RNA	OXFORD_NANOPORE	Severe acute respiratory syndrome coronavirus 2	SRP258006	2020-04-23	PRJNA627229	334	510	381	43888	Germany	Europe	Germany: Heinsberg	{"bases": 381525026, "bytes": 350569957, "collected_by_sam": ["Center of Medical Microbiology, Virology, and Hospital Hygiene, University of Dusseldorf"], "collection_date_sam": ["2020-02-27"], "host_disease_sam": ["COVID-19"], "host_sam": ["Homo sapiens"], "isolate_sam": ["NRW-08"], "isolation_source_sam_ss_dpl262": ["Diagnostic Swab"], "lat_lon_sam": ["51.06 N 6.12 E"], "primary_search": "14652…
SRR11593357	AMPLICON	HEINRICH HEINE UNIVERSITY	public	SRX8160317	NRW-08	Illumina MiSeq	PAIRED	RT-PCR	VIRAL RNA	ILLUMINA	Severe acute respiratory syndrome coronavirus 2	SRP258006	2020-04-23	PRJNA627229	207	500	437	43888	Germany	Europe	Germany: Heinsberg	{"bases": 437770455, "bytes": 217218034, "collected_by_sam": ["Center of Medical Microbiology, Virology, and Hospital Hygiene, University of Dusseldorf"], "collection_date_sam": ["2020-02-27"], "host_disease_sam": ["COVID-19"], "host_sam": ["Homo sapiens"], "isolate_sam": ["NRW-08"], "isolation_source_sam_ss_dpl262": ["Diagnostic Swab"], "lat_lon_sam": ["51.06 N 6.12 E"], "primary_search": "14652…
SRR11593356	AMPLICON	HEINRICH HEINE UNIVERSITY	public	SRX8160318	NRW-09	Illumina MiSeq	PAIRED	RT-PCR	VIRAL RNA	ILLUMINA	Severe acute respiratory syndrome coronavirus 2	SRP258006	2020-04-23	PRJNA627229	271	500	571	43889	Germany	Europe	Germany: Heinsberg	{"bases": 571631560, "bytes": 285174510, "collected_by_sam": ["Center of Medical Microbiology, Virology, and Hospital Hygiene, University of Dusseldorf"], "collection_date_sam": ["2020-02-28"], "host_disease_sam": ["COVID-19"], "host_sam": ["Homo sapiens"], "isolate_sam": ["NRW-09"], "isolation_source_sam_ss_dpl262": ["Diagnostic Swab"], "lat_lon_sam": ["51.06 N 6.12 E"], "primary_search": "14652…
SRR11593352	AMPLICON	HEINRICH HEINE UNIVERSITY	public	SRX8160322	NRW-09	MinION	SINGLE	RT-PCR	VIRAL RNA	OXFORD_NANOPORE	Severe acute respiratory syndrome coronavirus 2	SRP258006	2020-04-23	PRJNA627229	341	512	390	43889	Germany	Europe	Germany: Heinsberg	{"bases": 390168543, "bytes": 358359926, "collected_by_sam": ["Center of Medical Microbiology, Virology, and Hospital Hygiene, University of Dusseldorf"], "collection_date_sam": ["2020-02-28"], "host_disease_sam": ["COVID-19"], "host_sam": ["Homo sapiens"], "isolate_sam": ["NRW-09"], "isolation_source_sam_ss_dpl262": ["Diagnostic Swab"], "lat_lon_sam": ["51.06 N 6.12 E"], "primary_search": "14652…
SRR11593351	AMPLICON	HEINRICH HEINE UNIVERSITY	public	SRX8160323	NRW-10	MinION	SINGLE	RT-PCR	VIRAL RNA	OXFORD_NANOPORE	Severe acute respiratory syndrome coronavirus 2	SRP258006	2020-04-23	PRJNA627229	397	511	453	43889	Germany	Europe	Germany: Heinsberg	{"bases": 453420584, "bytes": 416718737, "collected_by_sam": ["Center of Medical Microbiology, Virology, and Hospital Hygiene, University of Dusseldorf"], "collection_date_sam": ["2020-02-28"], "host_disease_sam": ["COVID-19"], "host_sam": ["Homo sapiens"], "isolate_sam": ["NRW-10"], "isolation_source_sam_ss_dpl262": ["Diagnostic Swab"], "lat_lon_sam": ["51.06 N 6.12 E"], "primary_search": "14652…
SRR11593355	AMPLICON	HEINRICH HEINE UNIVERSITY	public	SRX8160319	NRW-10	Illumina MiSeq	PAIRED	RT-PCR	VIRAL RNA	ILLUMINA	Severe acute respiratory syndrome coronavirus 2	SRP258006	2020-04-23	PRJNA627229	316	500	651	43889	Germany	Europe	Germany: Heinsberg	{"bases": 651826154, "bytes": 332078381, "collected_by_sam": ["Center of Medical Microbiology, Virology, and Hospital Hygiene, University of Dusseldorf"], "collection_date_sam": ["2020-02-28"], "host_disease_sam": ["COVID-19"], "host_sam": ["Homo sapiens"], "isolate_sam": ["NRW-10"], "isolation_source_sam_ss_dpl262": ["Diagnostic Swab"], "lat_lon_sam": ["51.06 N 6.12 E"], "primary_search": "14652…
SRR11593354	AMPLICON	HEINRICH HEINE UNIVERSITY	public	SRX8160320	NRW-011	Illumina MiSeq	PAIRED	RT-PCR	VIRAL RNA	ILLUMINA	Severe acute respiratory syndrome coronavirus 2	SRP258006	2020-04-23	PRJNA627229	373	500	817	43893	Germany	Europe	Germany: Dusseldorf	{"bases": 817885561, "bytes": 391207444, "collected_by_sam": ["Center of Medical Microbiology, Virology, and Hospital Hygiene, University of Dusseldorf"], "collection_date_sam": ["2020-03-03"], "host_disease_sam": ["COVID-19"], "host_sam": ["Homo sapiens"], "isolate_sam": ["NRW-011"], "isolation_source_sam_ss_dpl262": ["Diagnostic Swab"], "lat_lon_sam": ["51.22 N 6.77 E"], "primary_search": "1465…
SRR11593417	AMPLICON	HEINRICH HEINE UNIVERSITY	public	SRX8160257	NRW-011	MinION	SINGLE	RT-PCR	VIRAL RNA	OXFORD_NANOPORE	Severe acute respiratory syndrome coronavirus 2	SRP258006	2020-04-23	PRJNA627229	263	510	300	43893	Germany	Europe	Germany: Dusseldorf	{"bases": 300560655, "bytes": 276197802, "collected_by_sam": ["Center of Medical Microbiology, Virology, and Hospital Hygiene, University of Dusseldorf"], "collection_date_sam": ["2020-03-03"], "host_disease_sam": ["COVID-19"], "host_sam": ["Homo sapiens"], "isolate_sam": ["NRW-011"], "isolation_source_sam_ss_dpl262": ["Diagnostic Swab"], "lat_lon_sam": ["51.22 N 6.77 E"], "primary_search": "1465…
SRR12447513	AMPLICON	JHU_SARS-COV-2	public	SRX8941857	hCoV-19/USA/DC-HP00043/2020	GridION	SINGLE	PCR	VIRAL RNA	OXFORD_NANOPORE	Severe acute respiratory syndrome coronavirus 2	SRP277377	2020-08-13	PRJNA650037	6	498	7	43912	USA	North America	USA: District of Columbia	{"bases": 7901700, "bytes": 7327182, "collected_by_sam": ["Johns Hopkins Pathology"], "collection_date_sam": ["2020-03-22"], "host_age_sam": ["46"], "host_disease_sam": ["COVID-19"], "host_sam": ["Homo sapiens"], "host_sex_sam": ["female"], "isolate_sam": ["SARS-CoV-2/human/USA/DC-HP00043/2020"], "isolation_source_sam_ss_dpl262": ["nasopharyngeal swab"], "lat_lon_sam": ["not applicable"], "primar…
SRR12480554	AMPLICON	JHU_SARS-COV-2	public	SRX8941857	hCoV-19/USA/DC-HP00043/2020	GridION	SINGLE	PCR	VIRAL RNA	OXFORD_NANOPORE	Severe acute respiratory syndrome coronavirus 2	SRP277377	2020-08-20	PRJNA650037	8	508	9	43912	USA	North America	USA: District of Columbia	{"bases": 9390901, "bytes": 8727916, "collected_by_sam": ["Johns Hopkins Pathology"], "collection_date_sam": ["2020-03-22"], "host_age_sam": ["46"], "host_disease_sam": ["COVID-19"], "host_sam": ["Homo sapiens"], "host_sex_sam": ["female"], "isolate_sam": ["SARS-CoV-2/human/USA/DC-HP00043/2020"], "isolation_source_sam_ss_dpl262": ["nasopharyngeal swab"], "lat_lon_sam": ["not applicable"], "primar…
SRR12447404	AMPLICON	JHU_SARS-COV-2	public	SRX8941966	hCoV-19/USA/DC-HP00043/2020	Illumina MiSeq	PAIRED	PCR	VIRAL RNA	ILLUMINA	Severe acute respiratory syndrome coronavirus 2	SRP277377	2020-08-13	PRJNA650037	99	598	183	43912	USA	North America	USA: District of Columbia	{"bases": 183245990, "bytes": 104386491, "collected_by_sam": ["Johns Hopkins Pathology"], "collection_date_sam": ["2020-03-22"], "host_age_sam": ["46"], "host_disease_sam": ["COVID-19"], "host_sam": ["Homo sapiens"], "host_sex_sam": ["female"], "isolate_sam": ["SARS-CoV-2/human/USA/DC-HP00043/2020"], "isolation_source_sam_ss_dpl262": ["nasopharyngeal swab"], "lat_lon_sam": ["not applicable"], "pr…
SRR12447512	AMPLICON	JHU_SARS-COV-2	public	SRX8941858	hCoV-19/USA/MD-HP00044/2020	GridION	SINGLE	PCR	VIRAL RNA	OXFORD_NANOPORE	Severe acute respiratory syndrome coronavirus 2	SRP277377	2020-08-13	PRJNA650037	7	500	8	43914	USA	North America	USA: Maryland	{"bases": 8005479, "bytes": 7428517, "collected_by_sam": ["Johns Hopkins Pathology"], "collection_date_sam": ["2020-03-24"], "host_age_sam": ["63"], "host_disease_sam": ["COVID-19"], "host_sam": ["Homo sapiens"], "host_sex_sam": ["male"], "isolate_sam": ["SARS-CoV-2/human/USA/MD-HP00044/2020"], "isolation_source_sam_ss_dpl262": ["nasopharyngeal swab"], "lat_lon_sam": ["not applicable"], "primary_…
SRR12480553	AMPLICON	JHU_SARS-COV-2	public	SRX8941858	hCoV-19/USA/MD-HP00044/2020	GridION	SINGLE	PCR	VIRAL RNA	OXFORD_NANOPORE	Severe acute respiratory syndrome coronavirus 2	SRP277377	2020-08-20	PRJNA650037	7	504	8	43914	USA	North America	USA: Maryland	{"bases": 8858211, "bytes": 8237855, "collected_by_sam": ["Johns Hopkins Pathology"], "collection_date_sam": ["2020-03-24"], "host_age_sam": ["63"], "host_disease_sam": ["COVID-19"], "host_sam": ["Homo sapiens"], "host_sex_sam": ["male"], "isolate_sam": ["SARS-CoV-2/human/USA/MD-HP00044/2020"], "isolation_source_sam_ss_dpl262": ["nasopharyngeal swab"], "lat_lon_sam": ["not applicable"], "primary_…
SRR12447403	AMPLICON	JHU_SARS-COV-2	public	SRX8941967	hCoV-19/USA/MD-HP00044/2020	Illumina MiSeq	PAIRED	PCR	VIRAL RNA	ILLUMINA	Severe acute respiratory syndrome coronavirus 2	SRP277377	2020-08-13	PRJNA650037	140	583	264	43914	USA	North America	USA: Maryland	{"bases": 264881729, "bytes": 147237596, "collected_by_sam": ["Johns Hopkins Pathology"], "collection_date_sam": ["2020-03-24"], "host_age_sam": ["63"], "host_disease_sam": ["COVID-19"], "host_sam": ["Homo sapiens"], "host_sex_sam": ["male"], "isolate_sam": ["SARS-CoV-2/human/USA/MD-HP00044/2020"], "isolation_source_sam_ss_dpl262": ["nasopharyngeal swab"], "lat_lon_sam": ["not applicable"], "prim…
SRR12480567	AMPLICON	JHU_SARS-COV-2	public	SRX8941908	hCoV-19/USA/MD-HP00028/2020	Illumina MiSeq	PAIRED	PCR	VIRAL RNA	ILLUMINA	Severe acute respiratory syndrome coronavirus 2	SRP277377	2020-08-20	PRJNA650037	6	478	7	43916	USA	North America	USA: Maryland	{"bases": 7686979, "bytes": 7123749, "collected_by_sam": ["Johns Hopkins Pathology"], "collection_date_sam": ["2020-03-26"], "host_age_sam": ["90"], "host_disease_sam": ["COVID-19"], "host_sam": ["Homo sapiens"], "host_sex_sam": ["male"], "isolate_sam": ["SARS-CoV-2/human/USA/MD-HP00028/2020"], "isolation_source_sam_ss_dpl262": ["nasopharyngeal swab"], "lat_lon_sam": ["not applicable"], "primary_…
SRR12447371	AMPLICON	JHU_SARS-COV-2	public	SRX8941999	hCoV-19/USA/MD-HP00028/2020	GridION	SINGLE	PCR	VIRAL RNA	OXFORD_NANOPORE	Severe acute respiratory syndrome coronavirus 2	SRP277377	2020-08-13	PRJNA650037	6	474	7	43916	USA	North America	USA: Maryland	{"bases": 7337393, "bytes": 6785620, "collected_by_sam": ["Johns Hopkins Pathology"], "collection_date_sam": ["2020-03-26"], "host_age_sam": ["90"], "host_disease_sam": ["COVID-19"], "host_sam": ["Homo sapiens"], "host_sex_sam": ["male"], "isolate_sam": ["SARS-CoV-2/human/USA/MD-HP00028/2020"], "isolation_source_sam_ss_dpl262": ["nasopharyngeal swab"], "lat_lon_sam": ["not applicable"], "primary_…
SRR12447462	AMPLICON	JHU_SARS-COV-2	public	SRX8941908	hCoV-19/USA/MD-HP00028/2020	Illumina MiSeq	PAIRED	PCR	VIRAL RNA	ILLUMINA	Severe acute respiratory syndrome coronavirus 2	SRP277377	2020-08-13	PRJNA650037	129	593	232	43916	USA	North America	USA: Maryland	{"bases": 232087573, "bytes": 135679155, "collected_by_sam": ["Johns Hopkins Pathology"], "collection_date_sam": ["2020-03-26"], "host_age_sam": ["90"], "host_disease_sam": ["COVID-19"], "host_sam": ["Homo sapiens"], "host_sex_sam": ["male"], "isolate_sam": ["SARS-CoV-2/human/USA/MD-HP00028/2020"], "isolation_source_sam_ss_dpl262": ["nasopharyngeal swab"], "lat_lon_sam": ["not applicable"], "prim…
SRR12447368	AMPLICON	JHU_SARS-COV-2	public	SRX8942002	hCoV-19/USA/MD-HP00031/2020	GridION	SINGLE	PCR	VIRAL RNA	OXFORD_NANOPORE	Severe acute respiratory syndrome coronavirus 2	SRP277377	2020-08-13	PRJNA650037	6	469	7	43906	USA	North America	USA: Maryland	{"bases": 7706231, "bytes": 7126263, "collected_by_sam": ["Johns Hopkins Pathology"], "collection_date_sam": ["2020-03-16"], "host_age_sam": ["63"], "host_disease_sam": ["COVID-19"], "host_sam": ["Homo sapiens"], "host_sex_sam": ["male"], "isolate_sam": ["SARS-CoV-2/human/USA/MD-HP00031/2020"], "isolation_source_sam_ss_dpl262": ["nasopharyngeal swab"], "lat_lon_sam": ["not applicable"], "primary_…
SRR12447429	AMPLICON	JHU_SARS-COV-2	public	SRX8941941	hCoV-19/USA/MD-HP00031/2020	Illumina MiSeq	PAIRED	PCR	VIRAL RNA	ILLUMINA	Severe acute respiratory syndrome coronavirus 2	SRP277377	2020-08-13	PRJNA650037	104	598	197	43906	USA	North America	USA: Maryland	{"bases": 197610673, "bytes": 109078839, "collected_by_sam": ["Johns Hopkins Pathology"], "collection_date_sam": ["2020-03-16"], "host_age_sam": ["63"], "host_disease_sam": ["COVID-19"], "host_sam": ["Homo sapiens"], "host_sex_sam": ["male"], "isolate_sam": ["SARS-CoV-2/human/USA/MD-HP00031/2020"], "isolation_source_sam_ss_dpl262": ["nasopharyngeal swab"], "lat_lon_sam": ["not applicable"], "prim…
SRR12480564	AMPLICON	JHU_SARS-COV-2	public	SRX8941941	hCoV-19/USA/MD-HP00031/2020	Illumina MiSeq	PAIRED	PCR	VIRAL RNA	ILLUMINA	Severe acute respiratory syndrome coronavirus 2	SRP277377	2020-08-20	PRJNA650037	7	479	8	43906	USA	North America	USA: Maryland	{"bases": 8908448, "bytes": 8256128, "collected_by_sam": ["Johns Hopkins Pathology"], "collection_date_sam": ["2020-03-16"], "host_age_sam": ["63"], "host_disease_sam": ["COVID-19"], "host_sam": ["Homo sapiens"], "host_sex_sam": ["male"], "isolate_sam": ["SARS-CoV-2/human/USA/MD-HP00031/2020"], "isolation_source_sam_ss_dpl262": ["nasopharyngeal swab"], "lat_lon_sam": ["not applicable"], "primary_…
SRR12447386	AMPLICON	JHU_SARS-COV-2	public	SRX8941984	hCoV-19/USA/MD-HP00017/2020	Illumina MiSeq	PAIRED	PCR	VIRAL RNA	ILLUMINA	Severe acute respiratory syndrome coronavirus 2	SRP277377	2020-08-13	PRJNA650037	131	448	214	43910	USA	North America	USA: Maryland	{"bases": 214751162, "bytes": 137902117, "collected_by_sam": ["Johns Hopkins Pathology"], "collection_date_sam": ["2020-03-20"], "host_age_sam": ["84"], "host_disease_sam": ["COVID-19"], "host_sam": ["Homo sapiens"], "host_sex_sam": ["male"], "isolate_sam": ["SARS-CoV-2/human/USA/MD-HP00017/2020"], "isolation_source_sam_ss_dpl262": ["nasopharyngeal swab"], "lat_lon_sam": ["not applicable"], "prim…
SRR12447380	AMPLICON	JHU_SARS-COV-2	public	SRX8941990	hCoV-19/USA/MD-HP00017/2020	GridION	SINGLE	PCR	VIRAL RNA	OXFORD_NANOPORE	Severe acute respiratory syndrome coronavirus 2	SRP277377	2020-08-13	PRJNA650037	6	498	7	43910	USA	North America	USA: Maryland	{"bases": 7827833, "bytes": 7244745, "collected_by_sam": ["Johns Hopkins Pathology"], "collection_date_sam": ["2020-03-20"], "host_age_sam": ["84"], "host_disease_sam": ["COVID-19"], "host_sam": ["Homo sapiens"], "host_sex_sam": ["male"], "isolate_sam": ["SARS-CoV-2/human/USA/MD-HP00017/2020"], "isolation_source_sam_ss_dpl262": ["nasopharyngeal swab"], "lat_lon_sam": ["not applicable"], "primary_…
SRR12480527	AMPLICON	JHU_SARS-COV-2	public	SRX8941984	hCoV-19/USA/MD-HP00017/2020	Illumina MiSeq	PAIRED	PCR	VIRAL RNA	ILLUMINA	Severe acute respiratory syndrome coronavirus 2	SRP277377	2020-08-20	PRJNA650037	7	505	8	43910	USA	North America	USA: Maryland	{"bases": 8673508, "bytes": 8044973, "collected_by_sam": ["Johns Hopkins Pathology"], "collection_date_sam": ["2020-03-20"], "host_age_sam": ["84"], "host_disease_sam": ["COVID-19"], "host_sam": ["Homo sapiens"], "host_sex_sam": ["male"], "isolate_sam": ["SARS-CoV-2/human/USA/MD-HP00017/2020"], "isolation_source_sam_ss_dpl262": ["nasopharyngeal swab"], "lat_lon_sam": ["not applicable"], "primary_…
SRR12480552	AMPLICON	JHU_SARS-COV-2	public	SRX8941859	hCoV-19/USA/MD-HP00045/2020	GridION	SINGLE	PCR	VIRAL RNA	OXFORD_NANOPORE	Severe acute respiratory syndrome coronavirus 2	SRP277377	2020-08-20	PRJNA650037	7	497	8	43907	USA	North America	USA: Maryland	{"bases": 8248416, "bytes": 7643990, "collected_by_sam": ["Johns Hopkins Pathology"], "collection_date_sam": ["2020-03-17"], "host_age_sam": ["70"], "host_disease_sam": ["COVID-19"], "host_sam": ["Homo sapiens"], "host_sex_sam": ["male"], "isolate_sam": ["SARS-CoV-2/human/USA/MD-HP00045/2020"], "isolation_source_sam_ss_dpl262": ["nasopharyngeal swab"], "lat_lon_sam": ["not applicable"], "primary_…
SRR12447511	AMPLICON	JHU_SARS-COV-2	public	SRX8941859	hCoV-19/USA/MD-HP00045/2020	GridION	SINGLE	PCR	VIRAL RNA	OXFORD_NANOPORE	Severe acute respiratory syndrome coronavirus 2	SRP277377	2020-08-13	PRJNA650037	6	494	7	43907	USA	North America	USA: Maryland	{"bases": 7851675, "bytes": 7261465, "collected_by_sam": ["Johns Hopkins Pathology"], "collection_date_sam": ["2020-03-17"], "host_age_sam": ["70"], "host_disease_sam": ["COVID-19"], "host_sam": ["Homo sapiens"], "host_sex_sam": ["male"], "isolate_sam": ["SARS-CoV-2/human/USA/MD-HP00045/2020"], "isolation_source_sam_ss_dpl262": ["nasopharyngeal swab"], "lat_lon_sam": ["not applicable"], "primary_…
SRR12447402	AMPLICON	JHU_SARS-COV-2	public	SRX8941968	hCoV-19/USA/MD-HP00045/2020	Illumina MiSeq	PAIRED	PCR	VIRAL RNA	ILLUMINA	Severe acute respiratory syndrome coronavirus 2	SRP277377	2020-08-13	PRJNA650037	122	578	225	43907	USA	North America	USA: Maryland	{"bases": 225565056, "bytes": 128126812, "collected_by_sam": ["Johns Hopkins Pathology"], "collection_date_sam": ["2020-03-17"], "host_age_sam": ["70"], "host_disease_sam": ["COVID-19"], "host_sam": ["Homo sapiens"], "host_sex_sam": ["male"], "isolate_sam": ["SARS-CoV-2/human/USA/MD-HP00045/2020"], "isolation_source_sam_ss_dpl262": ["nasopharyngeal swab"], "lat_lon_sam": ["not applicable"], "prim…
SRR12480551	AMPLICON	JHU_SARS-COV-2	public	SRX8941860	hCoV-19/USA/MD-HP00048/2020	GridION	SINGLE	PCR	VIRAL RNA	OXFORD_NANOPORE	Severe acute respiratory syndrome coronavirus 2	SRP277377	2020-08-20	PRJNA650037	7	499	8	43905	USA	North America	USA: Maryland	{"bases": 8295823, "bytes": 7694659, "collected_by_sam": ["Johns Hopkins Pathology"], "collection_date_sam": ["2020-03-15"], "host_age_sam": ["54"], "host_disease_sam": ["COVID-19"], "host_sam": ["Homo sapiens"], "host_sex_sam": ["male"], "isolate_sam": ["SARS-CoV-2/human/USA/MD-HP00048/2020"], "isolation_source_sam_ss_dpl262": ["nasopharyngeal swab"], "lat_lon_sam": ["not applicable"], "primary_…
SRR12447401	AMPLICON	JHU_SARS-COV-2	public	SRX8941969	hCoV-19/USA/MD-HP00048/2020	Illumina MiSeq	PAIRED	PCR	VIRAL RNA	ILLUMINA	Severe acute respiratory syndrome coronavirus 2	SRP277377	2020-08-13	PRJNA650037	142	589	264	43905	USA	North America	USA: Maryland	{"bases": 264073043, "bytes": 149067002, "collected_by_sam": ["Johns Hopkins Pathology"], "collection_date_sam": ["2020-03-15"], "host_age_sam": ["54"], "host_disease_sam": ["COVID-19"], "host_sam": ["Homo sapiens"], "host_sex_sam": ["male"], "isolate_sam": ["SARS-CoV-2/human/USA/MD-HP00048/2020"], "isolation_source_sam_ss_dpl262": ["nasopharyngeal swab"], "lat_lon_sam": ["not applicable"], "prim…
SRR12447510	AMPLICON	JHU_SARS-COV-2	public	SRX8941860	hCoV-19/USA/MD-HP00048/2020	GridION	SINGLE	PCR	VIRAL RNA	OXFORD_NANOPORE	Severe acute respiratory syndrome coronavirus 2	SRP277377	2020-08-13	PRJNA650037	6	497	7	43905	USA	North America	USA: Maryland	{"bases": 7794160, "bytes": 7214808, "collected_by_sam": ["Johns Hopkins Pathology"], "collection_date_sam": ["2020-03-15"], "host_age_sam": ["54"], "host_disease_sam": ["COVID-19"], "host_sam": ["Homo sapiens"], "host_sex_sam": ["male"], "isolate_sam": ["SARS-CoV-2/human/USA/MD-HP00048/2020"], "isolation_source_sam_ss_dpl262": ["nasopharyngeal swab"], "lat_lon_sam": ["not applicable"], "primary_…
SRR12480550	AMPLICON	JHU_SARS-COV-2	public	SRX8941861	hCoV-19/USA/DC-HP00049/2020	GridION	SINGLE	PCR	VIRAL RNA	OXFORD_NANOPORE	Severe acute respiratory syndrome coronavirus 2	SRP277377	2020-08-20	PRJNA650037	6	506	6	43912	USA	North America	USA: District of Columbia	{"bases": 6924567, "bytes": 6434881, "collected_by_sam": ["Johns Hopkins Pathology"], "collection_date_sam": ["2020-03-22"], "host_age_sam": ["36"], "host_disease_sam": ["COVID-19"], "host_sam": ["Homo sapiens"], "host_sex_sam": ["male"], "isolate_sam": ["SARS-CoV-2/human/USA/DC-HP00049/2020"], "isolation_source_sam_ss_dpl262": ["nasopharyngeal swab"], "lat_lon_sam": ["not applicable"], "primary_…
SRR12447400	AMPLICON	JHU_SARS-COV-2	public	SRX8941970	hCoV-19/USA/DC-HP00049/2020	Illumina MiSeq	PAIRED	PCR	VIRAL RNA	ILLUMINA	Severe acute respiratory syndrome coronavirus 2	SRP277377	2020-08-13	PRJNA650037	133	534	240	43912	USA	North America	USA: District of Columbia	{"bases": 240961631, "bytes": 140035108, "collected_by_sam": ["Johns Hopkins Pathology"], "collection_date_sam": ["2020-03-22"], "host_age_sam": ["36"], "host_disease_sam": ["COVID-19"], "host_sam": ["Homo sapiens"], "host_sex_sam": ["male"], "isolate_sam": ["SARS-CoV-2/human/USA/DC-HP00049/2020"], "isolation_source_sam_ss_dpl262": ["nasopharyngeal swab"], "lat_lon_sam": ["not applicable"], "prim…
SRR12447509	AMPLICON	JHU_SARS-COV-2	public	SRX8941861	hCoV-19/USA/DC-HP00049/2020	GridION	SINGLE	PCR	VIRAL RNA	OXFORD_NANOPORE	Severe acute respiratory syndrome coronavirus 2	SRP277377	2020-08-13	PRJNA650037	6	506	6	43912	USA	North America	USA: District of Columbia	{"bases": 6914012, "bytes": 6417520, "collected_by_sam": ["Johns Hopkins Pathology"], "collection_date_sam": ["2020-03-22"], "host_age_sam": ["36"], "host_disease_sam": ["COVID-19"], "host_sam": ["Homo sapiens"], "host_sex_sam": ["male"], "isolate_sam": ["SARS-CoV-2/human/USA/DC-HP00049/2020"], "isolation_source_sam_ss_dpl262": ["nasopharyngeal swab"], "lat_lon_sam": ["not applicable"], "primary_…
SRR12447399	AMPLICON	JHU_SARS-COV-2	public	SRX8941971	hCoV-19/USA/MD-HP00050/2020	Illumina MiSeq	PAIRED	PCR	VIRAL RNA	ILLUMINA	Severe acute respiratory syndrome coronavirus 2	SRP277377	2020-08-13	PRJNA650037	110	506	197	43909	USA	North America	USA: Maryland	{"bases": 197274143, "bytes": 115504041, "collected_by_sam": ["Johns Hopkins Pathology"], "collection_date_sam": ["2020-03-19"], "host_age_sam": ["47"], "host_disease_sam": ["COVID-19"], "host_sam": ["Homo sapiens"], "host_sex_sam": ["female"], "isolate_sam": ["SARS-CoV-2/human/USA/MD-HP00050/2020"], "isolation_source_sam_ss_dpl262": ["nasopharyngeal swab"], "lat_lon_sam": ["not applicable"], "pr…
SRR12480548	AMPLICON	JHU_SARS-COV-2	public	SRX8941863	hCoV-19/USA/MD-HP00050/2020	GridION	SINGLE	PCR	VIRAL RNA	OXFORD_NANOPORE	Severe acute respiratory syndrome coronavirus 2	SRP277377	2020-08-20	PRJNA650037	6	505	7	43909	USA	North America	USA: Maryland	{"bases": 7281598, "bytes": 6763316, "collected_by_sam": ["Johns Hopkins Pathology"], "collection_date_sam": ["2020-03-19"], "host_age_sam": ["47"], "host_disease_sam": ["COVID-19"], "host_sam": ["Homo sapiens"], "host_sex_sam": ["female"], "isolate_sam": ["SARS-CoV-2/human/USA/MD-HP00050/2020"], "isolation_source_sam_ss_dpl262": ["nasopharyngeal swab"], "lat_lon_sam": ["not applicable"], "primar…
SRR12447507	AMPLICON	JHU_SARS-COV-2	public	SRX8941863	hCoV-19/USA/MD-HP00050/2020	GridION	SINGLE	PCR	VIRAL RNA	OXFORD_NANOPORE	Severe acute respiratory syndrome coronavirus 2	SRP277377	2020-08-13	PRJNA650037	6	504	7	43909	USA	North America	USA: Maryland	{"bases": 7197656, "bytes": 6676236, "collected_by_sam": ["Johns Hopkins Pathology"], "collection_date_sam": ["2020-03-19"], "host_age_sam": ["47"], "host_disease_sam": ["COVID-19"], "host_sam": ["Homo sapiens"], "host_sex_sam": ["female"], "isolate_sam": ["SARS-CoV-2/human/USA/MD-HP00050/2020"], "isolation_source_sam_ss_dpl262": ["nasopharyngeal swab"], "lat_lon_sam": ["not applicable"], "primar…
SRR12447398	AMPLICON	JHU_SARS-COV-2	public	SRX8941972	hCoV-19/USA/MD-HP00051/2020	Illumina MiSeq	PAIRED	PCR	VIRAL RNA	ILLUMINA	Severe acute respiratory syndrome coronavirus 2	SRP277377	2020-08-13	PRJNA650037	133	580	250	43909	USA	North America	USA: Maryland	{"bases": 250840253, "bytes": 140448005, "collected_by_sam": ["Johns Hopkins Pathology"], "collection_date_sam": ["2020-03-19"], "host_age_sam": ["61"], "host_disease_sam": ["COVID-19"], "host_sam": ["Homo sapiens"], "host_sex_sam": ["female"], "isolate_sam": ["SARS-CoV-2/human/USA/MD-HP00051/2020"], "isolation_source_sam_ss_dpl262": ["nasopharyngeal swab"], "lat_lon_sam": ["not applicable"], "pr…
SRR12447506	AMPLICON	JHU_SARS-COV-2	public	SRX8941864	hCoV-19/USA/MD-HP00051/2020	GridION	SINGLE	PCR	VIRAL RNA	OXFORD_NANOPORE	Severe acute respiratory syndrome coronavirus 2	SRP277377	2020-08-13	PRJNA650037	6	495	7	43909	USA	North America	USA: Maryland	{"bases": 7803525, "bytes": 7218965, "collected_by_sam": ["Johns Hopkins Pathology"], "collection_date_sam": ["2020-03-19"], "host_age_sam": ["61"], "host_disease_sam": ["COVID-19"], "host_sam": ["Homo sapiens"], "host_sex_sam": ["female"], "isolate_sam": ["SARS-CoV-2/human/USA/MD-HP00051/2020"], "isolation_source_sam_ss_dpl262": ["nasopharyngeal swab"], "lat_lon_sam": ["not applicable"], "primar…
SRR12480547	AMPLICON	JHU_SARS-COV-2	public	SRX8941864	hCoV-19/USA/MD-HP00051/2020	GridION	SINGLE	PCR	VIRAL RNA	OXFORD_NANOPORE	Severe acute respiratory syndrome coronavirus 2	SRP277377	2020-08-20	PRJNA650037	7	498	8	43909	USA	North America	USA: Maryland	{"bases": 8193474, "bytes": 7594825, "collected_by_sam": ["Johns Hopkins Pathology"], "collection_date_sam": ["2020-03-19"], "host_age_sam": ["61"], "host_disease_sam": ["COVID-19"], "host_sam": ["Homo sapiens"], "host_sex_sam": ["female"], "isolate_sam": ["SARS-CoV-2/human/USA/MD-HP00051/2020"], "isolation_source_sam_ss_dpl262": ["nasopharyngeal swab"], "lat_lon_sam": ["not applicable"], "primar…
SRR12447505	AMPLICON	JHU_SARS-COV-2	public	SRX8941865	hCoV-19/USA/DC-HP00052/2020	GridION	SINGLE	PCR	VIRAL RNA	OXFORD_NANOPORE	Severe acute respiratory syndrome coronavirus 2	SRP277377	2020-08-13	PRJNA650037	7	497	7	43897	USA	North America	USA: District of Columbia	{"bases": 7986003, "bytes": 7395093, "collected_by_sam": ["Johns Hopkins Pathology"], "collection_date_sam": ["2020-03-07"], "host_age_sam": ["57"], "host_disease_sam": ["COVID-19"], "host_sam": ["Homo sapiens"], "host_sex_sam": ["male"], "isolate_sam": ["SARS-CoV-2/human/USA/DC-HP00052/2020"], "isolation_source_sam_ss_dpl262": ["nasopharyngeal swab"], "lat_lon_sam": ["not applicable"], "primary_…
SRR12447396	AMPLICON	JHU_SARS-COV-2	public	SRX8941974	hCoV-19/USA/DC-HP00052/2020	Illumina MiSeq	PAIRED	PCR	VIRAL RNA	ILLUMINA	Severe acute respiratory syndrome coronavirus 2	SRP277377	2020-08-13	PRJNA650037	140	591	264	43897	USA	North America	USA: District of Columbia	{"bases": 264531263, "bytes": 147675428, "collected_by_sam": ["Johns Hopkins Pathology"], "collection_date_sam": ["2020-03-07"], "host_age_sam": ["57"], "host_disease_sam": ["COVID-19"], "host_sam": ["Homo sapiens"], "host_sex_sam": ["male"], "isolate_sam": ["SARS-CoV-2/human/USA/DC-HP00052/2020"], "isolation_source_sam_ss_dpl262": ["nasopharyngeal swab"], "lat_lon_sam": ["not applicable"], "prim…
SRR12480546	AMPLICON	JHU_SARS-COV-2	public	SRX8941865	hCoV-19/USA/DC-HP00052/2020	GridION	SINGLE	PCR	VIRAL RNA	OXFORD_NANOPORE	Severe acute respiratory syndrome coronavirus 2	SRP277377	2020-08-20	PRJNA650037	7	499	8	43897	USA	North America	USA: District of Columbia	{"bases": 8229718, "bytes": 7636838, "collected_by_sam": ["Johns Hopkins Pathology"], "collection_date_sam": ["2020-03-07"], "host_age_sam": ["57"], "host_disease_sam": ["COVID-19"], "host_sam": ["Homo sapiens"], "host_sex_sam": ["male"], "isolate_sam": ["SARS-CoV-2/human/USA/DC-HP00052/2020"], "isolation_source_sam_ss_dpl262": ["nasopharyngeal swab"], "lat_lon_sam": ["not applicable"], "primary_…
SRR12447504	AMPLICON	JHU_SARS-COV-2	public	SRX8941866	hCoV-19/USA/DC-HP00054/2020	GridION	SINGLE	PCR	VIRAL RNA	OXFORD_NANOPORE	Severe acute respiratory syndrome coronavirus 2	SRP277377	2020-08-13	PRJNA650037	6	496	7	43897	USA	North America	USA: District of Columbia	{"bases": 7872929, "bytes": 7289780, "collected_by_sam": ["Johns Hopkins Pathology"], "collection_date_sam": ["2020-03-07"], "host_age_sam": ["51"], "host_disease_sam": ["COVID-19"], "host_sam": ["Homo sapiens"], "host_sex_sam": ["male"], "isolate_sam": ["SARS-CoV-2/human/USA/DC-HP00054/2020"], "isolation_source_sam_ss_dpl262": ["nasopharyngeal swab"], "lat_lon_sam": ["not applicable"], "primary_…
SRR12447395	AMPLICON	JHU_SARS-COV-2	public	SRX8941975	hCoV-19/USA/DC-HP00054/2020	Illumina MiSeq	PAIRED	PCR	VIRAL RNA	ILLUMINA	Severe acute respiratory syndrome coronavirus 2	SRP277377	2020-08-13	PRJNA650037	148	591	270	43897	USA	North America	USA: District of Columbia	{"bases": 270573445, "bytes": 156232513, "collected_by_sam": ["Johns Hopkins Pathology"], "collection_date_sam": ["2020-03-07"], "host_age_sam": ["51"], "host_disease_sam": ["COVID-19"], "host_sam": ["Homo sapiens"], "host_sex_sam": ["male"], "isolate_sam": ["SARS-CoV-2/human/USA/DC-HP00054/2020"], "isolation_source_sam_ss_dpl262": ["nasopharyngeal swab"], "lat_lon_sam": ["not applicable"], "prim…
SRR12480545	AMPLICON	JHU_SARS-COV-2	public	SRX8941866	hCoV-19/USA/DC-HP00054/2020	GridION	SINGLE	PCR	VIRAL RNA	OXFORD_NANOPORE	Severe acute respiratory syndrome coronavirus 2	SRP277377	2020-08-20	PRJNA650037	7	500	8	43897	USA	North America	USA: District of Columbia	{"bases": 8265071, "bytes": 7667559, "collected_by_sam": ["Johns Hopkins Pathology"], "collection_date_sam": ["2020-03-07"], "host_age_sam": ["51"], "host_disease_sam": ["COVID-19"], "host_sam": ["Homo sapiens"], "host_sex_sam": ["male"], "isolate_sam": ["SARS-CoV-2/human/USA/DC-HP00054/2020"], "isolation_source_sam_ss_dpl262": ["nasopharyngeal swab"], "lat_lon_sam": ["not applicable"], "primary_…
SRR12480544	AMPLICON	JHU_SARS-COV-2	public	SRX8941867	hCoV-19/USA/MD-HP00055/2020	GridION	SINGLE	PCR	VIRAL RNA	OXFORD_NANOPORE	Severe acute respiratory syndrome coronavirus 2	SRP277377	2020-08-20	PRJNA650037	7	503	8	43910	USA	North America	USA: Maryland	{"bases": 8679376, "bytes": 8048509, "collected_by_sam": ["Johns Hopkins Pathology"], "collection_date_sam": ["2020-03-20"], "host_age_sam": ["52"], "host_disease_sam": ["COVID-19"], "host_sam": ["Homo sapiens"], "host_sex_sam": ["male"], "isolate_sam": ["SARS-CoV-2/human/USA/MD-HP00055/2020"], "isolation_source_sam_ss_dpl262": ["nasopharyngeal swab"], "lat_lon_sam": ["not applicable"], "primary_…
SRR12447394	AMPLICON	JHU_SARS-COV-2	public	SRX8941976	hCoV-19/USA/MD-HP00055/2020	Illumina MiSeq	PAIRED	PCR	VIRAL RNA	ILLUMINA	Severe acute respiratory syndrome coronavirus 2	SRP277377	2020-08-13	PRJNA650037	143	591	256	43910	USA	North America	USA: Maryland	{"bases": 256869567, "bytes": 150464537, "collected_by_sam": ["Johns Hopkins Pathology"], "collection_date_sam": ["2020-03-20"], "host_age_sam": ["52"], "host_disease_sam": ["COVID-19"], "host_sam": ["Homo sapiens"], "host_sex_sam": ["male"], "isolate_sam": ["SARS-CoV-2/human/USA/MD-HP00055/2020"], "isolation_source_sam_ss_dpl262": ["nasopharyngeal swab"], "lat_lon_sam": ["not applicable"], "prim…
SRR12447503	AMPLICON	JHU_SARS-COV-2	public	SRX8941867	hCoV-19/USA/MD-HP00055/2020	GridION	SINGLE	PCR	VIRAL RNA	OXFORD_NANOPORE	Severe acute respiratory syndrome coronavirus 2	SRP277377	2020-08-13	PRJNA650037	7	497	7	43910	USA	North America	USA: Maryland	{"bases": 7963415, "bytes": 7370169, "collected_by_sam": ["Johns Hopkins Pathology"], "collection_date_sam": ["2020-03-20"], "host_age_sam": ["52"], "host_disease_sam": ["COVID-19"], "host_sam": ["Homo sapiens"], "host_sex_sam": ["male"], "isolate_sam": ["SARS-CoV-2/human/USA/MD-HP00055/2020"], "isolation_source_sam_ss_dpl262": ["nasopharyngeal swab"], "lat_lon_sam": ["not applicable"], "primary_…
SRR12447502	AMPLICON	JHU_SARS-COV-2	public	SRX8941868	hCoV-19/USA/MD-HP00057/2020	GridION	SINGLE	PCR	VIRAL RNA	OXFORD_NANOPORE	Severe acute respiratory syndrome coronavirus 2	SRP277377	2020-08-13	PRJNA650037	6	495	7	43901	USA	North America	USA: Maryland	{"bases": 7916681, "bytes": 7334135, "collected_by_sam": ["Johns Hopkins Pathology"], "collection_date_sam": ["2020-03-11"], "host_age_sam": ["37"], "host_disease_sam": ["COVID-19"], "host_sam": ["Homo sapiens"], "host_sex_sam": ["male"], "isolate_sam": ["SARS-CoV-2/human/USA/MD-HP00057/2020"], "isolation_source_sam_ss_dpl262": ["nasopharyngeal swab"], "lat_lon_sam": ["not applicable"], "primary_…
SRR12447393	AMPLICON	JHU_SARS-COV-2	public	SRX8941977	hCoV-19/USA/MD-HP00057/2020	Illumina MiSeq	PAIRED	PCR	VIRAL RNA	ILLUMINA	Severe acute respiratory syndrome coronavirus 2	SRP277377	2020-08-13	PRJNA650037	31	595	44	43901	USA	North America	USA: Maryland	{"bases": 44915265, "bytes": 33338214, "collected_by_sam": ["Johns Hopkins Pathology"], "collection_date_sam": ["2020-03-11"], "host_age_sam": ["37"], "host_disease_sam": ["COVID-19"], "host_sam": ["Homo sapiens"], "host_sex_sam": ["male"], "isolate_sam": ["SARS-CoV-2/human/USA/MD-HP00057/2020"], "isolation_source_sam_ss_dpl262": ["nasopharyngeal swab"], "lat_lon_sam": ["not applicable"], "primar…
SRR12480543	AMPLICON	JHU_SARS-COV-2	public	SRX8941868	hCoV-19/USA/MD-HP00057/2020	GridION	SINGLE	PCR	VIRAL RNA	OXFORD_NANOPORE	Severe acute respiratory syndrome coronavirus 2	SRP277377	2020-08-20	PRJNA650037	7	500	8	43901	USA	North America	USA: Maryland	{"bases": 8523384, "bytes": 7912752, "collected_by_sam": ["Johns Hopkins Pathology"], "collection_date_sam": ["2020-03-11"], "host_age_sam": ["37"], "host_disease_sam": ["COVID-19"], "host_sam": ["Homo sapiens"], "host_sex_sam": ["male"], "isolate_sam": ["SARS-CoV-2/human/USA/MD-HP00057/2020"], "isolation_source_sam_ss_dpl262": ["nasopharyngeal swab"], "lat_lon_sam": ["not applicable"], "primary_…
SRR12447500	AMPLICON	JHU_SARS-COV-2	public	SRX8941870	hCoV-19/USA/DC-HP00059/2020	GridION	SINGLE	PCR	VIRAL RNA	OXFORD_NANOPORE	Severe acute respiratory syndrome coronavirus 2	SRP277377	2020-08-13	PRJNA650037	6	503	7	43914	USA	North America	USA: District of Columbia	{"bases": 7631482, "bytes": 7066132, "collected_by_sam": ["Johns Hopkins Pathology"], "collection_date_sam": ["2020-03-24"], "host_age_sam": ["46"], "host_disease_sam": ["COVID-19"], "host_sam": ["Homo sapiens"], "host_sex_sam": ["female"], "isolate_sam": ["SARS-CoV-2/human/USA/DC-HP00059/2020"], "isolation_source_sam_ss_dpl262": ["nasopharyngeal swab"], "lat_lon_sam": ["not applicable"], "primar…
SRR12480541	AMPLICON	JHU_SARS-COV-2	public	SRX8941870	hCoV-19/USA/DC-HP00059/2020	GridION	SINGLE	PCR	VIRAL RNA	OXFORD_NANOPORE	Severe acute respiratory syndrome coronavirus 2	SRP277377	2020-08-20	PRJNA650037	6	504	7	43914	USA	North America	USA: District of Columbia	{"bases": 7706028, "bytes": 7146555, "collected_by_sam": ["Johns Hopkins Pathology"], "collection_date_sam": ["2020-03-24"], "host_age_sam": ["46"], "host_disease_sam": ["COVID-19"], "host_sam": ["Homo sapiens"], "host_sex_sam": ["female"], "isolate_sam": ["SARS-CoV-2/human/USA/DC-HP00059/2020"], "isolation_source_sam_ss_dpl262": ["nasopharyngeal swab"], "lat_lon_sam": ["not applicable"], "primar…
SRR12447392	AMPLICON	JHU_SARS-COV-2	public	SRX8941978	hCoV-19/USA/DC-HP00059/2020	Illumina MiSeq	PAIRED	PCR	VIRAL RNA	ILLUMINA	Severe acute respiratory syndrome coronavirus 2	SRP277377	2020-08-13	PRJNA650037	92	579	153	43914	USA	North America	USA: District of Columbia	{"bases": 153656090, "bytes": 96729808, "collected_by_sam": ["Johns Hopkins Pathology"], "collection_date_sam": ["2020-03-24"], "host_age_sam": ["46"], "host_disease_sam": ["COVID-19"], "host_sam": ["Homo sapiens"], "host_sex_sam": ["female"], "isolate_sam": ["SARS-CoV-2/human/USA/DC-HP00059/2020"], "isolation_source_sam_ss_dpl262": ["nasopharyngeal swab"], "lat_lon_sam": ["not applicable"], "pri…
SRR12480539	AMPLICON	JHU_SARS-COV-2	public	SRX8941872	hCoV-19/USA/MD-HP00061/2020	GridION	SINGLE	PCR	VIRAL RNA	OXFORD_NANOPORE	Severe acute respiratory syndrome coronavirus 2	SRP277377	2020-08-20	PRJNA650037	7	498	8	43906	USA	North America	USA: Maryland	{"bases": 8352105, "bytes": 7747334, "collected_by_sam": ["Johns Hopkins Pathology"], "collection_date_sam": ["2020-03-16"], "host_age_sam": ["43"], "host_disease_sam": ["COVID-19"], "host_sam": ["Homo sapiens"], "host_sex_sam": ["female"], "isolate_sam": ["SARS-CoV-2/human/USA/MD-HP00061/2020"], "isolation_source_sam_ss_dpl262": ["nasopharyngeal swab"], "lat_lon_sam": ["not applicable"], "primar…
SRR12447391	AMPLICON	JHU_SARS-COV-2	public	SRX8941979	hCoV-19/USA/MD-HP00061/2020	Illumina MiSeq	PAIRED	PCR	VIRAL RNA	ILLUMINA	Severe acute respiratory syndrome coronavirus 2	SRP277377	2020-08-13	PRJNA650037	87	583	155	43906	USA	North America	USA: Maryland	{"bases": 155060598, "bytes": 92046206, "collected_by_sam": ["Johns Hopkins Pathology"], "collection_date_sam": ["2020-03-16"], "host_age_sam": ["43"], "host_disease_sam": ["COVID-19"], "host_sam": ["Homo sapiens"], "host_sex_sam": ["female"], "isolate_sam": ["SARS-CoV-2/human/USA/MD-HP00061/2020"], "isolation_source_sam_ss_dpl262": ["nasopharyngeal swab"], "lat_lon_sam": ["not applicable"], "pri…
SRR12447498	AMPLICON	JHU_SARS-COV-2	public	SRX8941872	hCoV-19/USA/MD-HP00061/2020	GridION	SINGLE	PCR	VIRAL RNA	OXFORD_NANOPORE	Severe acute respiratory syndrome coronavirus 2	SRP277377	2020-08-13	PRJNA650037	7	496	8	43906	USA	North America	USA: Maryland	{"bases": 8049713, "bytes": 7451002, "collected_by_sam": ["Johns Hopkins Pathology"], "collection_date_sam": ["2020-03-16"], "host_age_sam": ["43"], "host_disease_sam": ["COVID-19"], "host_sam": ["Homo sapiens"], "host_sex_sam": ["female"], "isolate_sam": ["SARS-CoV-2/human/USA/MD-HP00061/2020"], "isolation_source_sam_ss_dpl262": ["nasopharyngeal swab"], "lat_lon_sam": ["not applicable"], "primar…
SRR12447496	AMPLICON	JHU_SARS-COV-2	public	SRX8941874	hCoV-19/USA/MD-HP00062/2020	GridION	SINGLE	PCR	VIRAL RNA	OXFORD_NANOPORE	Severe acute respiratory syndrome coronavirus 2	SRP277377	2020-08-13	PRJNA650037	7	504	8	43903	USA	North America	USA: Maryland	{"bases": 8090160, "bytes": 7492636, "collected_by_sam": ["Johns Hopkins Pathology"], "collection_date_sam": ["2020-03-13"], "host_age_sam": ["29"], "host_disease_sam": ["COVID-19"], "host_sam": ["Homo sapiens"], "host_sex_sam": ["male"], "isolate_sam": ["SARS-CoV-2/human/USA/MD-HP00062/2020"], "isolation_source_sam_ss_dpl262": ["nasopharyngeal swab"], "lat_lon_sam": ["not applicable"], "primary_…
SRR12480537	AMPLICON	JHU_SARS-COV-2	public	SRX8941874	hCoV-19/USA/MD-HP00062/2020	GridION	SINGLE	PCR	VIRAL RNA	OXFORD_NANOPORE	Severe acute respiratory syndrome coronavirus 2	SRP277377	2020-08-20	PRJNA650037	7	504	8	43903	USA	North America	USA: Maryland	{"bases": 8191460, "bytes": 7601093, "collected_by_sam": ["Johns Hopkins Pathology"], "collection_date_sam": ["2020-03-13"], "host_age_sam": ["29"], "host_disease_sam": ["COVID-19"], "host_sam": ["Homo sapiens"], "host_sex_sam": ["male"], "isolate_sam": ["SARS-CoV-2/human/USA/MD-HP00062/2020"], "isolation_source_sam_ss_dpl262": ["nasopharyngeal swab"], "lat_lon_sam": ["not applicable"], "primary_…
SRR12447390	AMPLICON	JHU_SARS-COV-2	public	SRX8941980	hCoV-19/USA/MD-HP00062/2020	Illumina MiSeq	PAIRED	PCR	VIRAL RNA	ILLUMINA	Severe acute respiratory syndrome coronavirus 2	SRP277377	2020-08-13	PRJNA650037	133	584	234	43903	USA	North America	USA: Maryland	{"bases": 234981048, "bytes": 139837749, "collected_by_sam": ["Johns Hopkins Pathology"], "collection_date_sam": ["2020-03-13"], "host_age_sam": ["29"], "host_disease_sam": ["COVID-19"], "host_sam": ["Homo sapiens"], "host_sex_sam": ["male"], "isolate_sam": ["SARS-CoV-2/human/USA/MD-HP00062/2020"], "isolation_source_sam_ss_dpl262": ["nasopharyngeal swab"], "lat_lon_sam": ["not applicable"], "prim…
SRR12480536	AMPLICON	JHU_SARS-COV-2	public	SRX8941875	hCoV-19/USA/DC-HP00063/2020	GridION	SINGLE	PCR	VIRAL RNA	OXFORD_NANOPORE	Severe acute respiratory syndrome coronavirus 2	SRP277377	2020-08-20	PRJNA650037	8	505	9	43903	USA	North America	USA: District of Columbia	{"bases": 9385193, "bytes": 8712080, "collected_by_sam": ["Johns Hopkins Pathology"], "collection_date_sam": ["2020-03-13"], "host_age_sam": ["29"], "host_disease_sam": ["COVID-19"], "host_sam": ["Homo sapiens"], "host_sex_sam": ["male"], "isolate_sam": ["SARS-CoV-2/human/USA/DC-HP00063/2020"], "isolation_source_sam_ss_dpl262": ["nasopharyngeal swab"], "lat_lon_sam": ["not applicable"], "primary_…
SRR12447389	AMPLICON	JHU_SARS-COV-2	public	SRX8941981	hCoV-19/USA/DC-HP00063/2020	Illumina MiSeq	PAIRED	PCR	VIRAL RNA	ILLUMINA	Severe acute respiratory syndrome coronavirus 2	SRP277377	2020-08-13	PRJNA650037	83	586	148	43903	USA	North America	USA: District of Columbia	{"bases": 148261646, "bytes": 87878493, "collected_by_sam": ["Johns Hopkins Pathology"], "collection_date_sam": ["2020-03-13"], "host_age_sam": ["29"], "host_disease_sam": ["COVID-19"], "host_sam": ["Homo sapiens"], "host_sex_sam": ["male"], "isolate_sam": ["SARS-CoV-2/human/USA/DC-HP00063/2020"], "isolation_source_sam_ss_dpl262": ["nasopharyngeal swab"], "lat_lon_sam": ["not applicable"], "prima…
SRR12447495	AMPLICON	JHU_SARS-COV-2	public	SRX8941875	hCoV-19/USA/DC-HP00063/2020	GridION	SINGLE	PCR	VIRAL RNA	OXFORD_NANOPORE	Severe acute respiratory syndrome coronavirus 2	SRP277377	2020-08-13	PRJNA650037	7	495	8	43903	USA	North America	USA: District of Columbia	{"bases": 8120987, "bytes": 7521934, "collected_by_sam": ["Johns Hopkins Pathology"], "collection_date_sam": ["2020-03-13"], "host_age_sam": ["29"], "host_disease_sam": ["COVID-19"], "host_sam": ["Homo sapiens"], "host_sex_sam": ["male"], "isolate_sam": ["SARS-CoV-2/human/USA/DC-HP00063/2020"], "isolation_source_sam_ss_dpl262": ["nasopharyngeal swab"], "lat_lon_sam": ["not applicable"], "primary_…
SRR12447494	AMPLICON	JHU_SARS-COV-2	public	SRX8941876	hCoV-19/USA/MD-HP00064/2020	GridION	SINGLE	PCR	VIRAL RNA	OXFORD_NANOPORE	Severe acute respiratory syndrome coronavirus 2	SRP277377	2020-08-13	PRJNA650037	6	497	7	43906	USA	North America	USA: Maryland	{"bases": 7882613, "bytes": 7293249, "collected_by_sam": ["Johns Hopkins Pathology"], "collection_date_sam": ["2020-03-16"], "host_age_sam": ["41"], "host_disease_sam": ["COVID-19"], "host_sam": ["Homo sapiens"], "host_sex_sam": ["female"], "isolate_sam": ["SARS-CoV-2/human/USA/MD-HP00064/2020"], "isolation_source_sam_ss_dpl262": ["nasopharyngeal swab"], "lat_lon_sam": ["not applicable"], "primar…
SRR12447388	AMPLICON	JHU_SARS-COV-2	public	SRX8941982	hCoV-19/USA/MD-HP00064/2020	Illumina MiSeq	PAIRED	PCR	VIRAL RNA	ILLUMINA	Severe acute respiratory syndrome coronavirus 2	SRP277377	2020-08-13	PRJNA650037	72	587	129	43906	USA	North America	USA: Maryland	{"bases": 129104167, "bytes": 75829281, "collected_by_sam": ["Johns Hopkins Pathology"], "collection_date_sam": ["2020-03-16"], "host_age_sam": ["41"], "host_disease_sam": ["COVID-19"], "host_sam": ["Homo sapiens"], "host_sex_sam": ["female"], "isolate_sam": ["SARS-CoV-2/human/USA/MD-HP00064/2020"], "isolation_source_sam_ss_dpl262": ["nasopharyngeal swab"], "lat_lon_sam": ["not applicable"], "pri…
SRR12480535	AMPLICON	JHU_SARS-COV-2	public	SRX8941876	hCoV-19/USA/MD-HP00064/2020	GridION	SINGLE	PCR	VIRAL RNA	OXFORD_NANOPORE	Severe acute respiratory syndrome coronavirus 2	SRP277377	2020-08-20	PRJNA650037	8	506	9	43906	USA	North America	USA: Maryland	{"bases": 9163722, "bytes": 8495415, "collected_by_sam": ["Johns Hopkins Pathology"], "collection_date_sam": ["2020-03-16"], "host_age_sam": ["41"], "host_disease_sam": ["COVID-19"], "host_sam": ["Homo sapiens"], "host_sex_sam": ["female"], "isolate_sam": ["SARS-CoV-2/human/USA/MD-HP00064/2020"], "isolation_source_sam_ss_dpl262": ["nasopharyngeal swab"], "lat_lon_sam": ["not applicable"], "primar…
SRR12447493	AMPLICON	JHU_SARS-COV-2	public	SRX8941877	hCoV-19/USA/MD-HP00065/2020	GridION	SINGLE	PCR	VIRAL RNA	OXFORD_NANOPORE	Severe acute respiratory syndrome coronavirus 2	SRP277377	2020-08-13	PRJNA650037	7	497	8	43905	USA	North America	USA: Maryland	{"bases": 8001144, "bytes": 7409757, "collected_by_sam": ["Johns Hopkins Pathology"], "collection_date_sam": ["2020-03-15"], "host_age_sam": ["61"], "host_disease_sam": ["COVID-19"], "host_sam": ["Homo sapiens"], "host_sex_sam": ["female"], "isolate_sam": ["SARS-CoV-2/human/USA/MD-HP00065/2020"], "isolation_source_sam_ss_dpl262": ["nasopharyngeal swab"], "lat_lon_sam": ["not applicable"], "primar…
SRR12447387	AMPLICON	JHU_SARS-COV-2	public	SRX8941983	hCoV-19/USA/MD-HP00065/2020	Illumina MiSeq	PAIRED	PCR	VIRAL RNA	ILLUMINA	Severe acute respiratory syndrome coronavirus 2	SRP277377	2020-08-13	PRJNA650037	115	590	198	43905	USA	North America	USA: Maryland	{"bases": 198822124, "bytes": 120627401, "collected_by_sam": ["Johns Hopkins Pathology"], "collection_date_sam": ["2020-03-15"], "host_age_sam": ["61"], "host_disease_sam": ["COVID-19"], "host_sam": ["Homo sapiens"], "host_sex_sam": ["female"], "isolate_sam": ["SARS-CoV-2/human/USA/MD-HP00065/2020"], "isolation_source_sam_ss_dpl262": ["nasopharyngeal swab"], "lat_lon_sam": ["not applicable"], "pr…
SRR12480534	AMPLICON	JHU_SARS-COV-2	public	SRX8941877	hCoV-19/USA/MD-HP00065/2020	GridION	SINGLE	PCR	VIRAL RNA	OXFORD_NANOPORE	Severe acute respiratory syndrome coronavirus 2	SRP277377	2020-08-20	PRJNA650037	7	501	8	43905	USA	North America	USA: Maryland	{"bases": 8460802, "bytes": 7851310, "collected_by_sam": ["Johns Hopkins Pathology"], "collection_date_sam": ["2020-03-15"], "host_age_sam": ["61"], "host_disease_sam": ["COVID-19"], "host_sam": ["Homo sapiens"], "host_sex_sam": ["female"], "isolate_sam": ["SARS-CoV-2/human/USA/MD-HP00065/2020"], "isolation_source_sam_ss_dpl262": ["nasopharyngeal swab"], "lat_lon_sam": ["not applicable"], "primar…
SRR13402841	AMPLICON	MINNESOTA DEPARTMENT OF HEALTH INFECTIOUS DISEASE	public	SRX9821874	MN-MDH-2254	MinION	SINGLE	PCR	VIRAL RNA	OXFORD_NANOPORE	Severe acute respiratory syndrome coronavirus 2	SRP269783	2021-01-11	PRJNA628662	9	511	11	44193	USA	North America	USA: Minnesota	{"bases": 11226379, "bytes": 10246629, "collected_by_sam": ["Vault Health"], "collection_date_sam": ["2020-12-28"], "host_disease_sam": ["COVID-19"], "host_sam": ["Homo sapiens"], "isolate_sam": ["MN-MDH-2254"], "isolation_source_sam_ss_dpl262": ["saliva"], "lat_lon_sam": ["missing"], "purpose_of_sequencing_sam": "S gene dropout", "primary_search": "17284106"}
SRR13402848	AMPLICON	MINNESOTA DEPARTMENT OF HEALTH INFECTIOUS DISEASE	public	SRX9821881	MN-MDH-2254	Illumina MiSeq	PAIRED	PCR	VIRAL RNA	ILLUMINA	Severe acute respiratory syndrome coronavirus 2	SRP269783	2021-01-11	PRJNA628662	26	285	58	44193	USA	North America	USA: Minnesota	{"bases": 58026652, "bytes": 28107182, "collected_by_sam": ["Vault Health"], "collection_date_sam": ["2020-12-28"], "host_disease_sam": ["COVID-19"], "host_sam": ["Homo sapiens"], "isolate_sam": ["MN-MDH-2254"], "isolation_source_sam_ss_dpl262": ["saliva"], "lat_lon_sam": ["missing"], "purpose_of_sequencing_sam": "S gene dropout", "primary_search": "17284106"}
SRR13402847	AMPLICON	MINNESOTA DEPARTMENT OF HEALTH INFECTIOUS DISEASE	public	SRX9821882	MN-MDH-2255	Illumina MiSeq	PAIRED	PCR	VIRAL RNA	ILLUMINA	Severe acute respiratory syndrome coronavirus 2	SRP269783	2021-01-11	PRJNA628662	29	287	62	44191	USA	North America	USA: Minnesota	{"bases": 62418642, "bytes": 31043901, "collected_by_sam": ["Vault Health"], "collection_date_sam": ["2020-12-26"], "host_disease_sam": ["COVID-19"], "host_sam": ["Homo sapiens"], "isolate_sam": ["MN-MDH-2255"], "isolation_source_sam_ss_dpl262": ["saliva"], "lat_lon_sam": ["missing"], "purpose_of_sequencing_sam": "S gene dropout", "primary_search": "17284107"}
SRR13402840	AMPLICON	MINNESOTA DEPARTMENT OF HEALTH INFECTIOUS DISEASE	public	SRX9821875	MN-MDH-2255	MinION	SINGLE	PCR	VIRAL RNA	OXFORD_NANOPORE	Severe acute respiratory syndrome coronavirus 2	SRP269783	2021-01-11	PRJNA628662	8	510	9	44191	USA	North America	USA: Minnesota	{"bases": 9814679, "bytes": 9037841, "collected_by_sam": ["Vault Health"], "collection_date_sam": ["2020-12-26"], "host_disease_sam": ["COVID-19"], "host_sam": ["Homo sapiens"], "isolate_sam": ["MN-MDH-2255"], "isolation_source_sam_ss_dpl262": ["saliva"], "lat_lon_sam": ["missing"], "purpose_of_sequencing_sam": "S gene dropout", "primary_search": "17284107"}
SRR13870658	OTHER	UNIVERSITY OF TEXAS MEDICAL BRANCH	public	SRX10251144	WRCEVA_000509	NextSeq 550	PAIRED	RT-PCR	VIRAL RNA	ILLUMINA	Severe acute respiratory syndrome coronavirus 2	SRP309587	2021-03-06	PRJNA707211	241	302	436	43922	USA	North America	USA: Texas, Galveston	{"bases": 436097362, "bytes": 253755219, "collected_by_sam": ["WRCEVA"], "collection_date_sam": ["2020-04"], "host_disease_sam": ["COVID19"], "host_sam": ["Homo sapiens"], "isolate_sam": ["WRCEVA_000509"], "isolation_source_sam_ss_dpl262": ["Cell culture isolate"], "lat_lon_sam": ["29.30 N 94.80 W"], "primary_search": "18188233"}
SRR13870639	OTHER	UNIVERSITY OF TEXAS MEDICAL BRANCH	public	SRX10251163	WRCEVA_000509	MinION	SINGLE	RT-PCR	VIRAL RNA	OXFORD_NANOPORE	Severe acute respiratory syndrome coronavirus 2	SRP309587	2021-03-06	PRJNA707211	209	651	239	43922	USA	North America	USA: Texas, Galveston	{"bases": 239350037, "bytes": 219678182, "collected_by_sam": ["WRCEVA"], "collection_date_sam": ["2020-04"], "host_disease_sam": ["COVID19"], "host_sam": ["Homo sapiens"], "isolate_sam": ["WRCEVA_000509"], "isolation_source_sam_ss_dpl262": ["Cell culture isolate"], "lat_lon_sam": ["29.30 N 94.80 W"], "primary_search": "18188233"}
SRR13870626	RNA-Seq	UNIVERSITY OF TEXAS MEDICAL BRANCH	public	SRX10251176	WRCEVA_000509	NextSeq 550	PAIRED	RANDOM	VIRAL RNA	ILLUMINA	Severe acute respiratory syndrome coronavirus 2	SRP309587	2021-03-06	PRJNA707211	557	300	1532	43922	USA	North America	USA: Texas, Galveston	{"bases": 1532418000, "bytes": 584749784, "collected_by_sam": ["WRCEVA"], "collection_date_sam": ["2020-04"], "host_disease_sam": ["COVID19"], "host_sam": ["Homo sapiens"], "isolate_sam": ["WRCEVA_000509"], "isolation_source_sam_ss_dpl262": ["Cell culture isolate"], "lat_lon_sam": ["29.30 N 94.80 W"], "primary_search": "18188233"}
SRR13870673	OTHER	UNIVERSITY OF TEXAS MEDICAL BRANCH	public	SRX10251129	WRCEVA_000509	NextSeq 550	PAIRED	RT-PCR	VIRAL RNA	ILLUMINA	Severe acute respiratory syndrome coronavirus 2	SRP309587	2021-03-06	PRJNA707211	420	300	1187	43922	USA	North America	USA: Texas, Galveston	{"bases": 1187896800, "bytes": 440961436, "collected_by_sam": ["WRCEVA"], "collection_date_sam": ["2020-04"], "host_disease_sam": ["COVID19"], "host_sam": ["Homo sapiens"], "isolate_sam": ["WRCEVA_000509"], "isolation_source_sam_ss_dpl262": ["Cell culture isolate"], "lat_lon_sam": ["29.30 N 94.80 W"], "primary_search": "18188233"}
SRR13870672	OTHER	UNIVERSITY OF TEXAS MEDICAL BRANCH	public	SRX10251130	WRCEVA_000510	NextSeq 550	PAIRED	RT-PCR	VIRAL RNA	ILLUMINA	Severe acute respiratory syndrome coronavirus 2	SRP309587	2021-03-06	PRJNA707211	387	300	1094	43922	USA	North America	USA: Texas, Galveston	{"bases": 1094408100, "bytes": 406559963, "collected_by_sam": ["WRCEVA"], "collection_date_sam": ["2020-04"], "host_disease_sam": ["COVID19"], "host_sam": ["Homo sapiens"], "isolate_sam": ["WRCEVA_000510"], "isolation_source_sam_ss_dpl262": ["Cell culture isolate"], "lat_lon_sam": ["29.30 N 94.80 W"], "primary_search": "18188234"}
SRR13870657	OTHER	UNIVERSITY OF TEXAS MEDICAL BRANCH	public	SRX10251145	WRCEVA_000510	NextSeq 550	PAIRED	RT-PCR	VIRAL RNA	ILLUMINA	Severe acute respiratory syndrome coronavirus 2	SRP309587	2021-03-06	PRJNA707211	215	302	386	43922	USA	North America	USA: Texas, Galveston	{"bases": 386661170, "bytes": 225584167, "collected_by_sam": ["WRCEVA"], "collection_date_sam": ["2020-04"], "host_disease_sam": ["COVID19"], "host_sam": ["Homo sapiens"], "isolate_sam": ["WRCEVA_000510"], "isolation_source_sam_ss_dpl262": ["Cell culture isolate"], "lat_lon_sam": ["29.30 N 94.80 W"], "primary_search": "18188234"}
SRR13870638	OTHER	UNIVERSITY OF TEXAS MEDICAL BRANCH	public	SRX10251164	WRCEVA_000510	MinION	SINGLE	RT-PCR	VIRAL RNA	OXFORD_NANOPORE	Severe acute respiratory syndrome coronavirus 2	SRP309587	2021-03-06	PRJNA707211	208	536	237	43922	USA	North America	USA: Texas, Galveston	{"bases": 237899557, "bytes": 218701049, "collected_by_sam": ["WRCEVA"], "collection_date_sam": ["2020-04"], "host_disease_sam": ["COVID19"], "host_sam": ["Homo sapiens"], "isolate_sam": ["WRCEVA_000510"], "isolation_source_sam_ss_dpl262": ["Cell culture isolate"], "lat_lon_sam": ["29.30 N 94.80 W"], "primary_search": "18188234"}
SRR13870625	RNA-Seq	UNIVERSITY OF TEXAS MEDICAL BRANCH	public	SRX10251177	WRCEVA_000510	NextSeq 550	PAIRED	RANDOM	VIRAL RNA	ILLUMINA	Severe acute respiratory syndrome coronavirus 2	SRP309587	2021-03-06	PRJNA707211	694	300	1940	43922	USA	North America	USA: Texas, Galveston	{"bases": 1940372100, "bytes": 728098220, "collected_by_sam": ["WRCEVA"], "collection_date_sam": ["2020-04"], "host_disease_sam": ["COVID19"], "host_sam": ["Homo sapiens"], "isolate_sam": ["WRCEVA_000510"], "isolation_source_sam_ss_dpl262": ["Cell culture isolate"], "lat_lon_sam": ["29.30 N 94.80 W"], "primary_search": "18188234"}
SRR13870654	OTHER	UNIVERSITY OF TEXAS MEDICAL BRANCH	public	SRX10251148	WRCEVA_000513	NextSeq 550	PAIRED	RT-PCR	VIRAL RNA	ILLUMINA	Severe acute respiratory syndrome coronavirus 2	SRP309587	2021-03-06	PRJNA707211	174	302	354	43922	USA	North America	USA: Texas, Galveston	{"bases": 354414214, "bytes": 182629926, "collected_by_sam": ["WRCEVA"], "collection_date_sam": ["2020-04"], "host_disease_sam": ["COVID19"], "host_sam": ["Homo sapiens"], "isolate_sam": ["WRCEVA_000513"], "isolation_source_sam_ss_dpl262": ["Cell culture isolate"], "lat_lon_sam": ["29.30 N 94.80 W"], "primary_search": "18188237"}
SRR13870671	OTHER	UNIVERSITY OF TEXAS MEDICAL BRANCH	public	SRX10251131	WRCEVA_000513	NextSeq 550	PAIRED	RT-PCR	VIRAL RNA	ILLUMINA	Severe acute respiratory syndrome coronavirus 2	SRP309587	2021-03-06	PRJNA707211	355	300	974	43922	USA	North America	USA: Texas, Galveston	{"bases": 974288100, "bytes": 373004506, "collected_by_sam": ["WRCEVA"], "collection_date_sam": ["2020-04"], "host_disease_sam": ["COVID19"], "host_sam": ["Homo sapiens"], "isolate_sam": ["WRCEVA_000513"], "isolation_source_sam_ss_dpl262": ["Cell culture isolate"], "lat_lon_sam": ["29.30 N 94.80 W"], "primary_search": "18188237"}
SRR13870636	OTHER	UNIVERSITY OF TEXAS MEDICAL BRANCH	public	SRX10251166	WRCEVA_000513	MinION	SINGLE	RT-PCR	VIRAL RNA	OXFORD_NANOPORE	Severe acute respiratory syndrome coronavirus 2	SRP309587	2021-03-06	PRJNA707211	157	586	179	43922	USA	North America	USA: Texas, Galveston	{"bases": 179850794, "bytes": 165244981, "collected_by_sam": ["WRCEVA"], "collection_date_sam": ["2020-04"], "host_disease_sam": ["COVID19"], "host_sam": ["Homo sapiens"], "isolate_sam": ["WRCEVA_000513"], "isolation_source_sam_ss_dpl262": ["Cell culture isolate"], "lat_lon_sam": ["29.30 N 94.80 W"], "primary_search": "18188237"}
SRR13870648	RNA-Seq	UNIVERSITY OF TEXAS MEDICAL BRANCH	public	SRX10251154	WRCEVA_000513	NextSeq 550	PAIRED	RANDOM	VIRAL RNA	ILLUMINA	Severe acute respiratory syndrome coronavirus 2	SRP309587	2021-03-06	PRJNA707211	570	300	1582	43922	USA	North America	USA: Texas, Galveston	{"bases": 1582789200, "bytes": 598392993, "collected_by_sam": ["WRCEVA"], "collection_date_sam": ["2020-04"], "host_disease_sam": ["COVID19"], "host_sam": ["Homo sapiens"], "isolate_sam": ["WRCEVA_000513"], "isolation_source_sam_ss_dpl262": ["Cell culture isolate"], "lat_lon_sam": ["29.30 N 94.80 W"], "primary_search": "18188237"}
SRR13870670	OTHER	UNIVERSITY OF TEXAS MEDICAL BRANCH	public	SRX10251132	WRCEVA_000514	NextSeq 550	PAIRED	RT-PCR	VIRAL RNA	ILLUMINA	Severe acute respiratory syndrome coronavirus 2	SRP309587	2021-03-06	PRJNA707211	391	300	1108	43922	USA	North America	USA: Texas, Galveston	{"bases": 1108823400, "bytes": 410715431, "collected_by_sam": ["WRCEVA"], "collection_date_sam": ["2020-04"], "host_disease_sam": ["COVID19"], "host_sam": ["Homo sapiens"], "isolate_sam": ["WRCEVA_000514"], "isolation_source_sam_ss_dpl262": ["Cell culture isolate"], "lat_lon_sam": ["29.30 N 94.80 W"], "primary_search": "18188238"}
SRR13870653	OTHER	UNIVERSITY OF TEXAS MEDICAL BRANCH	public	SRX10251149	WRCEVA_000514	NextSeq 550	PAIRED	RT-PCR	VIRAL RNA	ILLUMINA	Severe acute respiratory syndrome coronavirus 2	SRP309587	2021-03-06	PRJNA707211	129	302	261	43922	USA	North America	USA: Texas, Galveston	{"bases": 261987416, "bytes": 135413895, "collected_by_sam": ["WRCEVA"], "collection_date_sam": ["2020-04"], "host_disease_sam": ["COVID19"], "host_sam": ["Homo sapiens"], "isolate_sam": ["WRCEVA_000514"], "isolation_source_sam_ss_dpl262": ["Cell culture isolate"], "lat_lon_sam": ["29.30 N 94.80 W"], "primary_search": "18188238"}
SRR13870647	RNA-Seq	UNIVERSITY OF TEXAS MEDICAL BRANCH	public	SRX10251155	WRCEVA_000514	NextSeq 550	PAIRED	RANDOM	VIRAL RNA	ILLUMINA	Severe acute respiratory syndrome coronavirus 2	SRP309587	2021-03-06	PRJNA707211	550	300	1541	43922	USA	North America	USA: Texas, Galveston	{"bases": 1541723100, "bytes": 577596740, "collected_by_sam": ["WRCEVA"], "collection_date_sam": ["2020-04"], "host_disease_sam": ["COVID19"], "host_sam": ["Homo sapiens"], "isolate_sam": ["WRCEVA_000514"], "isolation_source_sam_ss_dpl262": ["Cell culture isolate"], "lat_lon_sam": ["29.30 N 94.80 W"], "primary_search": "18188238"}
SRR13870635	OTHER	UNIVERSITY OF TEXAS MEDICAL BRANCH	public	SRX10251167	WRCEVA_000514	MinION	SINGLE	RT-PCR	VIRAL RNA	OXFORD_NANOPORE	Severe acute respiratory syndrome coronavirus 2	SRP309587	2021-03-06	PRJNA707211	158	498	180	43922	USA	North America	USA: Texas, Galveston	{"bases": 180678319, "bytes": 166250885, "collected_by_sam": ["WRCEVA"], "collection_date_sam": ["2020-04"], "host_disease_sam": ["COVID19"], "host_sam": ["Homo sapiens"], "isolate_sam": ["WRCEVA_000514"], "isolation_source_sam_ss_dpl262": ["Cell culture isolate"], "lat_lon_sam": ["29.30 N 94.80 W"], "primary_search": "18188238"}
SRR13870634	OTHER	UNIVERSITY OF TEXAS MEDICAL BRANCH	public	SRX10251168	WRCEVA_000515	MinION	SINGLE	RT-PCR	VIRAL RNA	OXFORD_NANOPORE	Severe acute respiratory syndrome coronavirus 2	SRP309587	2021-03-06	PRJNA707211	141	557	161	43922	USA	North America	USA: Texas, Galveston	{"bases": 161539720, "bytes": 148512051, "collected_by_sam": ["WRCEVA"], "collection_date_sam": ["2020-04"], "host_disease_sam": ["COVID19"], "host_sam": ["Homo sapiens"], "isolate_sam": ["WRCEVA_000515"], "isolation_source_sam_ss_dpl262": ["Cell culture isolate"], "lat_lon_sam": ["29.30 N 94.80 W"], "primary_search": "18188239"}
SRR13870669	OTHER	UNIVERSITY OF TEXAS MEDICAL BRANCH	public	SRX10251133	WRCEVA_000515	NextSeq 550	PAIRED	RT-PCR	VIRAL RNA	ILLUMINA	Severe acute respiratory syndrome coronavirus 2	SRP309587	2021-03-06	PRJNA707211	447	300	1243	43922	USA	North America	USA: Texas, Galveston	{"bases": 1243448100, "bytes": 468972872, "collected_by_sam": ["WRCEVA"], "collection_date_sam": ["2020-04"], "host_disease_sam": ["COVID19"], "host_sam": ["Homo sapiens"], "isolate_sam": ["WRCEVA_000515"], "isolation_source_sam_ss_dpl262": ["Cell culture isolate"], "lat_lon_sam": ["29.30 N 94.80 W"], "primary_search": "18188239"}
SRR13870651	OTHER	UNIVERSITY OF TEXAS MEDICAL BRANCH	public	SRX10251151	WRCEVA_000515	NextSeq 550	PAIRED	RT-PCR	VIRAL RNA	ILLUMINA	Severe acute respiratory syndrome coronavirus 2	SRP309587	2021-03-06	PRJNA707211	224	302	457	43922	USA	North America	USA: Texas, Galveston	{"bases": 457008748, "bytes": 235732288, "collected_by_sam": ["WRCEVA"], "collection_date_sam": ["2020-04"], "host_disease_sam": ["COVID19"], "host_sam": ["Homo sapiens"], "isolate_sam": ["WRCEVA_000515"], "isolation_source_sam_ss_dpl262": ["Cell culture isolate"], "lat_lon_sam": ["29.30 N 94.80 W"], "primary_search": "18188239"}
SRR13870682	RNA-Seq	UNIVERSITY OF TEXAS MEDICAL BRANCH	public	SRX10251120	WRCEVA_000515	NextSeq 550	PAIRED	RANDOM	VIRAL RNA	ILLUMINA	Severe acute respiratory syndrome coronavirus 2	SRP309587	2021-03-06	PRJNA707211	681	300	1909	43922	USA	North America	USA: Texas, Galveston	{"bases": 1909563900, "bytes": 714715726, "collected_by_sam": ["WRCEVA"], "collection_date_sam": ["2020-04"], "host_disease_sam": ["COVID19"], "host_sam": ["Homo sapiens"], "isolate_sam": ["WRCEVA_000515"], "isolation_source_sam_ss_dpl262": ["Cell culture isolate"], "lat_lon_sam": ["29.30 N 94.80 W"], "primary_search": "18188239"}
SRR13870668	OTHER	UNIVERSITY OF TEXAS MEDICAL BRANCH	public	SRX10251134	WRCEVA_000516	NextSeq 550	PAIRED	RT-PCR	VIRAL RNA	ILLUMINA	Severe acute respiratory syndrome coronavirus 2	SRP309587	2021-03-06	PRJNA707211	387	300	1089	43922	USA	North America	USA: Texas, Galveston	{"bases": 1089423300, "bytes": 406762827, "collected_by_sam": ["WRCEVA"], "collection_date_sam": ["2020-04"], "host_disease_sam": ["COVID19"], "host_sam": ["Homo sapiens"], "isolate_sam": ["WRCEVA_000516"], "isolation_source_sam_ss_dpl262": ["Cell culture isolate"], "lat_lon_sam": ["29.30 N 94.80 W"], "primary_search": "18188240"}
SRR13870633	OTHER	UNIVERSITY OF TEXAS MEDICAL BRANCH	public	SRX10251169	WRCEVA_000516	MinION	SINGLE	RT-PCR	VIRAL RNA	OXFORD_NANOPORE	Severe acute respiratory syndrome coronavirus 2	SRP309587	2021-03-06	PRJNA707211	137	531	156	43922	USA	North America	USA: Texas, Galveston	{"bases": 156276581, "bytes": 143772116, "collected_by_sam": ["WRCEVA"], "collection_date_sam": ["2020-04"], "host_disease_sam": ["COVID19"], "host_sam": ["Homo sapiens"], "isolate_sam": ["WRCEVA_000516"], "isolation_source_sam_ss_dpl262": ["Cell culture isolate"], "lat_lon_sam": ["29.30 N 94.80 W"], "primary_search": "18188240"}
SRR13870646	OTHER	UNIVERSITY OF TEXAS MEDICAL BRANCH	public	SRX10251156	WRCEVA_000516	NextSeq 550	PAIRED	RT-PCR	VIRAL RNA	ILLUMINA	Severe acute respiratory syndrome coronavirus 2	SRP309587	2021-03-06	PRJNA707211	275	302	560	43922	USA	North America	USA: Texas, Galveston	{"bases": 560017324, "bytes": 289066805, "collected_by_sam": ["WRCEVA"], "collection_date_sam": ["2020-04"], "host_disease_sam": ["COVID19"], "host_sam": ["Homo sapiens"], "isolate_sam": ["WRCEVA_000516"], "isolation_source_sam_ss_dpl262": ["Cell culture isolate"], "lat_lon_sam": ["29.30 N 94.80 W"], "primary_search": "18188240"}
SRR13870681	RNA-Seq	UNIVERSITY OF TEXAS MEDICAL BRANCH	public	SRX10251121	WRCEVA_000516	NextSeq 550	PAIRED	RANDOM	VIRAL RNA	ILLUMINA	Severe acute respiratory syndrome coronavirus 2	SRP309587	2021-03-06	PRJNA707211	562	300	1559	43922	USA	North America	USA: Texas, Galveston	{"bases": 1559274600, "bytes": 589992128, "collected_by_sam": ["WRCEVA"], "collection_date_sam": ["2020-04"], "host_disease_sam": ["COVID19"], "host_sam": ["Homo sapiens"], "isolate_sam": ["WRCEVA_000516"], "isolation_source_sam_ss_dpl262": ["Cell culture isolate"], "lat_lon_sam": ["29.30 N 94.80 W"], "primary_search": "18188240"}
