# Supplementary material for: Recommendations for Uniform Variant Calling of SARS-CoV-2 Genome Sequence across Bioinformatic Workflows
Source: Viruses. 2024 Mar 11;16(3):430. doi: 10.3390/v16030430 (PMC10975397; doi:10.3390/v16030430)
Supplement: Supplementary file 1 [file viruses-16-00430-s001.zip › Dataset2_Metadata.xlsx]

## Sheet: bquxjob_394c7d26_18c36978e10
SRA Accession	Assay Type	Center Name	Consent	SRA Experiment	Biosample	Instrument	Library Layout	Library Selection	Library Source	Platform	Organism	SRA Study	Release Date	BioProject	mbytes	Average Spot Length	mbases	Collection Date	Country	Continent	Location	Additional Attributes (json formatted)
SRR17051932	AMPLICON	KWAZULU-NATAL RESEARCH INNOVATION AND SEQUENCING PLATFORM-UKZN	public	SRX13241176	SAMN23469684	Illumina MiSeq	PAIRED	RT-PCR	VIRAL RNA	ILLUMINA	Severe acute respiratory syndrome coronavirus 2	SRP348159	2021-11-27 00:00:00.000000 UTC	PRJNA784038	34	309	57	2021-11-20	South Africa	Africa	[South Africa: Gauteng]	{"bases": 57537306, "bytes": 35954137, "run_file_create_date": "2021-11-27T10:45:00.000Z", "collected_by_sam": ["National Health Laboratory Service"], "collection_date_sam": ["2021-11-20"], "host_disease_sam": ["COVID-19"], "host_sam": ["Homo sapiens"], "isolate_sam_ss_dpl100": ["CERI-KRISP-K032245"], "isolation_source_sam": ["Oropharyngeal swab"], "lat_lon_sam_s_dpl34": "missing", "library_id_sa…
SRR17088899	AMPLICON	KWAZULU-NATAL RESEARCH INNOVATION AND SEQUENCING PLATFORM-UKZN	public	SRX13276892	SAMN23555317	Illumina MiSeq	PAIRED	RT-PCR	VIRAL RNA	ILLUMINA	Severe acute respiratory syndrome coronavirus 2	SRP265610	2021-12-02 00:00:00.000000 UTC	PRJNA636748	109	325	196	2021-11-18	South Africa	Africa	[South Africa: Kwazulu-Natal]	{"bases": 196186150, "bytes": 114913180, "run_file_create_date": "2021-12-02T03:02:00.000Z", "collected_by_sam": ["National Health Laboratory Service"], "collection_date_sam": ["2021-11-18"], "host_disease_sam": ["COVID-19"], "host_sam": ["Homo sapiens"], "isolate_sam_ss_dpl100": ["K032260"], "isolation_source_sam": ["Oropharyngeal swab"], "lat_lon_sam_s_dpl34": "missing", "library_id_sam": ["K03…
SRR17415235	AMPLICON	ICAHN SCHOOL OF MEDICINE AT MOUNT SINAI	public	SRX13586845	SAMN24592515	MinION	SINGLE	RT-PCR	VIRAL RNA	OXFORD_NANOPORE	Severe acute respiratory syndrome coronavirus 2	SRP353348	2022-01-04 00:00:00.000000 UTC	PRJNA793894	1	501	1	2021-06-14	USA	North America	[USA: New York]	{"bases": 1379567, "bytes": 1367005, "run_file_create_date": "2022-01-04T20:00:00.000Z", "collected_by_sam": ["Alba Escalera, Ana S. Gonzalez-Reiche, Sadaf Aslam, Ignacio Mena, Rebecca L. Pearl, Manon Laporte, Andrea Fossati, Raveen Rathnasinghe, Hala Alshammary, Adriana van de Guchte, Mehdi Bouhaddou, Thomas Kehrer, Lorena Zuliani-Alvarez, David A. Meekins, Ve..."], "collection_date_sam": ["2021…
SRR17089138	AMPLICON	KWAZULU-NATAL RESEARCH INNOVATION AND SEQUENCING PLATFORM-UKZN	public	SRX13277115	SAMN23555343	MinION	SINGLE	RT-PCR	VIRAL RNA	OXFORD_NANOPORE	Severe acute respiratory syndrome coronavirus 2	SRP265610	2021-12-02 00:00:00.000000 UTC	PRJNA636748	42	646	50	2021-11-23	South Africa	Africa	[South Africa: Kwazulu-Natal]	{"bases": 50216661, "bytes": 44391190, "run_file_create_date": "2021-12-02T04:33:00.000Z", "collected_by_sam": ["National Health Laboratory Service"], "collection_date_sam": ["2021-11-23"], "host_disease_sam": ["COVID-19"], "host_sam": ["Homo sapiens"], "isolate_sam_ss_dpl100": ["K032286"], "isolation_source_sam": ["Oropharyngeal swab"], "lat_lon_sam_s_dpl34": "missing", "library_id_sam": ["K0322…
SRR17415139	WGS	ICAHN SCHOOL OF MEDICINE AT MOUNT SINAI	public	SRX13586941	SAMN24592481	Illumina MiSeq	PAIRED	RT-PCR	VIRAL RNA	ILLUMINA	Severe acute respiratory syndrome coronavirus 2	SRP353348	2022-01-03 00:00:00.000000 UTC	PRJNA793894	22	300	43	2021-06-09	USA	North America	[USA: New York]	{"bases": 43989900, "bytes": 23167575, "run_file_create_date": "2022-01-03T22:22:00.000Z", "collected_by_sam": ["Alba Escalera, Ana S. Gonzalez-Reiche, Sadaf Aslam, Ignacio Mena, Rebecca L. Pearl, Manon Laporte, Andrea Fossati, Raveen Rathnasinghe, Hala Alshammary, Adriana van de Guchte, Mehdi Bouhaddou, Thomas Kehrer, Lorena Zuliani-Alvarez, David A. Meekins, Ve..."], "collection_date_sam": ["20…
SRR17051953	AMPLICON	KWAZULU-NATAL RESEARCH INNOVATION AND SEQUENCING PLATFORM-UKZN	public	SRX13241155	SAMN23469665	Illumina MiSeq	PAIRED	RT-PCR	VIRAL RNA	ILLUMINA	Severe acute respiratory syndrome coronavirus 2	SRP348159	2021-11-27 00:00:00.000000 UTC	PRJNA784038	29	305	46	2021-11-19	South Africa	Africa	[South Africa: Gauteng]	{"bases": 46799888, "bytes": 30549554, "run_file_create_date": "2021-11-27T10:46:00.000Z", "collected_by_sam": ["National Health Laboratory Service"], "collection_date_sam": ["2021-11-19"], "host_disease_sam": ["COVID-19"], "host_sam": ["Homo sapiens"], "isolate_sam_ss_dpl100": ["CERI-KRISP-K032225"], "isolation_source_sam": ["Oropharyngeal swab"], "lat_lon_sam_s_dpl34": "missing", "library_id_sa…
SRR17415267	AMPLICON	ICAHN SCHOOL OF MEDICINE AT MOUNT SINAI	public	SRX13586813	SAMN24592544	MinION	SINGLE	RT-PCR	VIRAL RNA	OXFORD_NANOPORE	Severe acute respiratory syndrome coronavirus 2	SRP353348	2022-01-04 00:00:00.000000 UTC	PRJNA793894	1	486	1	2021-11-16	USA	North America	[USA: New York]	{"bases": 1554473, "bytes": 1528956, "run_file_create_date": "2022-01-04T20:00:00.000Z", "collected_by_sam": ["Alba Escalera, Ana S. Gonzalez-Reiche, Sadaf Aslam, Ignacio Mena, Rebecca L. Pearl, Manon Laporte, Andrea Fossati, Raveen Rathnasinghe, Hala Alshammary, Adriana van de Guchte, Mehdi Bouhaddou, Thomas Kehrer, Lorena Zuliani-Alvarez, David A. Meekins, Ve..."], "collection_date_sam": ["2021…
SRR17051759	AMPLICON	KWAZULU-NATAL RESEARCH INNOVATION AND SEQUENCING PLATFORM-UKZN	public	SRX13241143	SAMN23469684	GridION	SINGLE	RT-PCR	VIRAL RNA	OXFORD_NANOPORE	Severe acute respiratory syndrome coronavirus 2	SRP348159	2021-11-27 00:00:00.000000 UTC	PRJNA784038	14	515	16	2021-11-20	South Africa	Africa	[South Africa: Gauteng]	{"bases": 16535032, "bytes": 14834215, "run_file_create_date": "2021-11-27T10:45:00.000Z", "collected_by_sam": ["National Health Laboratory Service"], "collection_date_sam": ["2021-11-20"], "host_disease_sam": ["COVID-19"], "host_sam": ["Homo sapiens"], "isolate_sam_ss_dpl100": ["CERI-KRISP-K032245"], "isolation_source_sam": ["Oropharyngeal swab"], "lat_lon_sam_s_dpl34": "missing", "library_id_sa…
SRR17051770	AMPLICON	KWAZULU-NATAL RESEARCH INNOVATION AND SEQUENCING PLATFORM-UKZN	public	SRX13241132	SAMN23469674	GridION	SINGLE	RT-PCR	VIRAL RNA	OXFORD_NANOPORE	Severe acute respiratory syndrome coronavirus 2	SRP348159	2021-11-27 00:00:00.000000 UTC	PRJNA784038	15	495	18	2021-11-22	South Africa	Africa	[South Africa: Gauteng]	{"bases": 18574702, "bytes": 16673979, "run_file_create_date": "2021-11-27T10:45:00.000Z", "collected_by_sam": ["National Health Laboratory Service"], "collection_date_sam": ["2021-11-22"], "host_disease_sam": ["COVID-19"], "host_sam": ["Homo sapiens"], "isolate_sam_ss_dpl100": ["CERI-KRISP-K032234"], "isolation_source_sam": ["Oropharyngeal swab"], "lat_lon_sam_s_dpl34": "missing", "library_id_sa…
SRR17415155	WGS	ICAHN SCHOOL OF MEDICINE AT MOUNT SINAI	public	SRX13586925	SAMN24592560	Illumina MiSeq	PAIRED	RT-PCR	VIRAL RNA	ILLUMINA	Severe acute respiratory syndrome coronavirus 2	SRP353348	2022-01-03 00:00:00.000000 UTC	PRJNA793894	26	300	46	2021-11-17	USA	North America	[USA: New York]	{"bases": 46893600, "bytes": 27924310, "run_file_create_date": "2022-01-03T22:22:00.000Z", "collected_by_sam": ["Alba Escalera, Ana S. Gonzalez-Reiche, Sadaf Aslam, Ignacio Mena, Rebecca L. Pearl, Manon Laporte, Andrea Fossati, Raveen Rathnasinghe, Hala Alshammary, Adriana van de Guchte, Mehdi Bouhaddou, Thomas Kehrer, Lorena Zuliani-Alvarez, David A. Meekins, Ve..."], "collection_date_sam": ["20…
SRR17088914	AMPLICON	KWAZULU-NATAL RESEARCH INNOVATION AND SEQUENCING PLATFORM-UKZN	public	SRX13276877	SAMN23555337	Illumina MiSeq	PAIRED	RT-PCR	VIRAL RNA	ILLUMINA	Severe acute respiratory syndrome coronavirus 2	SRP265610	2021-12-02 00:00:00.000000 UTC	PRJNA636748	25	308	40	2021-11-20	South Africa	Africa	[South Africa: Kwazulu-Natal]	{"bases": 40580670, "bytes": 26737979, "run_file_create_date": "2021-12-02T03:01:00.000Z", "collected_by_sam": ["National Health Laboratory Service"], "collection_date_sam": ["2021-11-20"], "host_disease_sam": ["COVID-19"], "host_sam": ["Homo sapiens"], "isolate_sam_ss_dpl100": ["K032280"], "isolation_source_sam": ["Oropharyngeal swab"], "lat_lon_sam_s_dpl34": "missing", "library_id_sam": ["K0322…
SRR17051839	AMPLICON	KWAZULU-NATAL RESEARCH INNOVATION AND SEQUENCING PLATFORM-UKZN	public	SRX13241063	SAMN23469696	GridION	SINGLE	RT-PCR	VIRAL RNA	OXFORD_NANOPORE	Severe acute respiratory syndrome coronavirus 2	SRP348159	2021-11-27 00:00:00.000000 UTC	PRJNA784038	29	609	35	2021-11-19	South Africa	Africa	[South Africa: Kwazulu-Natal]	{"bases": 35010543, "bytes": 30968901, "run_file_create_date": "2021-11-27T10:45:00.000Z", "collected_by_sam": ["National Health Laboratory Service"], "collection_date_sam": ["2021-11-19"], "host_disease_sam": ["COVID-19"], "host_sam": ["Homo sapiens"], "isolate_sam_ss_dpl100": ["CERI-KRISP-K032271"], "isolation_source_sam": ["Oropharyngeal swab"], "lat_lon_sam_s_dpl34": "missing", "library_id_sa…
SRR17088933	AMPLICON	KWAZULU-NATAL RESEARCH INNOVATION AND SEQUENCING PLATFORM-UKZN	public	SRX13276902	SAMN23555379	Illumina MiSeq	PAIRED	RT-PCR	VIRAL RNA	ILLUMINA	Severe acute respiratory syndrome coronavirus 2	SRP318694	2021-12-02 00:00:00.000000 UTC	PRJNA727735	96	326	169	2021-10-25	Zimbabwe	Africa	[Zimbabwe: Chiredzi]	{"bases": 169207431, "bytes": 101331869, "run_file_create_date": "2021-12-02T03:17:00.000Z", "collected_by_sam": ["Africa Centres for Disease Control and Prevention"], "collection_date_sam": ["2021-10-25"], "host_disease_sam": ["COVID-19"], "host_sam": ["Homo sapiens"], "isolate_sam_ss_dpl100": ["K032298"], "isolation_source_sam": ["Oropharyngeal swab"], "lat_lon_sam_s_dpl34": "missing", "library…
SRR17054507	AMPLICON	KWAZULU-NATAL RESEARCH INNOVATION AND SEQUENCING PLATFORM-UKZN	public	SRX13243744	SAMN23469699	Illumina MiSeq	PAIRED	RT-PCR	VIRAL RNA	ILLUMINA	Severe acute respiratory syndrome coronavirus 2	SRP348159	2021-11-28 00:00:00.000000 UTC	PRJNA784038	85	327	151	2021-11-23	South Africa	Africa	[South Africa: Kwazulu-Natal]	{"bases": 151163519, "bytes": 89732268, "run_file_create_date": "2021-11-28T09:13:00.000Z", "collected_by_sam": ["National Health Laboratory Service"], "collection_date_sam": ["2021-11-23"], "host_disease_sam": ["COVID-19"], "host_sam": ["Homo sapiens"], "isolate_sam_ss_dpl100": ["CERI-KRISP-K032286"], "isolation_source_sam": ["Oropharyngeal swab"], "lat_lon_sam_s_dpl34": "missing", "library_id_s…
SRR17415240	WGS	ICAHN SCHOOL OF MEDICINE AT MOUNT SINAI	public	SRX13586840	SAMN24592541	Illumina MiSeq	PAIRED	RT-PCR	VIRAL RNA	ILLUMINA	Severe acute respiratory syndrome coronavirus 2	SRP353348	2022-01-03 00:00:00.000000 UTC	PRJNA793894	33	300	62	2021-11-16	USA	North America	[USA: New York]	{"bases": 62769900, "bytes": 35473245, "run_file_create_date": "2022-01-03T22:22:00.000Z", "collected_by_sam": ["Alba Escalera, Ana S. Gonzalez-Reiche, Sadaf Aslam, Ignacio Mena, Rebecca L. Pearl, Manon Laporte, Andrea Fossati, Raveen Rathnasinghe, Hala Alshammary, Adriana van de Guchte, Mehdi Bouhaddou, Thomas Kehrer, Lorena Zuliani-Alvarez, David A. Meekins, Ve..."], "collection_date_sam": ["20…
SRR17089145	AMPLICON	KWAZULU-NATAL RESEARCH INNOVATION AND SEQUENCING PLATFORM-UKZN	public	SRX13277108	SAMN23555337	MinION	SINGLE	RT-PCR	VIRAL RNA	OXFORD_NANOPORE	Severe acute respiratory syndrome coronavirus 2	SRP265610	2021-12-02 00:00:00.000000 UTC	PRJNA636748	11	408	13	2021-11-20	South Africa	Africa	[South Africa: Kwazulu-Natal]	{"bases": 13153999, "bytes": 11769467, "run_file_create_date": "2021-12-02T04:33:00.000Z", "collected_by_sam": ["National Health Laboratory Service"], "collection_date_sam": ["2021-11-20"], "host_disease_sam": ["COVID-19"], "host_sam": ["Homo sapiens"], "isolate_sam_ss_dpl100": ["K032280"], "isolation_source_sam": ["Oropharyngeal swab"], "lat_lon_sam_s_dpl34": "missing", "library_id_sam": ["K0322…
SRR17051817	AMPLICON	KWAZULU-NATAL RESEARCH INNOVATION AND SEQUENCING PLATFORM-UKZN	public	SRX13241085	SAMN23469651	GridION	SINGLE	RT-PCR	VIRAL RNA	OXFORD_NANOPORE	Severe acute respiratory syndrome coronavirus 2	SRP348159	2021-11-27 00:00:00.000000 UTC	PRJNA784038	12	434	14	2021-11-18	South Africa	Africa	[South Africa: Gauteng]	{"bases": 14051078, "bytes": 12629809, "run_file_create_date": "2021-11-27T10:45:00.000Z", "collected_by_sam": ["National Health Laboratory Service"], "collection_date_sam": ["2021-11-18"], "host_disease_sam": ["COVID-19"], "host_sam": ["Homo sapiens"], "isolate_sam_ss_dpl100": ["CERI-KRISP-K032209"], "isolation_source_sam": ["Oropharyngeal swab"], "lat_lon_sam_s_dpl34": "missing", "library_id_sa…
SRR17088913	AMPLICON	KWAZULU-NATAL RESEARCH INNOVATION AND SEQUENCING PLATFORM-UKZN	public	SRX13276878	SAMN23555338	Illumina MiSeq	PAIRED	RT-PCR	VIRAL RNA	ILLUMINA	Severe acute respiratory syndrome coronavirus 2	SRP265610	2021-12-02 00:00:00.000000 UTC	PRJNA636748	26	321	42	2021-11-21	South Africa	Africa	[South Africa: Kwazulu-Natal]	{"bases": 42045406, "bytes": 28133969, "run_file_create_date": "2021-12-02T03:01:00.000Z", "collected_by_sam": ["National Health Laboratory Service"], "collection_date_sam": ["2021-11-21"], "host_disease_sam": ["COVID-19"], "host_sam": ["Homo sapiens"], "isolate_sam_ss_dpl100": ["K032281"], "isolation_source_sam": ["Oropharyngeal swab"], "lat_lon_sam_s_dpl34": "missing", "library_id_sam": ["K0322…
SRR17276136	AMPLICON	NEW ENGLAND BIOLABS	public	SRX13453766	SAMN24224712	Illumina MiSeq	PAIRED	PCR	VIRAL RNA	ILLUMINA	Severe acute respiratory syndrome coronavirus 2	SRP312218	2021-12-20 00:00:00.000000 UTC	PRJNA717314	37	123	114	2021-12-13	USA	North America	[USA: Massachusetts, Ipswich]	{"bases": 114942206, "bytes": 39344210, "run_file_create_date": "2021-12-20T07:25:00.000Z", "collected_by_sam": ["self"], "collection_date_sam": ["2021-12-13"], "gisaid_accession_sam": ["EPI_ISL_7859994"], "gisaid_virus_name_sam_s_dpl94": "hCoV-19/USA/MA-NEB-20a3-25942/2021", "host_age_sam": ["47"], "host_anatomical_material_sam": "mucus", "host_anatomical_part_sam": "mouth", "host_body_product_s…
SRR16156665	AMPLICON	STATE HYGIENIC LABORATORY AT THE UNIVERSITY OF IOWA	public	SRX12441441	SAMN21983587	MinION	SINGLE	PCR	VIRAL RNA	OXFORD_NANOPORE	Severe acute respiratory syndrome coronavirus 2	SRP323659	2021-10-03 00:00:00.000000 UTC	PRJNA736036	3	337	3	2021-05-05	USA	North America	[USA: Iowa]	{"bases": 3495843, "bytes": 3290258, "run_file_create_date": "2021-10-01T18:30:00.000Z", "collected_by_sam": ["State Hygienic Laboratory at the University of Iowa"], "collection_date_sam": ["2021-05-05"], "host_disease_sam": ["COVID-19"], "host_sam": ["Homo sapiens"], "isolate_sam_ss_dpl100": ["IA-SHL-1688056"], "isolation_source_sam": ["clinical"], "primary_search": "1688056-IA-BC1L11-210701"}
SRR17089146	AMPLICON	KWAZULU-NATAL RESEARCH INNOVATION AND SEQUENCING PLATFORM-UKZN	public	SRX13277107	SAMN23555336	MinION	SINGLE	RT-PCR	VIRAL RNA	OXFORD_NANOPORE	Severe acute respiratory syndrome coronavirus 2	SRP265610	2021-12-02 00:00:00.000000 UTC	PRJNA636748	15	498	18	2021-11-19	South Africa	Africa	[South Africa: Kwazulu-Natal]	{"bases": 18416404, "bytes": 16413949, "run_file_create_date": "2021-12-02T04:33:00.000Z", "collected_by_sam": ["National Health Laboratory Service"], "collection_date_sam": ["2021-11-19"], "host_disease_sam": ["COVID-19"], "host_sam": ["Homo sapiens"], "isolate_sam_ss_dpl100": ["K032279"], "isolation_source_sam": ["Oropharyngeal swab"], "lat_lon_sam_s_dpl34": "missing", "library_id_sam": ["K0322…
SRR16156654	AMPLICON	STATE HYGIENIC LABORATORY AT THE UNIVERSITY OF IOWA	public	SRX12441452	SAMN21983597	MinION	SINGLE	PCR	VIRAL RNA	OXFORD_NANOPORE	Severe acute respiratory syndrome coronavirus 2	SRP323659	2021-10-03 00:00:00.000000 UTC	PRJNA736036	34	339	39	2021-05-17	USA	North America	[USA: Iowa]	{"bases": 39188427, "bytes": 36051728, "run_file_create_date": "2021-10-01T18:30:00.000Z", "collected_by_sam": ["State Hygienic Laboratory at the University of Iowa"], "collection_date_sam": ["2021-05-17"], "host_disease_sam": ["COVID-19"], "host_sam": ["Homo sapiens"], "isolate_sam_ss_dpl100": ["IA-SHL-1701021"], "isolation_source_sam": ["clinical"], "primary_search": "1701021-IA-BC1L11-210701"}
SRR16156631	AMPLICON	STATE HYGIENIC LABORATORY AT THE UNIVERSITY OF IOWA	public	SRX12441475	SAMN21983587	Illumina MiSeq	PAIRED	PCR	VIRAL RNA	ILLUMINA	Severe acute respiratory syndrome coronavirus 2	SRP323659	2021-10-03 00:00:00.000000 UTC	PRJNA736036	37	292	93	2021-05-05	USA	North America	[USA: Iowa]	{"bases": 93929278, "bytes": 39148121, "run_file_create_date": "2021-10-03T05:41:00.000Z", "collected_by_sam": ["State Hygienic Laboratory at the University of Iowa"], "collection_date_sam": ["2021-05-05"], "host_disease_sam": ["COVID-19"], "host_sam": ["Homo sapiens"], "isolate_sam_ss_dpl100": ["IA-SHL-1688056"], "isolation_source_sam": ["clinical"], "primary_search": "1688056-IA-M05216-210514"}
SRR16156624	AMPLICON	STATE HYGIENIC LABORATORY AT THE UNIVERSITY OF IOWA	public	SRX12441482	SAMN21983593	Illumina MiSeq	PAIRED	PCR	VIRAL RNA	ILLUMINA	Severe acute respiratory syndrome coronavirus 2	SRP323659	2021-10-03 00:00:00.000000 UTC	PRJNA736036	69	502	148	2021-05-13	USA	North America	[USA: Iowa]	{"bases": 148432866, "bytes": 72714286, "run_file_create_date": "2021-10-03T05:41:00.000Z", "collected_by_sam": ["State Hygienic Laboratory at the University of Iowa"], "collection_date_sam": ["2021-05-13"], "host_disease_sam": ["COVID-19"], "host_sam": ["Homo sapiens"], "isolate_sam_ss_dpl100": ["IA-SHL-1697833"], "isolation_source_sam": ["clinical"], "primary_search": "1697833-IA-M05216-210521"}
SRR17088930	AMPLICON	KWAZULU-NATAL RESEARCH INNOVATION AND SEQUENCING PLATFORM-UKZN	public	SRX13276861	SAMN23555322	Illumina MiSeq	PAIRED	RT-PCR	VIRAL RNA	ILLUMINA	Severe acute respiratory syndrome coronavirus 2	SRP265610	2021-12-02 00:00:00.000000 UTC	PRJNA636748	32	301	52	2021-11-19	South Africa	Africa	[South Africa: Kwazulu-Natal]	{"bases": 52676342, "bytes": 33822338, "run_file_create_date": "2021-12-02T03:02:00.000Z", "collected_by_sam": ["National Health Laboratory Service"], "collection_date_sam": ["2021-11-19"], "host_disease_sam": ["COVID-19"], "host_sam": ["Homo sapiens"], "isolate_sam_ss_dpl100": ["K032265"], "isolation_source_sam": ["Oropharyngeal swab"], "lat_lon_sam_s_dpl34": "missing", "library_id_sam": ["K0322…
SRR16156667	AMPLICON	STATE HYGIENIC LABORATORY AT THE UNIVERSITY OF IOWA	public	SRX12441439	SAMN21983585	MinION	SINGLE	PCR	VIRAL RNA	OXFORD_NANOPORE	Severe acute respiratory syndrome coronavirus 2	SRP323659	2021-10-03 00:00:00.000000 UTC	PRJNA736036	5	338	6	2021-05-03	USA	North America	[USA: Iowa]	{"bases": 6067014, "bytes": 5631927, "run_file_create_date": "2021-10-01T18:30:00.000Z", "collected_by_sam": ["State Hygienic Laboratory at the University of Iowa"], "collection_date_sam": ["2021-05-03"], "host_disease_sam": ["COVID-19"], "host_sam": ["Homo sapiens"], "isolate_sam_ss_dpl100": ["IA-SHL-1684377"], "isolation_source_sam": ["clinical"], "primary_search": "1684377-IA-BC1L11-210701"}
SRR17088934	AMPLICON	KWAZULU-NATAL RESEARCH INNOVATION AND SEQUENCING PLATFORM-UKZN	public	SRX13276901	SAMN23555378	Illumina MiSeq	PAIRED	RT-PCR	VIRAL RNA	ILLUMINA	Severe acute respiratory syndrome coronavirus 2	SRP318694	2021-12-02 00:00:00.000000 UTC	PRJNA727735	116	326	206	2021-10-25	Zimbabwe	Africa	[Zimbabwe: Chiredzi]	{"bases": 206143645, "bytes": 121936945, "run_file_create_date": "2021-12-02T03:17:00.000Z", "collected_by_sam": ["Africa Centres for Disease Control and Prevention"], "collection_date_sam": ["2021-10-25"], "host_disease_sam": ["COVID-19"], "host_sam": ["Homo sapiens"], "isolate_sam_ss_dpl100": ["K032297"], "isolation_source_sam": ["Oropharyngeal swab"], "lat_lon_sam_s_dpl34": "missing", "library…
SRR17415249	WGS	ICAHN SCHOOL OF MEDICINE AT MOUNT SINAI	public	SRX13586831	SAMN24592533	Illumina MiSeq	PAIRED	RT-PCR	VIRAL RNA	ILLUMINA	Severe acute respiratory syndrome coronavirus 2	SRP353348	2022-01-03 00:00:00.000000 UTC	PRJNA793894	37	300	62	2021-11-16	USA	North America	[USA: New York]	{"bases": 62807700, "bytes": 39254949, "run_file_create_date": "2022-01-03T22:22:00.000Z", "collected_by_sam": ["Alba Escalera, Ana S. Gonzalez-Reiche, Sadaf Aslam, Ignacio Mena, Rebecca L. Pearl, Manon Laporte, Andrea Fossati, Raveen Rathnasinghe, Hala Alshammary, Adriana van de Guchte, Mehdi Bouhaddou, Thomas Kehrer, Lorena Zuliani-Alvarez, David A. Meekins, Ve..."], "collection_date_sam": ["20…
SRR17089136	AMPLICON	KWAZULU-NATAL RESEARCH INNOVATION AND SEQUENCING PLATFORM-UKZN	public	SRX13277117	SAMN23555345	MinION	SINGLE	RT-PCR	VIRAL RNA	OXFORD_NANOPORE	Severe acute respiratory syndrome coronavirus 2	SRP265610	2021-12-02 00:00:00.000000 UTC	PRJNA636748	18	543	22	2021-11-23	South Africa	Africa	[South Africa: Kwazulu-Natal]	{"bases": 22122312, "bytes": 19652940, "run_file_create_date": "2021-12-02T04:33:00.000Z", "collected_by_sam": ["National Health Laboratory Service"], "collection_date_sam": ["2021-11-23"], "host_disease_sam": ["COVID-19"], "host_sam": ["Homo sapiens"], "isolate_sam_ss_dpl100": ["K032288"], "isolation_source_sam": ["Oropharyngeal swab"], "lat_lon_sam_s_dpl34": "missing", "library_id_sam": ["K0322…
SRR16156655	AMPLICON	STATE HYGIENIC LABORATORY AT THE UNIVERSITY OF IOWA	public	SRX12441451	SAMN21983596	MinION	SINGLE	PCR	VIRAL RNA	OXFORD_NANOPORE	Severe acute respiratory syndrome coronavirus 2	SRP323659	2021-10-03 00:00:00.000000 UTC	PRJNA736036	36	339	41	2021-05-17	USA	North America	[USA: Iowa]	{"bases": 41334476, "bytes": 38113652, "run_file_create_date": "2021-10-01T18:30:00.000Z", "collected_by_sam": ["State Hygienic Laboratory at the University of Iowa"], "collection_date_sam": ["2021-05-17"], "host_disease_sam": ["COVID-19"], "host_sam": ["Homo sapiens"], "isolate_sam_ss_dpl100": ["IA-SHL-1700846"], "isolation_source_sam": ["clinical"], "primary_search": "1700846-IA-BC1L11-210701"}
SRR18848941	AMPLICON	KWAZULU-NATAL RESEARCH INNOVATION AND SEQUENCING PLATFORM-UKZN	public	SRX14946913	SAMN27685325	GridION	SINGLE	RT-PCR	VIRAL RNA	OXFORD_NANOPORE	Severe acute respiratory syndrome coronavirus 2	SRP265610	2022-04-21 00:00:00.000000 UTC	PRJNA636748	2	671	3	2022-02-14	South Africa	Africa	[South Africa: Gauteng]	{"bases": 3057883, "bytes": 2804336, "run_file_create_date": "2022-04-21T05:08:00.000Z", "collected_by_sam": ["University of Pretoria"], "collection_date_sam": ["2022-02-14"], "host_disease_sam": ["COVID-19"], "host_sam": ["Homo sapiens"], "isolate_sam_ss_dpl100": ["K039311"], "isolation_source_sam": ["Oropharyngeal swab"], "lat_lon_sam_s_dpl34": "missing", "library_id_sam": ["K039311"], "strain_…
SRR17051930	AMPLICON	KWAZULU-NATAL RESEARCH INNOVATION AND SEQUENCING PLATFORM-UKZN	public	SRX13241178	SAMN23469634	Illumina MiSeq	PAIRED	RT-PCR	VIRAL RNA	ILLUMINA	Severe acute respiratory syndrome coronavirus 2	SRP348159	2021-11-27 00:00:00.000000 UTC	PRJNA784038	35	302	58	2021-11-17	South Africa	Africa	[South Africa: Gauteng]	{"bases": 58841833, "bytes": 36945235, "run_file_create_date": "2021-11-27T10:45:00.000Z", "collected_by_sam": ["National Health Laboratory Service"], "collection_date_sam": ["2021-11-17"], "host_disease_sam": ["COVID-19"], "host_sam": ["Homo sapiens"], "isolate_sam_ss_dpl100": ["CERI-KRISP-K032189"], "isolation_source_sam": ["Oropharyngeal swab"], "lat_lon_sam_s_dpl34": "missing", "library_id_sa…
SRR17051947	AMPLICON	KWAZULU-NATAL RESEARCH INNOVATION AND SEQUENCING PLATFORM-UKZN	public	SRX13241161	SAMN23469671	Illumina MiSeq	PAIRED	RT-PCR	VIRAL RNA	ILLUMINA	Severe acute respiratory syndrome coronavirus 2	SRP348159	2021-11-27 00:00:00.000000 UTC	PRJNA784038	43	310	69	2021-11-22	South Africa	Africa	[South Africa: Gauteng]	{"bases": 69956386, "bytes": 45354645, "run_file_create_date": "2021-11-27T10:46:00.000Z", "collected_by_sam": ["National Health Laboratory Service"], "collection_date_sam": ["2021-11-22"], "host_disease_sam": ["COVID-19"], "host_sam": ["Homo sapiens"], "isolate_sam_ss_dpl100": ["CERI-KRISP-K032231"], "isolation_source_sam": ["Oropharyngeal swab"], "lat_lon_sam_s_dpl34": "missing", "library_id_sa…
SRR17415184	AMPLICON	ICAHN SCHOOL OF MEDICINE AT MOUNT SINAI	public	SRX13586896	SAMN24592532	MinION	SINGLE	RT-PCR	VIRAL RNA	OXFORD_NANOPORE	Severe acute respiratory syndrome coronavirus 2	SRP353348	2022-01-04 00:00:00.000000 UTC	PRJNA793894	1	484	1	2021-11-16	USA	North America	[USA: New York]	{"bases": 1656994, "bytes": 1624148, "run_file_create_date": "2022-01-04T20:00:00.000Z", "collected_by_sam": ["Alba Escalera, Ana S. Gonzalez-Reiche, Sadaf Aslam, Ignacio Mena, Rebecca L. Pearl, Manon Laporte, Andrea Fossati, Raveen Rathnasinghe, Hala Alshammary, Adriana van de Guchte, Mehdi Bouhaddou, Thomas Kehrer, Lorena Zuliani-Alvarez, David A. Meekins, Ve..."], "collection_date_sam": ["2021…
SRR17089127	AMPLICON	KWAZULU-NATAL RESEARCH INNOVATION AND SEQUENCING PLATFORM-UKZN	public	SRX13277126	SAMN23555320	MinION	SINGLE	RT-PCR	VIRAL RNA	OXFORD_NANOPORE	Severe acute respiratory syndrome coronavirus 2	SRP265610	2021-12-02 00:00:00.000000 UTC	PRJNA636748	7	417	8	2021-11-15	South Africa	Africa	[South Africa: Kwazulu-Natal]	{"bases": 8874152, "bytes": 7934504, "run_file_create_date": "2021-12-02T04:33:00.000Z", "collected_by_sam": ["National Health Laboratory Service"], "collection_date_sam": ["2021-11-15"], "host_disease_sam": ["COVID-19"], "host_sam": ["Homo sapiens"], "isolate_sam_ss_dpl100": ["K032263"], "isolation_source_sam": ["Oropharyngeal swab"], "lat_lon_sam_s_dpl34": "missing", "library_id_sam": ["K032263…
SRR16156658	AMPLICON	STATE HYGIENIC LABORATORY AT THE UNIVERSITY OF IOWA	public	SRX12441448	SAMN21983593	MinION	SINGLE	PCR	VIRAL RNA	OXFORD_NANOPORE	Severe acute respiratory syndrome coronavirus 2	SRP323659	2021-10-03 00:00:00.000000 UTC	PRJNA736036	37	338	42	2021-05-13	USA	North America	[USA: Iowa]	{"bases": 42019531, "bytes": 38873587, "run_file_create_date": "2021-10-01T18:30:00.000Z", "collected_by_sam": ["State Hygienic Laboratory at the University of Iowa"], "collection_date_sam": ["2021-05-13"], "host_disease_sam": ["COVID-19"], "host_sam": ["Homo sapiens"], "isolate_sam_ss_dpl100": ["IA-SHL-1697833"], "isolation_source_sam": ["clinical"], "primary_search": "1697833-IA-BC1L11-210701"}
SRR17089169	AMPLICON	KWAZULU-NATAL RESEARCH INNOVATION AND SEQUENCING PLATFORM-UKZN	public	SRX13277130	SAMN23555375	GridION	SINGLE	RT-PCR	VIRAL RNA	OXFORD_NANOPORE	Severe acute respiratory syndrome coronavirus 2	SRP318694	2021-12-02 00:00:00.000000 UTC	PRJNA727735	9	510	10	2021-10-23	Zimbabwe	Africa	[Zimbabwe: Chiredzi]	{"bases": 10769273, "bytes": 9620526, "run_file_create_date": "2021-12-02T04:50:00.000Z", "collected_by_sam": ["Africa Centres for Disease Control and Prevention"], "collection_date_sam": ["2021-10-23"], "host_disease_sam": ["COVID-19"], "host_sam": ["Homo sapiens"], "isolate_sam_ss_dpl100": ["K032294"], "isolation_source_sam": ["Oropharyngeal swab"], "lat_lon_sam_s_dpl34": "missing", "library_id…
SRR17051912	AMPLICON	KWAZULU-NATAL RESEARCH INNOVATION AND SEQUENCING PLATFORM-UKZN	public	SRX13241196	SAMN23469659	Illumina MiSeq	PAIRED	RT-PCR	VIRAL RNA	ILLUMINA	Severe acute respiratory syndrome coronavirus 2	SRP348159	2021-11-27 00:00:00.000000 UTC	PRJNA784038	17	310	28	2021-11-19	South Africa	Africa	[South Africa: Gauteng]	{"bases": 28562737, "bytes": 18301143, "run_file_create_date": "2021-11-27T10:45:00.000Z", "collected_by_sam": ["National Health Laboratory Service"], "collection_date_sam": ["2021-11-19"], "host_disease_sam": ["COVID-19"], "host_sam": ["Homo sapiens"], "isolate_sam_ss_dpl100": ["CERI-KRISP-K032218"], "isolation_source_sam": ["Oropharyngeal swab"], "lat_lon_sam_s_dpl34": "missing", "library_id_sa…
SRR17051754	AMPLICON	KWAZULU-NATAL RESEARCH INNOVATION AND SEQUENCING PLATFORM-UKZN	public	SRX13241148	SAMN23469689	GridION	SINGLE	RT-PCR	VIRAL RNA	OXFORD_NANOPORE	Severe acute respiratory syndrome coronavirus 2	SRP348159	2021-11-27 00:00:00.000000 UTC	PRJNA784038	114	691	134	2021-11-22	South Africa	Africa	[South Africa: Gauteng]	{"bases": 134499505, "bytes": 119846079, "run_file_create_date": "2021-11-27T10:45:00.000Z", "collected_by_sam": ["National Health Laboratory Service"], "collection_date_sam": ["2021-11-22"], "host_disease_sam": ["COVID-19"], "host_sam": ["Homo sapiens"], "isolate_sam_ss_dpl100": ["CERI-KRISP-K032250"], "isolation_source_sam": ["Oropharyngeal swab"], "lat_lon_sam_s_dpl34": "missing", "library_id_…
SRR17051821	AMPLICON	KWAZULU-NATAL RESEARCH INNOVATION AND SEQUENCING PLATFORM-UKZN	public	SRX13241081	SAMN23469641	GridION	SINGLE	RT-PCR	VIRAL RNA	OXFORD_NANOPORE	Severe acute respiratory syndrome coronavirus 2	SRP348159	2021-11-27 00:00:00.000000 UTC	PRJNA784038	11	456	12	2021-11-14	South Africa	Africa	[South Africa: Gauteng]	{"bases": 12945673, "bytes": 11678915, "run_file_create_date": "2021-11-27T10:45:00.000Z", "collected_by_sam": ["National Health Laboratory Service"], "collection_date_sam": ["2021-11-14"], "host_disease_sam": ["COVID-19"], "host_sam": ["Homo sapiens"], "isolate_sam_ss_dpl100": ["CERI-KRISP-K032198"], "isolation_source_sam": ["Oropharyngeal swab"], "lat_lon_sam_s_dpl34": "missing", "library_id_sa…
SRR17088907	AMPLICON	KWAZULU-NATAL RESEARCH INNOVATION AND SEQUENCING PLATFORM-UKZN	public	SRX13276884	SAMN23555343	Illumina MiSeq	PAIRED	RT-PCR	VIRAL RNA	ILLUMINA	Severe acute respiratory syndrome coronavirus 2	SRP265610	2021-12-02 00:00:00.000000 UTC	PRJNA636748	85	327	151	2021-11-23	South Africa	Africa	[South Africa: Kwazulu-Natal]	{"bases": 151163519, "bytes": 89732268, "run_file_create_date": "2021-12-02T03:02:00.000Z", "collected_by_sam": ["National Health Laboratory Service"], "collection_date_sam": ["2021-11-23"], "host_disease_sam": ["COVID-19"], "host_sam": ["Homo sapiens"], "isolate_sam_ss_dpl100": ["K032286"], "isolation_source_sam": ["Oropharyngeal swab"], "lat_lon_sam_s_dpl34": "missing", "library_id_sam": ["K032…
SRR17415244	WGS	ICAHN SCHOOL OF MEDICINE AT MOUNT SINAI	public	SRX13586836	SAMN24592537	Illumina MiSeq	PAIRED	RT-PCR	VIRAL RNA	ILLUMINA	Severe acute respiratory syndrome coronavirus 2	SRP353348	2022-01-03 00:00:00.000000 UTC	PRJNA793894	11	300	17	2021-11-16	USA	North America	[USA: New York]	{"bases": 17443200, "bytes": 11734981, "run_file_create_date": "2022-01-03T22:22:00.000Z", "collected_by_sam": ["Alba Escalera, Ana S. Gonzalez-Reiche, Sadaf Aslam, Ignacio Mena, Rebecca L. Pearl, Manon Laporte, Andrea Fossati, Raveen Rathnasinghe, Hala Alshammary, Adriana van de Guchte, Mehdi Bouhaddou, Thomas Kehrer, Lorena Zuliani-Alvarez, David A. Meekins, Ve..."], "collection_date_sam": ["20…
SRR17415230	AMPLICON	ICAHN SCHOOL OF MEDICINE AT MOUNT SINAI	public	SRX13586850	SAMN24592519	MinION	SINGLE	RT-PCR	VIRAL RNA	OXFORD_NANOPORE	Severe acute respiratory syndrome coronavirus 2	SRP353348	2022-01-04 00:00:00.000000 UTC	PRJNA793894	2	483	2	2021-11-15	USA	North America	[USA: New York]	{"bases": 2590104, "bytes": 2512773, "run_file_create_date": "2022-01-04T20:00:00.000Z", "collected_by_sam": ["Alba Escalera, Ana S. Gonzalez-Reiche, Sadaf Aslam, Ignacio Mena, Rebecca L. Pearl, Manon Laporte, Andrea Fossati, Raveen Rathnasinghe, Hala Alshammary, Adriana van de Guchte, Mehdi Bouhaddou, Thomas Kehrer, Lorena Zuliani-Alvarez, David A. Meekins, Ve..."], "collection_date_sam": ["2021…
SRR18848961	AMPLICON	KWAZULU-NATAL RESEARCH INNOVATION AND SEQUENCING PLATFORM-UKZN	public	SRX14946893	SAMN27685387	GridION	SINGLE	RT-PCR	VIRAL RNA	OXFORD_NANOPORE	Severe acute respiratory syndrome coronavirus 2	SRP265610	2022-04-21 00:00:00.000000 UTC	PRJNA636748	1	713	2	2022-04-02	South Africa	Africa	[South Africa: Kwazulu-Natal]	{"bases": 2063441, "bytes": 1916538, "run_file_create_date": "2022-04-21T05:08:00.000Z", "collected_by_sam": ["National Health Laboratory Service"], "collection_date_sam": ["2022-04-02"], "host_disease_sam": ["COVID-19"], "host_sam": ["Homo sapiens"], "isolate_sam_ss_dpl100": ["K039373"], "isolation_source_sam": ["Oropharyngeal swab"], "lat_lon_sam_s_dpl34": "missing", "library_id_sam": ["K039373…
SRR17051942	AMPLICON	KWAZULU-NATAL RESEARCH INNOVATION AND SEQUENCING PLATFORM-UKZN	public	SRX13241166	SAMN23469675	Illumina MiSeq	PAIRED	RT-PCR	VIRAL RNA	ILLUMINA	Severe acute respiratory syndrome coronavirus 2	SRP348159	2021-11-27 00:00:00.000000 UTC	PRJNA784038	68	290	116	2021-11-22	South Africa	Africa	[South Africa: Gauteng]	{"bases": 116713079, "bytes": 71502314, "run_file_create_date": "2021-11-27T10:46:00.000Z", "collected_by_sam": ["National Health Laboratory Service"], "collection_date_sam": ["2021-11-22"], "host_disease_sam": ["COVID-19"], "host_sam": ["Homo sapiens"], "isolate_sam_ss_dpl100": ["CERI-KRISP-K032235"], "isolation_source_sam": ["Oropharyngeal swab"], "lat_lon_sam_s_dpl34": "missing", "library_id_s…
SRR17276137	AMPLICON	NEW ENGLAND BIOLABS	public	SRX13453765	SAMN24224711	Illumina MiSeq	PAIRED	PCR	VIRAL RNA	ILLUMINA	Severe acute respiratory syndrome coronavirus 2	SRP312218	2021-12-20 00:00:00.000000 UTC	PRJNA717314	33	123	102	2021-12-09	USA	North America	[USA: Massachusetts, Ipswich]	{"bases": 102915053, "bytes": 35219934, "run_file_create_date": "2021-12-20T07:25:00.000Z", "collected_by_sam": ["self"], "collection_date_sam": ["2021-12-09"], "gisaid_accession_sam": ["EPI_ISL_7859993"], "gisaid_virus_name_sam_s_dpl94": "hCoV-19/USA/MA-NEB-b54e-25210/2021", "host_age_sam": ["58"], "host_anatomical_material_sam": "mucus", "host_anatomical_part_sam": "mouth", "host_body_product_s…
SRR17051772	AMPLICON	KWAZULU-NATAL RESEARCH INNOVATION AND SEQUENCING PLATFORM-UKZN	public	SRX13241130	SAMN23469637	GridION	SINGLE	RT-PCR	VIRAL RNA	OXFORD_NANOPORE	Severe acute respiratory syndrome coronavirus 2	SRP348159	2021-11-27 00:00:00.000000 UTC	PRJNA784038	44	644	51	2021-11-16	South Africa	Africa	[South Africa: Gauteng]	{"bases": 51906493, "bytes": 46347383, "run_file_create_date": "2021-11-27T10:45:00.000Z", "collected_by_sam": ["National Health Laboratory Service"], "collection_date_sam": ["2021-11-16"], "host_disease_sam": ["COVID-19"], "host_sam": ["Homo sapiens"], "isolate_sam_ss_dpl100": ["CERI-KRISP-K032192"], "isolation_source_sam": ["Oropharyngeal swab"], "lat_lon_sam_s_dpl34": "missing", "library_id_sa…
SRR17051951	AMPLICON	KWAZULU-NATAL RESEARCH INNOVATION AND SEQUENCING PLATFORM-UKZN	public	SRX13241157	SAMN23469667	Illumina MiSeq	PAIRED	RT-PCR	VIRAL RNA	ILLUMINA	Severe acute respiratory syndrome coronavirus 2	SRP348159	2021-11-27 00:00:00.000000 UTC	PRJNA784038	42	304	69	2021-11-19	South Africa	Africa	[South Africa: Gauteng]	{"bases": 69899994, "bytes": 44084125, "run_file_create_date": "2021-11-27T10:46:00.000Z", "collected_by_sam": ["National Health Laboratory Service"], "collection_date_sam": ["2021-11-19"], "host_disease_sam": ["COVID-19"], "host_sam": ["Homo sapiens"], "isolate_sam_ss_dpl100": ["CERI-KRISP-K032227"], "isolation_source_sam": ["Oropharyngeal swab"], "lat_lon_sam_s_dpl34": "missing", "library_id_sa…
ERR5972291	AMPLICON	NORTHUMBRIA UNIVERSITY / SOUTH TEES HOSPITALS NHS	public	ERX5612755	SAMEA9006717	NextSeq 550	SINGLE	PCR	VIRAL RNA	ILLUMINA	Severe acute respiratory syndrome coronavirus 2	ERP121228	2021-05-27 00:00:00.000000 UTC	PRJEB37886	23	289	139	2021-05-03	United Kingdom	Europe	[]	{"artic_primer_version_exp": "3", "artic_protocol_version_exp": "coronaHIT", "bases": 139716815, "bytes": 25013653, "run_file_create_date": "2021-06-05T04:25:00.000Z", "broker_name_sam": ["COVID-19 Genomics UK Consortium"], "collecting_institution_sam": ["Northumbria University / South Tees Hospitals NHS Foundation Trust / North Cumbria Integrated Care NHS Foundation Trust / North Tees and Hartle…
SRR17415214	AMPLICON	ICAHN SCHOOL OF MEDICINE AT MOUNT SINAI	public	SRX13586866	SAMN24592563	MinION	SINGLE	RT-PCR	VIRAL RNA	OXFORD_NANOPORE	Severe acute respiratory syndrome coronavirus 2	SRP353348	2022-01-04 00:00:00.000000 UTC	PRJNA793894	2	495	3	2021-11-17	USA	North America	[USA: New York]	{"bases": 3214716, "bytes": 3096315, "run_file_create_date": "2022-01-04T20:00:00.000Z", "collected_by_sam": ["Alba Escalera, Ana S. Gonzalez-Reiche, Sadaf Aslam, Ignacio Mena, Rebecca L. Pearl, Manon Laporte, Andrea Fossati, Raveen Rathnasinghe, Hala Alshammary, Adriana van de Guchte, Mehdi Bouhaddou, Thomas Kehrer, Lorena Zuliani-Alvarez, David A. Meekins, Ve..."], "collection_date_sam": ["2021…
SRR16156615	AMPLICON	STATE HYGIENIC LABORATORY AT THE UNIVERSITY OF IOWA	public	SRX12441491	SAMN21983577	MinION	SINGLE	PCR	VIRAL RNA	OXFORD_NANOPORE	Severe acute respiratory syndrome coronavirus 2	SRP323659	2021-10-03 00:00:00.000000 UTC	PRJNA736036	3	339	3	2021-04-16	USA	North America	[USA: Iowa]	{"bases": 3945844, "bytes": 3711580, "run_file_create_date": "2021-10-01T18:30:00.000Z", "collected_by_sam": ["State Hygienic Laboratory at the University of Iowa"], "collection_date_sam": ["2021-04-16"], "host_disease_sam": ["COVID-19"], "host_sam": ["Homo sapiens"], "isolate_sam_ss_dpl100": ["IA-SHL-1665811"], "isolation_source_sam": ["clinical"], "primary_search": "1665811-IA-BC1L11-210701"}
SRR17051933	AMPLICON	KWAZULU-NATAL RESEARCH INNOVATION AND SEQUENCING PLATFORM-UKZN	public	SRX13241175	SAMN23469683	Illumina MiSeq	PAIRED	RT-PCR	VIRAL RNA	ILLUMINA	Severe acute respiratory syndrome coronavirus 2	SRP348159	2021-11-27 00:00:00.000000 UTC	PRJNA784038	55	316	91	2021-11-20	South Africa	Africa	[South Africa: Gauteng]	{"bases": 91045799, "bytes": 58126262, "run_file_create_date": "2021-11-27T10:46:00.000Z", "collected_by_sam": ["National Health Laboratory Service"], "collection_date_sam": ["2021-11-20"], "host_disease_sam": ["COVID-19"], "host_sam": ["Homo sapiens"], "isolate_sam_ss_dpl100": ["CERI-KRISP-K032244"], "isolation_source_sam": ["Oropharyngeal swab"], "lat_lon_sam_s_dpl34": "missing", "library_id_sa…
SRR17415241	WGS	ICAHN SCHOOL OF MEDICINE AT MOUNT SINAI	public	SRX13586839	SAMN24592540	Illumina MiSeq	PAIRED	RT-PCR	VIRAL RNA	ILLUMINA	Severe acute respiratory syndrome coronavirus 2	SRP353348	2022-01-03 00:00:00.000000 UTC	PRJNA793894	26	300	48	2021-11-16	USA	North America	[USA: New York]	{"bases": 48707100, "bytes": 28291572, "run_file_create_date": "2022-01-03T22:22:00.000Z", "collected_by_sam": ["Alba Escalera, Ana S. Gonzalez-Reiche, Sadaf Aslam, Ignacio Mena, Rebecca L. Pearl, Manon Laporte, Andrea Fossati, Raveen Rathnasinghe, Hala Alshammary, Adriana van de Guchte, Mehdi Bouhaddou, Thomas Kehrer, Lorena Zuliani-Alvarez, David A. Meekins, Ve..."], "collection_date_sam": ["20…
SRR16156659	AMPLICON	STATE HYGIENIC LABORATORY AT THE UNIVERSITY OF IOWA	public	SRX12441447	SAMN21983592	MinION	SINGLE	PCR	VIRAL RNA	OXFORD_NANOPORE	Severe acute respiratory syndrome coronavirus 2	SRP323659	2021-10-03 00:00:00.000000 UTC	PRJNA736036	9	339	10	2021-05-14	USA	North America	[USA: Iowa]	{"bases": 10330258, "bytes": 9592067, "run_file_create_date": "2021-10-01T18:30:00.000Z", "collected_by_sam": ["State Hygienic Laboratory at the University of Iowa"], "collection_date_sam": ["2021-05-14"], "host_disease_sam": ["COVID-19"], "host_sam": ["Homo sapiens"], "isolate_sam_ss_dpl100": ["IA-SHL-1697603"], "isolation_source_sam": ["clinical"], "primary_search": "1697603-IA-BC1L11-210701"}
SRR17088904	AMPLICON	KWAZULU-NATAL RESEARCH INNOVATION AND SEQUENCING PLATFORM-UKZN	public	SRX13276887	SAMN23555346	Illumina MiSeq	PAIRED	RT-PCR	VIRAL RNA	ILLUMINA	Severe acute respiratory syndrome coronavirus 2	SRP265610	2021-12-02 00:00:00.000000 UTC	PRJNA636748	36	319	58	2021-11-23	South Africa	Africa	[South Africa: Kwazulu-Natal]	{"bases": 58734181, "bytes": 38113827, "run_file_create_date": "2021-12-02T03:01:00.000Z", "collected_by_sam": ["National Health Laboratory Service"], "collection_date_sam": ["2021-11-23"], "host_disease_sam": ["COVID-19"], "host_sam": ["Homo sapiens"], "isolate_sam_ss_dpl100": ["K032289"], "isolation_source_sam": ["Oropharyngeal swab"], "lat_lon_sam_s_dpl34": "missing", "library_id_sam": ["K0322…
SRR17051774	AMPLICON	KWAZULU-NATAL RESEARCH INNOVATION AND SEQUENCING PLATFORM-UKZN	public	SRX13241128	SAMN23469671	GridION	SINGLE	RT-PCR	VIRAL RNA	OXFORD_NANOPORE	Severe acute respiratory syndrome coronavirus 2	SRP348159	2021-11-27 00:00:00.000000 UTC	PRJNA784038	28	586	33	2021-11-22	South Africa	Africa	[South Africa: Gauteng]	{"bases": 33780424, "bytes": 30212223, "run_file_create_date": "2021-11-27T10:45:00.000Z", "collected_by_sam": ["National Health Laboratory Service"], "collection_date_sam": ["2021-11-22"], "host_disease_sam": ["COVID-19"], "host_sam": ["Homo sapiens"], "isolate_sam_ss_dpl100": ["CERI-KRISP-K032231"], "isolation_source_sam": ["Oropharyngeal swab"], "lat_lon_sam_s_dpl34": "missing", "library_id_sa…
SRR18848949	AMPLICON	KWAZULU-NATAL RESEARCH INNOVATION AND SEQUENCING PLATFORM-UKZN	public	SRX14946905	SAMN27685398	GridION	SINGLE	RT-PCR	VIRAL RNA	OXFORD_NANOPORE	Severe acute respiratory syndrome coronavirus 2	SRP265610	2022-04-21 00:00:00.000000 UTC	PRJNA636748	2	750	2	2022-03-31	South Africa	Africa	[South Africa: Kwazulu-Natal]	{"bases": 2885279, "bytes": 2641849, "run_file_create_date": "2022-04-21T05:08:00.000Z", "collected_by_sam": ["National Health Laboratory Service"], "collection_date_sam": ["2022-03-31"], "host_disease_sam": ["COVID-19"], "host_sam": ["Homo sapiens"], "isolate_sam_ss_dpl100": ["K039384"], "isolation_source_sam": ["Oropharyngeal swab"], "lat_lon_sam_s_dpl34": "missing", "library_id_sam": ["K039384…
SRR16156663	AMPLICON	STATE HYGIENIC LABORATORY AT THE UNIVERSITY OF IOWA	public	SRX12441443	SAMN21983589	MinION	SINGLE	PCR	VIRAL RNA	OXFORD_NANOPORE	Severe acute respiratory syndrome coronavirus 2	SRP323659	2021-10-03 00:00:00.000000 UTC	PRJNA736036	13	338	15	2021-05-12	USA	North America	[USA: Iowa]	{"bases": 15135714, "bytes": 13959286, "run_file_create_date": "2021-10-01T18:30:00.000Z", "collected_by_sam": ["State Hygienic Laboratory at the University of Iowa"], "collection_date_sam": ["2021-05-12"], "host_disease_sam": ["COVID-19"], "host_sam": ["Homo sapiens"], "isolate_sam_ss_dpl100": ["IA-SHL-1696050"], "isolation_source_sam": ["clinical"], "primary_search": "1696050-IA-BC1L11-210701"}
SRR17051901	AMPLICON	KWAZULU-NATAL RESEARCH INNOVATION AND SEQUENCING PLATFORM-UKZN	public	SRX13241207	SAMN23469691	Illumina MiSeq	PAIRED	RT-PCR	VIRAL RNA	ILLUMINA	Severe acute respiratory syndrome coronavirus 2	SRP348159	2021-11-27 00:00:00.000000 UTC	PRJNA784038	44	295	76	2021-11-22	South Africa	Africa	[South Africa: Gauteng]	{"bases": 76651263, "bytes": 46639031, "run_file_create_date": "2021-11-27T10:45:00.000Z", "collected_by_sam": ["National Health Laboratory Service"], "collection_date_sam": ["2021-11-22"], "host_disease_sam": ["COVID-19"], "host_sam": ["Homo sapiens"], "isolate_sam_ss_dpl100": ["CERI-KRISP-K032252"], "isolation_source_sam": ["Oropharyngeal swab"], "lat_lon_sam_s_dpl34": "missing", "library_id_sa…
SRR17088920	AMPLICON	KWAZULU-NATAL RESEARCH INNOVATION AND SEQUENCING PLATFORM-UKZN	public	SRX13276871	SAMN23555314	Illumina MiSeq	PAIRED	RT-PCR	VIRAL RNA	ILLUMINA	Severe acute respiratory syndrome coronavirus 2	SRP265610	2021-12-02 00:00:00.000000 UTC	PRJNA636748	43	355	68	2021-11-20	South Africa	Africa	[South Africa: Kwazulu-Natal]	{"bases": 68805833, "bytes": 45831264, "run_file_create_date": "2021-12-02T03:01:00.000Z", "collected_by_sam": ["National Health Laboratory Service"], "collection_date_sam": ["2021-11-20"], "host_disease_sam": ["COVID-19"], "host_sam": ["Homo sapiens"], "isolate_sam_ss_dpl100": ["K032257"], "isolation_source_sam": ["Oropharyngeal swab"], "lat_lon_sam_s_dpl34": "missing", "library_id_sam": ["K0322…
SRR17051898	AMPLICON	KWAZULU-NATAL RESEARCH INNOVATION AND SEQUENCING PLATFORM-UKZN	public	SRX13241210	SAMN23469693	Illumina MiSeq	PAIRED	RT-PCR	VIRAL RNA	ILLUMINA	Severe acute respiratory syndrome coronavirus 2	SRP348159	2021-11-27 00:00:00.000000 UTC	PRJNA784038	35	302	59	2021-11-22	South Africa	Africa	[South Africa: Gauteng]	{"bases": 59750732, "bytes": 37272084, "run_file_create_date": "2021-11-27T10:45:00.000Z", "collected_by_sam": ["National Health Laboratory Service"], "collection_date_sam": ["2021-11-22"], "host_disease_sam": ["COVID-19"], "host_sam": ["Homo sapiens"], "isolate_sam_ss_dpl100": ["CERI-KRISP-K032254"], "isolation_source_sam": ["Oropharyngeal swab"], "lat_lon_sam_s_dpl34": "missing", "library_id_sa…
SRR17415258	AMPLICON	ICAHN SCHOOL OF MEDICINE AT MOUNT SINAI	public	SRX13586822	SAMN24592552	MinION	SINGLE	RT-PCR	VIRAL RNA	OXFORD_NANOPORE	Severe acute respiratory syndrome coronavirus 2	SRP353348	2022-01-04 00:00:00.000000 UTC	PRJNA793894	1	477	1	2021-11-17	USA	North America	[USA: New York]	{"bases": 1339237, "bytes": 1324420, "run_file_create_date": "2022-01-04T20:00:00.000Z", "collected_by_sam": ["Alba Escalera, Ana S. Gonzalez-Reiche, Sadaf Aslam, Ignacio Mena, Rebecca L. Pearl, Manon Laporte, Andrea Fossati, Raveen Rathnasinghe, Hala Alshammary, Adriana van de Guchte, Mehdi Bouhaddou, Thomas Kehrer, Lorena Zuliani-Alvarez, David A. Meekins, Ve..."], "collection_date_sam": ["2021…
SRR16156623	AMPLICON	STATE HYGIENIC LABORATORY AT THE UNIVERSITY OF IOWA	public	SRX12441483	SAMN21983594	Illumina MiSeq	PAIRED	PCR	VIRAL RNA	ILLUMINA	Severe acute respiratory syndrome coronavirus 2	SRP323659	2021-10-03 00:00:00.000000 UTC	PRJNA736036	52	502	112	2021-05-13	USA	North America	[USA: Iowa]	{"bases": 112839058, "bytes": 55075974, "run_file_create_date": "2021-10-03T05:41:00.000Z", "collected_by_sam": ["State Hygienic Laboratory at the University of Iowa"], "collection_date_sam": ["2021-05-13"], "host_disease_sam": ["COVID-19"], "host_sam": ["Homo sapiens"], "isolate_sam_ss_dpl100": ["IA-SHL-1697835"], "isolation_source_sam": ["clinical"], "primary_search": "1697835-IA-M05216-210521"}
SRR18849005	AMPLICON	KWAZULU-NATAL RESEARCH INNOVATION AND SEQUENCING PLATFORM-UKZN	public	SRX14946849	SAMN27685347	GridION	SINGLE	RT-PCR	VIRAL RNA	OXFORD_NANOPORE	Severe acute respiratory syndrome coronavirus 2	SRP265610	2022-04-21 00:00:00.000000 UTC	PRJNA636748	1	737	1	2022-02-25	South Africa	Africa	[South Africa: Gauteng]	{"bases": 1733834, "bytes": 1610761, "run_file_create_date": "2022-04-21T05:08:00.000Z", "collected_by_sam": ["University of Pretoria"], "collection_date_sam": ["2022-02-25"], "host_disease_sam": ["COVID-19"], "host_sam": ["Homo sapiens"], "isolate_sam_ss_dpl100": ["K039333"], "isolation_source_sam": ["Oropharyngeal swab"], "lat_lon_sam_s_dpl34": "missing", "library_id_sam": ["K039333"], "strain_…
SRR17051948	AMPLICON	KWAZULU-NATAL RESEARCH INNOVATION AND SEQUENCING PLATFORM-UKZN	public	SRX13241160	SAMN23469670	Illumina MiSeq	PAIRED	RT-PCR	VIRAL RNA	ILLUMINA	Severe acute respiratory syndrome coronavirus 2	SRP348159	2021-11-27 00:00:00.000000 UTC	PRJNA784038	24	297	41	2021-11-22	South Africa	Africa	[South Africa: Gauteng]	{"bases": 41374235, "bytes": 25686536, "run_file_create_date": "2021-11-27T10:46:00.000Z", "collected_by_sam": ["National Health Laboratory Service"], "collection_date_sam": ["2021-11-22"], "host_disease_sam": ["COVID-19"], "host_sam": ["Homo sapiens"], "isolate_sam_ss_dpl100": ["CERI-KRISP-K032230"], "isolation_source_sam": ["Oropharyngeal swab"], "lat_lon_sam_s_dpl34": "missing", "library_id_sa…
SRR17051934	AMPLICON	KWAZULU-NATAL RESEARCH INNOVATION AND SEQUENCING PLATFORM-UKZN	public	SRX13241174	SAMN23469638	Illumina MiSeq	PAIRED	RT-PCR	VIRAL RNA	ILLUMINA	Severe acute respiratory syndrome coronavirus 2	SRP348159	2021-11-27 00:00:00.000000 UTC	PRJNA784038	24	307	40	2021-11-15	South Africa	Africa	[South Africa: Gauteng]	{"bases": 40719651, "bytes": 25570143, "run_file_create_date": "2021-11-27T10:45:00.000Z", "collected_by_sam": ["National Health Laboratory Service"], "collection_date_sam": ["2021-11-15"], "host_disease_sam": ["COVID-19"], "host_sam": ["Homo sapiens"], "isolate_sam_ss_dpl100": ["CERI-KRISP-K032195"], "isolation_source_sam": ["Oropharyngeal swab"], "lat_lon_sam_s_dpl34": "missing", "library_id_sa…
SRR17415221	WGS	ICAHN SCHOOL OF MEDICINE AT MOUNT SINAI	public	SRX13586859	SAMN24592491	Illumina MiSeq	PAIRED	RT-PCR	VIRAL RNA	ILLUMINA	Severe acute respiratory syndrome coronavirus 2	SRP353348	2022-01-03 00:00:00.000000 UTC	PRJNA793894	28	300	55	2021-06-11	USA	North America	[USA: New York]	{"bases": 55178100, "bytes": 29389966, "run_file_create_date": "2022-01-03T22:21:00.000Z", "collected_by_sam": ["Alba Escalera, Ana S. Gonzalez-Reiche, Sadaf Aslam, Ignacio Mena, Rebecca L. Pearl, Manon Laporte, Andrea Fossati, Raveen Rathnasinghe, Hala Alshammary, Adriana van de Guchte, Mehdi Bouhaddou, Thomas Kehrer, Lorena Zuliani-Alvarez, David A. Meekins, Ve..."], "collection_date_sam": ["20…
SRR17051896	AMPLICON	KWAZULU-NATAL RESEARCH INNOVATION AND SEQUENCING PLATFORM-UKZN	public	SRX13241212	SAMN23469641	Illumina MiSeq	PAIRED	RT-PCR	VIRAL RNA	ILLUMINA	Severe acute respiratory syndrome coronavirus 2	SRP348159	2021-11-27 00:00:00.000000 UTC	PRJNA784038	29	305	49	2021-11-14	South Africa	Africa	[South Africa: Gauteng]	{"bases": 49612895, "bytes": 31430365, "run_file_create_date": "2021-11-27T10:45:00.000Z", "collected_by_sam": ["National Health Laboratory Service"], "collection_date_sam": ["2021-11-14"], "host_disease_sam": ["COVID-19"], "host_sam": ["Homo sapiens"], "isolate_sam_ss_dpl100": ["CERI-KRISP-K032198"], "isolation_source_sam": ["Oropharyngeal swab"], "lat_lon_sam_s_dpl34": "missing", "library_id_sa…
SRR17051917	AMPLICON	KWAZULU-NATAL RESEARCH INNOVATION AND SEQUENCING PLATFORM-UKZN	public	SRX13241191	SAMN23469654	Illumina MiSeq	PAIRED	RT-PCR	VIRAL RNA	ILLUMINA	Severe acute respiratory syndrome coronavirus 2	SRP348159	2021-11-27 00:00:00.000000 UTC	PRJNA784038	31	305	52	2021-11-18	South Africa	Africa	[South Africa: Gauteng]	{"bases": 52188682, "bytes": 33417949, "run_file_create_date": "2021-11-27T10:45:00.000Z", "collected_by_sam": ["National Health Laboratory Service"], "collection_date_sam": ["2021-11-18"], "host_disease_sam": ["COVID-19"], "host_sam": ["Homo sapiens"], "isolate_sam_ss_dpl100": ["CERI-KRISP-K032212"], "isolation_source_sam": ["Oropharyngeal swab"], "lat_lon_sam_s_dpl34": "missing", "library_id_sa…
SRR17088917	AMPLICON	KWAZULU-NATAL RESEARCH INNOVATION AND SEQUENCING PLATFORM-UKZN	public	SRX13276874	SAMN23555334	Illumina MiSeq	PAIRED	RT-PCR	VIRAL RNA	ILLUMINA	Severe acute respiratory syndrome coronavirus 2	SRP265610	2021-12-02 00:00:00.000000 UTC	PRJNA636748	40	328	64	2021-11-18	South Africa	Africa	[South Africa: Kwazulu-Natal]	{"bases": 64440764, "bytes": 42204095, "run_file_create_date": "2021-12-02T03:01:00.000Z", "collected_by_sam": ["National Health Laboratory Service"], "collection_date_sam": ["2021-11-18"], "host_disease_sam": ["COVID-19"], "host_sam": ["Homo sapiens"], "isolate_sam_ss_dpl100": ["K032277"], "isolation_source_sam": ["Oropharyngeal swab"], "lat_lon_sam_s_dpl34": "missing", "library_id_sam": ["K0322…
SRR17051766	AMPLICON	KWAZULU-NATAL RESEARCH INNOVATION AND SEQUENCING PLATFORM-UKZN	public	SRX13241136	SAMN23469678	GridION	SINGLE	RT-PCR	VIRAL RNA	OXFORD_NANOPORE	Severe acute respiratory syndrome coronavirus 2	SRP348159	2021-11-27 00:00:00.000000 UTC	PRJNA784038	28	566	33	2021-11-22	South Africa	Africa	[South Africa: Gauteng]	{"bases": 33324626, "bytes": 29802446, "run_file_create_date": "2021-11-27T10:45:00.000Z", "collected_by_sam": ["National Health Laboratory Service"], "collection_date_sam": ["2021-11-22"], "host_disease_sam": ["COVID-19"], "host_sam": ["Homo sapiens"], "isolate_sam_ss_dpl100": ["CERI-KRISP-K032238"], "isolation_source_sam": ["Oropharyngeal swab"], "lat_lon_sam_s_dpl34": "missing", "library_id_sa…
SRR17088910	AMPLICON	KWAZULU-NATAL RESEARCH INNOVATION AND SEQUENCING PLATFORM-UKZN	public	SRX13276881	SAMN23555341	Illumina MiSeq	PAIRED	RT-PCR	VIRAL RNA	ILLUMINA	Severe acute respiratory syndrome coronavirus 2	SRP265610	2021-12-02 00:00:00.000000 UTC	PRJNA636748	84	327	145	2021-11-23	South Africa	Africa	[South Africa: Kwazulu-Natal]	{"bases": 145859044, "bytes": 88525321, "run_file_create_date": "2021-12-02T03:01:00.000Z", "collected_by_sam": ["National Health Laboratory Service"], "collection_date_sam": ["2021-11-23"], "host_disease_sam": ["COVID-19"], "host_sam": ["Homo sapiens"], "isolate_sam_ss_dpl100": ["K032284"], "isolation_source_sam": ["Oropharyngeal swab"], "lat_lon_sam_s_dpl34": "missing", "library_id_sam": ["K032…
SRR17051761	AMPLICON	KWAZULU-NATAL RESEARCH INNOVATION AND SEQUENCING PLATFORM-UKZN	public	SRX13241141	SAMN23469638	GridION	SINGLE	RT-PCR	VIRAL RNA	OXFORD_NANOPORE	Severe acute respiratory syndrome coronavirus 2	SRP348159	2021-11-27 00:00:00.000000 UTC	PRJNA784038	25	575	30	2021-11-15	South Africa	Africa	[South Africa: Gauteng]	{"bases": 30106580, "bytes": 26931753, "run_file_create_date": "2021-11-27T10:45:00.000Z", "collected_by_sam": ["National Health Laboratory Service"], "collection_date_sam": ["2021-11-15"], "host_disease_sam": ["COVID-19"], "host_sam": ["Homo sapiens"], "isolate_sam_ss_dpl100": ["CERI-KRISP-K032195"], "isolation_source_sam": ["Oropharyngeal swab"], "lat_lon_sam_s_dpl34": "missing", "library_id_sa…
SRR17415145	AMPLICON	ICAHN SCHOOL OF MEDICINE AT MOUNT SINAI	public	SRX13586935	SAMN24592480	MinION	SINGLE	RT-PCR	VIRAL RNA	OXFORD_NANOPORE	Severe acute respiratory syndrome coronavirus 2	SRP353348	2022-01-04 00:00:00.000000 UTC	PRJNA793894	1	505	1	2021-06-09	USA	North America	[USA: New York]	{"bases": 1667165, "bytes": 1642859, "run_file_create_date": "2022-01-04T20:00:00.000Z", "collected_by_sam": ["Alba Escalera, Ana S. Gonzalez-Reiche, Sadaf Aslam, Ignacio Mena, Rebecca L. Pearl, Manon Laporte, Andrea Fossati, Raveen Rathnasinghe, Hala Alshammary, Adriana van de Guchte, Mehdi Bouhaddou, Thomas Kehrer, Lorena Zuliani-Alvarez, David A. Meekins, Ve..."], "collection_date_sam": ["2021…
SRR17089139	AMPLICON	KWAZULU-NATAL RESEARCH INNOVATION AND SEQUENCING PLATFORM-UKZN	public	SRX13277114	SAMN23555342	MinION	SINGLE	RT-PCR	VIRAL RNA	OXFORD_NANOPORE	Severe acute respiratory syndrome coronavirus 2	SRP265610	2021-12-02 00:00:00.000000 UTC	PRJNA636748	9	414	10	2021-11-23	South Africa	Africa	[South Africa: Kwazulu-Natal]	{"bases": 10841255, "bytes": 9683099, "run_file_create_date": "2021-12-02T04:33:00.000Z", "collected_by_sam": ["National Health Laboratory Service"], "collection_date_sam": ["2021-11-23"], "host_disease_sam": ["COVID-19"], "host_sam": ["Homo sapiens"], "isolate_sam_ss_dpl100": ["K032285"], "isolation_source_sam": ["Oropharyngeal swab"], "lat_lon_sam_s_dpl34": "missing", "library_id_sam": ["K03228…
SRR16156670	AMPLICON	STATE HYGIENIC LABORATORY AT THE UNIVERSITY OF IOWA	public	SRX12441436	SAMN21983582	MinION	SINGLE	PCR	VIRAL RNA	OXFORD_NANOPORE	Severe acute respiratory syndrome coronavirus 2	SRP323659	2021-10-03 00:00:00.000000 UTC	PRJNA736036	3	338	4	2021-04-26	USA	North America	[USA: Iowa]	{"bases": 4397130, "bytes": 4111364, "run_file_create_date": "2021-10-01T18:30:00.000Z", "collected_by_sam": ["State Hygienic Laboratory at the University of Iowa"], "collection_date_sam": ["2021-04-26"], "host_disease_sam": ["COVID-19"], "host_sam": ["Homo sapiens"], "isolate_sam_ss_dpl100": ["IA-SHL-1676254"], "isolation_source_sam": ["clinical"], "primary_search": "1676254-IA-BC1L11-210701"}
SRR17415217	AMPLICON	ICAHN SCHOOL OF MEDICINE AT MOUNT SINAI	public	SRX13586863	SAMN24592560	MinION	SINGLE	RT-PCR	VIRAL RNA	OXFORD_NANOPORE	Severe acute respiratory syndrome coronavirus 2	SRP353348	2022-01-04 00:00:00.000000 UTC	PRJNA793894	2	497	2	2021-11-17	USA	North America	[USA: New York]	{"bases": 2761512, "bytes": 2665485, "run_file_create_date": "2022-01-04T20:00:00.000Z", "collected_by_sam": ["Alba Escalera, Ana S. Gonzalez-Reiche, Sadaf Aslam, Ignacio Mena, Rebecca L. Pearl, Manon Laporte, Andrea Fossati, Raveen Rathnasinghe, Hala Alshammary, Adriana van de Guchte, Mehdi Bouhaddou, Thomas Kehrer, Lorena Zuliani-Alvarez, David A. Meekins, Ve..."], "collection_date_sam": ["2021…
SRR17051799	AMPLICON	KWAZULU-NATAL RESEARCH INNOVATION AND SEQUENCING PLATFORM-UKZN	public	SRX13241103	SAMN23469667	GridION	SINGLE	RT-PCR	VIRAL RNA	OXFORD_NANOPORE	Severe acute respiratory syndrome coronavirus 2	SRP348159	2021-11-27 00:00:00.000000 UTC	PRJNA784038	19	508	22	2021-11-19	South Africa	Africa	[South Africa: Gauteng]	{"bases": 22776054, "bytes": 20419044, "run_file_create_date": "2021-11-27T10:45:00.000Z", "collected_by_sam": ["National Health Laboratory Service"], "collection_date_sam": ["2021-11-19"], "host_disease_sam": ["COVID-19"], "host_sam": ["Homo sapiens"], "isolate_sam_ss_dpl100": ["CERI-KRISP-K032227"], "isolation_source_sam": ["Oropharyngeal swab"], "lat_lon_sam_s_dpl34": "missing", "library_id_sa…
SRR17317209	AMPLICON	NEW ENGLAND BIOLABS	public	SRX13493737	SAMN24338947	GridION	SINGLE	PCR	VIRAL RNA	OXFORD_NANOPORE	Severe acute respiratory syndrome coronavirus 2	SRP312218	2021-12-29 00:00:00.000000 UTC	PRJNA717314	67	876	97	2021-12-11	USA	North America	[USA: Massachusetts, Essex County]	{"bases": 97352891, "bytes": 70311762, "run_file_create_date": "2021-12-29T18:28:00.000Z", "collected_by_sam": ["NP-Swab"], "collection_date_sam": ["2021-12-11"], "gisaid_accession_sam": ["EPI_ISL_7951043"], "gisaid_virus_name_sam_s_dpl94": "hCoV-19/USA/MA-NEB-lh11-21BU-344D0950/2021", "host_age_sam": ["33"], "host_anatomical_material_sam": "mucus", "host_anatomical_part_sam": "nasopharynx", "hos…
SRR17415247	WGS	ICAHN SCHOOL OF MEDICINE AT MOUNT SINAI	public	SRX13586833	SAMN24592535	Illumina MiSeq	PAIRED	RT-PCR	VIRAL RNA	ILLUMINA	Severe acute respiratory syndrome coronavirus 2	SRP353348	2022-01-03 00:00:00.000000 UTC	PRJNA793894	40	300	67	2021-11-16	USA	North America	[USA: New York]	{"bases": 67662900, "bytes": 42388041, "run_file_create_date": "2022-01-03T22:22:00.000Z", "collected_by_sam": ["Alba Escalera, Ana S. Gonzalez-Reiche, Sadaf Aslam, Ignacio Mena, Rebecca L. Pearl, Manon Laporte, Andrea Fossati, Raveen Rathnasinghe, Hala Alshammary, Adriana van de Guchte, Mehdi Bouhaddou, Thomas Kehrer, Lorena Zuliani-Alvarez, David A. Meekins, Ve..."], "collection_date_sam": ["20…
SRR17088928	AMPLICON	KWAZULU-NATAL RESEARCH INNOVATION AND SEQUENCING PLATFORM-UKZN	public	SRX13276863	SAMN23555324	Illumina MiSeq	PAIRED	RT-PCR	VIRAL RNA	ILLUMINA	Severe acute respiratory syndrome coronavirus 2	SRP265610	2021-12-02 00:00:00.000000 UTC	PRJNA636748	31	324	51	2021-11-19	South Africa	Africa	[South Africa: Kwazulu-Natal]	{"bases": 51766808, "bytes": 33406772, "run_file_create_date": "2021-12-02T03:02:00.000Z", "collected_by_sam": ["National Health Laboratory Service"], "collection_date_sam": ["2021-11-19"], "host_disease_sam": ["COVID-19"], "host_sam": ["Homo sapiens"], "isolate_sam_ss_dpl100": ["K032267"], "isolation_source_sam": ["Oropharyngeal swab"], "lat_lon_sam_s_dpl34": "missing", "library_id_sam": ["K0322…
SRR17088900	AMPLICON	KWAZULU-NATAL RESEARCH INNOVATION AND SEQUENCING PLATFORM-UKZN	public	SRX13276891	SAMN23555316	Illumina MiSeq	PAIRED	RT-PCR	VIRAL RNA	ILLUMINA	Severe acute respiratory syndrome coronavirus 2	SRP265610	2021-12-02 00:00:00.000000 UTC	PRJNA636748	129	326	231	2021-11-19	South Africa	Africa	[South Africa: Kwazulu-Natal]	{"bases": 231299941, "bytes": 135361621, "run_file_create_date": "2021-12-02T03:02:00.000Z", "collected_by_sam": ["National Health Laboratory Service"], "collection_date_sam": ["2021-11-19"], "host_disease_sam": ["COVID-19"], "host_sam": ["Homo sapiens"], "isolate_sam_ss_dpl100": ["K032259"], "isolation_source_sam": ["Oropharyngeal swab"], "lat_lon_sam_s_dpl34": "missing", "library_id_sam": ["K03…
SRR17051768	AMPLICON	KWAZULU-NATAL RESEARCH INNOVATION AND SEQUENCING PLATFORM-UKZN	public	SRX13241134	SAMN23469676	GridION	SINGLE	RT-PCR	VIRAL RNA	OXFORD_NANOPORE	Severe acute respiratory syndrome coronavirus 2	SRP348159	2021-11-27 00:00:00.000000 UTC	PRJNA784038	7	517	8	2021-11-19	South Africa	Africa	[South Africa: Gauteng]	{"bases": 8929670, "bytes": 8052234, "run_file_create_date": "2021-11-27T10:45:00.000Z", "collected_by_sam": ["National Health Laboratory Service"], "collection_date_sam": ["2021-11-19"], "host_disease_sam": ["COVID-19"], "host_sam": ["Homo sapiens"], "isolate_sam_ss_dpl100": ["CERI-KRISP-K032236"], "isolation_source_sam": ["Oropharyngeal swab"], "lat_lon_sam_s_dpl34": "missing", "library_id_sam"…
SRR17051844	AMPLICON	KWAZULU-NATAL RESEARCH INNOVATION AND SEQUENCING PLATFORM-UKZN	public	SRX13241058	SAMN23469692	GridION	SINGLE	RT-PCR	VIRAL RNA	OXFORD_NANOPORE	Severe acute respiratory syndrome coronavirus 2	SRP348159	2021-11-27 00:00:00.000000 UTC	PRJNA784038	50	590	59	2021-11-22	South Africa	Africa	[South Africa: Gauteng]	{"bases": 59850067, "bytes": 53473320, "run_file_create_date": "2021-11-27T10:45:00.000Z", "collected_by_sam": ["National Health Laboratory Service"], "collection_date_sam": ["2021-11-22"], "host_disease_sam": ["COVID-19"], "host_sam": ["Homo sapiens"], "isolate_sam_ss_dpl100": ["CERI-KRISP-K032253"], "isolation_source_sam": ["Oropharyngeal swab"], "lat_lon_sam_s_dpl34": "missing", "library_id_sa…
SRR16156643	AMPLICON	STATE HYGIENIC LABORATORY AT THE UNIVERSITY OF IOWA	public	SRX12441463	SAMN21983576	Illumina MiSeq	PAIRED	PCR	VIRAL RNA	ILLUMINA	Severe acute respiratory syndrome coronavirus 2	SRP323659	2021-10-03 00:00:00.000000 UTC	PRJNA736036	33	289	69	2021-04-16	USA	North America	[USA: Iowa]	{"bases": 69917244, "bytes": 35230708, "run_file_create_date": "2021-10-03T05:41:00.000Z", "collected_by_sam": ["State Hygienic Laboratory at the University of Iowa"], "collection_date_sam": ["2021-04-16"], "host_disease_sam": ["COVID-19"], "host_sam": ["Homo sapiens"], "isolate_sam_ss_dpl100": ["IA-SHL-1665658"], "isolation_source_sam": ["clinical"], "primary_search": "1665658-IA-M06434-210423"}
SRR17415248	WGS	ICAHN SCHOOL OF MEDICINE AT MOUNT SINAI	public	SRX13586832	SAMN24592534	Illumina MiSeq	PAIRED	RT-PCR	VIRAL RNA	ILLUMINA	Severe acute respiratory syndrome coronavirus 2	SRP353348	2022-01-03 00:00:00.000000 UTC	PRJNA793894	40	300	67	2021-11-16	USA	North America	[USA: New York]	{"bases": 67977000, "bytes": 42285818, "run_file_create_date": "2022-01-03T22:22:00.000Z", "collected_by_sam": ["Alba Escalera, Ana S. Gonzalez-Reiche, Sadaf Aslam, Ignacio Mena, Rebecca L. Pearl, Manon Laporte, Andrea Fossati, Raveen Rathnasinghe, Hala Alshammary, Adriana van de Guchte, Mehdi Bouhaddou, Thomas Kehrer, Lorena Zuliani-Alvarez, David A. Meekins, Ve..."], "collection_date_sam": ["20…
SRR17051914	AMPLICON	KWAZULU-NATAL RESEARCH INNOVATION AND SEQUENCING PLATFORM-UKZN	public	SRX13241194	SAMN23469657	Illumina MiSeq	PAIRED	RT-PCR	VIRAL RNA	ILLUMINA	Severe acute respiratory syndrome coronavirus 2	SRP348159	2021-11-27 00:00:00.000000 UTC	PRJNA784038	44	310	73	2021-11-17	South Africa	Africa	[South Africa: Gauteng]	{"bases": 73241176, "bytes": 47015331, "run_file_create_date": "2021-11-27T10:45:00.000Z", "collected_by_sam": ["National Health Laboratory Service"], "collection_date_sam": ["2021-11-17"], "host_disease_sam": ["COVID-19"], "host_sam": ["Homo sapiens"], "isolate_sam_ss_dpl100": ["CERI-KRISP-K032216"], "isolation_source_sam": ["Oropharyngeal swab"], "lat_lon_sam_s_dpl34": "missing", "library_id_sa…
SRR17051919	AMPLICON	KWAZULU-NATAL RESEARCH INNOVATION AND SEQUENCING PLATFORM-UKZN	public	SRX13241189	SAMN23469635	Illumina MiSeq	PAIRED	RT-PCR	VIRAL RNA	ILLUMINA	Severe acute respiratory syndrome coronavirus 2	SRP348159	2021-11-27 00:00:00.000000 UTC	PRJNA784038	46	292	77	2021-11-17	South Africa	Africa	[South Africa: Gauteng]	{"bases": 77718648, "bytes": 48315404, "run_file_create_date": "2021-11-27T10:45:00.000Z", "collected_by_sam": ["National Health Laboratory Service"], "collection_date_sam": ["2021-11-17"], "host_disease_sam": ["COVID-19"], "host_sam": ["Homo sapiens"], "isolate_sam_ss_dpl100": ["CERI-KRISP-K032190"], "isolation_source_sam": ["Oropharyngeal swab"], "lat_lon_sam_s_dpl34": "missing", "library_id_sa…
SRR18848986	AMPLICON	KWAZULU-NATAL RESEARCH INNOVATION AND SEQUENCING PLATFORM-UKZN	public	SRX14946868	SAMN27685365	GridION	SINGLE	RT-PCR	VIRAL RNA	OXFORD_NANOPORE	Severe acute respiratory syndrome coronavirus 2	SRP265610	2022-04-21 00:00:00.000000 UTC	PRJNA636748	2	618	3	2022-03-08	South Africa	Africa	[South Africa: Gauteng]	{"bases": 3062105, "bytes": 2812387, "run_file_create_date": "2022-04-21T05:08:00.000Z", "collected_by_sam": ["University of Pretoria"], "collection_date_sam": ["2022-03-08"], "host_disease_sam": ["COVID-19"], "host_sam": ["Homo sapiens"], "isolate_sam_ss_dpl100": ["K039351"], "isolation_source_sam": ["Oropharyngeal swab"], "lat_lon_sam_s_dpl34": "missing", "library_id_sam": ["K039351"], "strain_…
SRR16156621	AMPLICON	STATE HYGIENIC LABORATORY AT THE UNIVERSITY OF IOWA	public	SRX12441485	SAMN21983596	Illumina MiSeq	PAIRED	PCR	VIRAL RNA	ILLUMINA	Severe acute respiratory syndrome coronavirus 2	SRP323659	2021-10-03 00:00:00.000000 UTC	PRJNA736036	34	279	89	2021-05-17	USA	North America	[USA: Iowa]	{"bases": 89095682, "bytes": 36171882, "run_file_create_date": "2021-10-03T05:41:00.000Z", "collected_by_sam": ["State Hygienic Laboratory at the University of Iowa"], "collection_date_sam": ["2021-05-17"], "host_disease_sam": ["COVID-19"], "host_sam": ["Homo sapiens"], "isolate_sam_ss_dpl100": ["IA-SHL-1700846"], "isolation_source_sam": ["clinical"], "primary_search": "1700846-IA-M05216-210528"}
SRR16156614	AMPLICON	STATE HYGIENIC LABORATORY AT THE UNIVERSITY OF IOWA	public	SRX12441492	SAMN21983578	MinION	SINGLE	PCR	VIRAL RNA	OXFORD_NANOPORE	Severe acute respiratory syndrome coronavirus 2	SRP323659	2021-10-03 00:00:00.000000 UTC	PRJNA736036	3	338	3	2021-04-20	USA	North America	[USA: Iowa]	{"bases": 3461227, "bytes": 3267250, "run_file_create_date": "2021-10-01T18:30:00.000Z", "collected_by_sam": ["State Hygienic Laboratory at the University of Iowa"], "collection_date_sam": ["2021-04-20"], "host_disease_sam": ["COVID-19"], "host_sam": ["Homo sapiens"], "isolate_sam_ss_dpl100": ["IA-SHL-1669808"], "isolation_source_sam": ["clinical"], "primary_search": "1669808-IA-BC1L11-210701"}
SRR17051913	AMPLICON	KWAZULU-NATAL RESEARCH INNOVATION AND SEQUENCING PLATFORM-UKZN	public	SRX13241195	SAMN23469658	Illumina MiSeq	PAIRED	RT-PCR	VIRAL RNA	ILLUMINA	Severe acute respiratory syndrome coronavirus 2	SRP348159	2021-11-27 00:00:00.000000 UTC	PRJNA784038	34	304	56	2021-11-19	South Africa	Africa	[South Africa: Gauteng]	{"bases": 56763222, "bytes": 35970764, "run_file_create_date": "2021-11-27T10:45:00.000Z", "collected_by_sam": ["National Health Laboratory Service"], "collection_date_sam": ["2021-11-19"], "host_disease_sam": ["COVID-19"], "host_sam": ["Homo sapiens"], "isolate_sam_ss_dpl100": ["CERI-KRISP-K032217"], "isolation_source_sam": ["Oropharyngeal swab"], "lat_lon_sam_s_dpl34": "missing", "library_id_sa…
SRR17051892	AMPLICON	KWAZULU-NATAL RESEARCH INNOVATION AND SEQUENCING PLATFORM-UKZN	public	SRX13241010	SAMN23469633	GridION	SINGLE	RT-PCR	VIRAL RNA	OXFORD_NANOPORE	Severe acute respiratory syndrome coronavirus 2	SRP348159	2021-11-27 00:00:00.000000 UTC	PRJNA784038	11	514	12	2021-11-17	South Africa	Africa	[South Africa: Gauteng]	{"bases": 12901783, "bytes": 11605181, "run_file_create_date": "2021-11-27T10:45:00.000Z", "collected_by_sam": ["National Health Laboratory Service"], "collection_date_sam": ["2021-11-17"], "host_disease_sam": ["COVID-19"], "host_sam": ["Homo sapiens"], "isolate_sam_ss_dpl100": ["CERI-KRISP-K032188"], "isolation_source_sam": ["Oropharyngeal swab"], "lat_lon_sam_s_dpl34": "missing", "library_id_sa…
SRR17088923	AMPLICON	KWAZULU-NATAL RESEARCH INNOVATION AND SEQUENCING PLATFORM-UKZN	public	SRX13276868	SAMN23555329	Illumina MiSeq	PAIRED	RT-PCR	VIRAL RNA	ILLUMINA	Severe acute respiratory syndrome coronavirus 2	SRP265610	2021-12-02 00:00:00.000000 UTC	PRJNA636748	35	318	58	2021-11-20	South Africa	Africa	[South Africa: Kwazulu-Natal]	{"bases": 58480320, "bytes": 36978831, "run_file_create_date": "2021-12-02T03:01:00.000Z", "collected_by_sam": ["National Health Laboratory Service"], "collection_date_sam": ["2021-11-20"], "host_disease_sam": ["COVID-19"], "host_sam": ["Homo sapiens"], "isolate_sam_ss_dpl100": ["K032272"], "isolation_source_sam": ["Oropharyngeal swab"], "lat_lon_sam_s_dpl34": "missing", "library_id_sam": ["K0322…
SRR16156660	AMPLICON	STATE HYGIENIC LABORATORY AT THE UNIVERSITY OF IOWA	public	SRX12441446	SAMN21983591	MinION	SINGLE	PCR	VIRAL RNA	OXFORD_NANOPORE	Severe acute respiratory syndrome coronavirus 2	SRP323659	2021-10-03 00:00:00.000000 UTC	PRJNA736036	10	339	11	2021-05-14	USA	North America	[USA: Iowa]	{"bases": 11597910, "bytes": 10736341, "run_file_create_date": "2021-10-01T18:30:00.000Z", "collected_by_sam": ["State Hygienic Laboratory at the University of Iowa"], "collection_date_sam": ["2021-05-14"], "host_disease_sam": ["COVID-19"], "host_sam": ["Homo sapiens"], "isolate_sam_ss_dpl100": ["IA-SHL-1697601"], "isolation_source_sam": ["clinical"], "primary_search": "1697601-IA-BC1L11-210701"}
SRR17088924	AMPLICON	KWAZULU-NATAL RESEARCH INNOVATION AND SEQUENCING PLATFORM-UKZN	public	SRX13276867	SAMN23555328	Illumina MiSeq	PAIRED	RT-PCR	VIRAL RNA	ILLUMINA	Severe acute respiratory syndrome coronavirus 2	SRP265610	2021-12-02 00:00:00.000000 UTC	PRJNA636748	93	327	164	2021-11-19	South Africa	Africa	[South Africa: Kwazulu-Natal]	{"bases": 164800365, "bytes": 98471943, "run_file_create_date": "2021-12-02T03:02:00.000Z", "collected_by_sam": ["National Health Laboratory Service"], "collection_date_sam": ["2021-11-19"], "host_disease_sam": ["COVID-19"], "host_sam": ["Homo sapiens"], "isolate_sam_ss_dpl100": ["K032271"], "isolation_source_sam": ["Oropharyngeal swab"], "lat_lon_sam_s_dpl34": "missing", "library_id_sam": ["K032…
SRR17088908	AMPLICON	KWAZULU-NATAL RESEARCH INNOVATION AND SEQUENCING PLATFORM-UKZN	public	SRX13276883	SAMN23555342	Illumina MiSeq	PAIRED	RT-PCR	VIRAL RNA	ILLUMINA	Severe acute respiratory syndrome coronavirus 2	SRP265610	2021-12-02 00:00:00.000000 UTC	PRJNA636748	29	312	49	2021-11-23	South Africa	Africa	[South Africa: Kwazulu-Natal]	{"bases": 49033049, "bytes": 30929324, "run_file_create_date": "2021-12-02T03:01:00.000Z", "collected_by_sam": ["National Health Laboratory Service"], "collection_date_sam": ["2021-11-23"], "host_disease_sam": ["COVID-19"], "host_sam": ["Homo sapiens"], "isolate_sam_ss_dpl100": ["K032285"], "isolation_source_sam": ["Oropharyngeal swab"], "lat_lon_sam_s_dpl34": "missing", "library_id_sam": ["K0322…
SRR17051800	AMPLICON	KWAZULU-NATAL RESEARCH INNOVATION AND SEQUENCING PLATFORM-UKZN	public	SRX13241102	SAMN23469666	GridION	SINGLE	RT-PCR	VIRAL RNA	OXFORD_NANOPORE	Severe acute respiratory syndrome coronavirus 2	SRP348159	2021-11-27 00:00:00.000000 UTC	PRJNA784038	29	553	34	2021-11-19	South Africa	Africa	[South Africa: Gauteng]	{"bases": 34897480, "bytes": 31213477, "run_file_create_date": "2021-11-27T10:45:00.000Z", "collected_by_sam": ["National Health Laboratory Service"], "collection_date_sam": ["2021-11-19"], "host_disease_sam": ["COVID-19"], "host_sam": ["Homo sapiens"], "isolate_sam_ss_dpl100": ["CERI-KRISP-K032226"], "isolation_source_sam": ["Oropharyngeal swab"], "lat_lon_sam_s_dpl34": "missing", "library_id_sa…
SRR16156645	AMPLICON	STATE HYGIENIC LABORATORY AT THE UNIVERSITY OF IOWA	public	SRX12441461	SAMN21983574	Illumina MiSeq	PAIRED	PCR	VIRAL RNA	ILLUMINA	Severe acute respiratory syndrome coronavirus 2	SRP323659	2021-10-03 00:00:00.000000 UTC	PRJNA736036	42	272	86	2021-04-14	USA	North America	[USA: Iowa]	{"bases": 86050158, "bytes": 44361699, "run_file_create_date": "2021-10-03T05:41:00.000Z", "collected_by_sam": ["State Hygienic Laboratory at the University of Iowa"], "collection_date_sam": ["2021-04-14"], "host_disease_sam": ["COVID-19"], "host_sam": ["Homo sapiens"], "isolate_sam_ss_dpl100": ["IA-SHL-1661382"], "isolation_source_sam": ["clinical"], "primary_search": "1661382-IA-M05216-210422"}
SRR17276131	AMPLICON	NEW ENGLAND BIOLABS	public	SRX13453771	SAMN24224713	GridION	SINGLE	PCR	VIRAL RNA	OXFORD_NANOPORE	Severe acute respiratory syndrome coronavirus 2	SRP312218	2021-12-20 00:00:00.000000 UTC	PRJNA717314	85	986	129	2021-12-14	USA	North America	[USA: Massachusetts, Ipswich]	{"bases": 129522347, "bytes": 89277785, "run_file_create_date": "2021-12-20T12:36:00.000Z", "collected_by_sam": ["self"], "collection_date_sam": ["2021-12-14"], "gisaid_accession_sam": ["EPI_ISL_7859995"], "gisaid_virus_name_sam_s_dpl94": "hCoV-19/USA/MA-NEB-fa0d-26119/2021", "host_age_sam": ["52"], "host_anatomical_material_sam": "mucus", "host_anatomical_part_sam": "mouth", "host_body_product_s…
SRR17415136	WGS	ICAHN SCHOOL OF MEDICINE AT MOUNT SINAI	public	SRX13586944	SAMN24592519	Illumina MiSeq	PAIRED	RT-PCR	VIRAL RNA	ILLUMINA	Severe acute respiratory syndrome coronavirus 2	SRP353348	2022-01-03 00:00:00.000000 UTC	PRJNA793894	47	300	83	2021-11-15	USA	North America	[USA: New York]	{"bases": 83834400, "bytes": 50104752, "run_file_create_date": "2022-01-03T22:22:00.000Z", "collected_by_sam": ["Alba Escalera, Ana S. Gonzalez-Reiche, Sadaf Aslam, Ignacio Mena, Rebecca L. Pearl, Manon Laporte, Andrea Fossati, Raveen Rathnasinghe, Hala Alshammary, Adriana van de Guchte, Mehdi Bouhaddou, Thomas Kehrer, Lorena Zuliani-Alvarez, David A. Meekins, Ve..."], "collection_date_sam": ["20…
SRR17051755	AMPLICON	KWAZULU-NATAL RESEARCH INNOVATION AND SEQUENCING PLATFORM-UKZN	public	SRX13241147	SAMN23469688	GridION	SINGLE	RT-PCR	VIRAL RNA	OXFORD_NANOPORE	Severe acute respiratory syndrome coronavirus 2	SRP348159	2021-11-27 00:00:00.000000 UTC	PRJNA784038	27	619	32	2021-11-22	South Africa	Africa	[South Africa: Gauteng]	{"bases": 32596576, "bytes": 29142523, "run_file_create_date": "2021-11-27T10:45:00.000Z", "collected_by_sam": ["National Health Laboratory Service"], "collection_date_sam": ["2021-11-22"], "host_disease_sam": ["COVID-19"], "host_sam": ["Homo sapiens"], "isolate_sam_ss_dpl100": ["CERI-KRISP-K032249"], "isolation_source_sam": ["Oropharyngeal swab"], "lat_lon_sam_s_dpl34": "missing", "library_id_sa…
SRR17051915	AMPLICON	KWAZULU-NATAL RESEARCH INNOVATION AND SEQUENCING PLATFORM-UKZN	public	SRX13241193	SAMN23469656	Illumina MiSeq	PAIRED	RT-PCR	VIRAL RNA	ILLUMINA	Severe acute respiratory syndrome coronavirus 2	SRP348159	2021-11-27 00:00:00.000000 UTC	PRJNA784038	54	299	91	2021-11-19	South Africa	Africa	[South Africa: Gauteng]	{"bases": 91594234, "bytes": 56793015, "run_file_create_date": "2021-11-27T10:46:00.000Z", "collected_by_sam": ["National Health Laboratory Service"], "collection_date_sam": ["2021-11-19"], "host_disease_sam": ["COVID-19"], "host_sam": ["Homo sapiens"], "isolate_sam_ss_dpl100": ["CERI-KRISP-K032215"], "isolation_source_sam": ["Oropharyngeal swab"], "lat_lon_sam_s_dpl34": "missing", "library_id_sa…
SRR17051846	AMPLICON	KWAZULU-NATAL RESEARCH INNOVATION AND SEQUENCING PLATFORM-UKZN	public	SRX13241056	SAMN23469647	GridION	SINGLE	RT-PCR	VIRAL RNA	OXFORD_NANOPORE	Severe acute respiratory syndrome coronavirus 2	SRP348159	2021-11-27 00:00:00.000000 UTC	PRJNA784038	15	483	17	2021-11-18	South Africa	Africa	[South Africa: Gauteng]	{"bases": 17924510, "bytes": 16086886, "run_file_create_date": "2021-11-27T10:45:00.000Z", "collected_by_sam": ["National Health Laboratory Service"], "collection_date_sam": ["2021-11-18"], "host_disease_sam": ["COVID-19"], "host_sam": ["Homo sapiens"], "isolate_sam_ss_dpl100": ["CERI-KRISP-K032205"], "isolation_source_sam": ["Oropharyngeal swab"], "lat_lon_sam_s_dpl34": "missing", "library_id_sa…
SRR17051920	AMPLICON	KWAZULU-NATAL RESEARCH INNOVATION AND SEQUENCING PLATFORM-UKZN	public	SRX13241188	SAMN23469652	Illumina MiSeq	PAIRED	RT-PCR	VIRAL RNA	ILLUMINA	Severe acute respiratory syndrome coronavirus 2	SRP348159	2021-11-27 00:00:00.000000 UTC	PRJNA784038	50	300	85	2021-11-18	South Africa	Africa	[South Africa: Gauteng]	{"bases": 85304529, "bytes": 53362593, "run_file_create_date": "2021-11-27T10:46:00.000Z", "collected_by_sam": ["National Health Laboratory Service"], "collection_date_sam": ["2021-11-18"], "host_disease_sam": ["COVID-19"], "host_sam": ["Homo sapiens"], "isolate_sam_ss_dpl100": ["CERI-KRISP-K032210"], "isolation_source_sam": ["Oropharyngeal swab"], "lat_lon_sam_s_dpl34": "missing", "library_id_sa…
SRR17051756	AMPLICON	KWAZULU-NATAL RESEARCH INNOVATION AND SEQUENCING PLATFORM-UKZN	public	SRX13241146	SAMN23469687	GridION	SINGLE	RT-PCR	VIRAL RNA	OXFORD_NANOPORE	Severe acute respiratory syndrome coronavirus 2	SRP348159	2021-11-27 00:00:00.000000 UTC	PRJNA784038	50	687	59	2021-11-21	South Africa	Africa	[South Africa: Gauteng]	{"bases": 59469136, "bytes": 53044411, "run_file_create_date": "2021-11-27T10:45:00.000Z", "collected_by_sam": ["National Health Laboratory Service"], "collection_date_sam": ["2021-11-21"], "host_disease_sam": ["COVID-19"], "host_sam": ["Homo sapiens"], "isolate_sam_ss_dpl100": ["CERI-KRISP-K032248"], "isolation_source_sam": ["Oropharyngeal swab"], "lat_lon_sam_s_dpl34": "missing", "library_id_sa…
SRR17051814	AMPLICON	KWAZULU-NATAL RESEARCH INNOVATION AND SEQUENCING PLATFORM-UKZN	public	SRX13241088	SAMN23469653	GridION	SINGLE	RT-PCR	VIRAL RNA	OXFORD_NANOPORE	Severe acute respiratory syndrome coronavirus 2	SRP348159	2021-11-27 00:00:00.000000 UTC	PRJNA784038	14	463	17	2021-11-18	South Africa	Africa	[South Africa: Gauteng]	{"bases": 17184775, "bytes": 15433858, "run_file_create_date": "2021-11-27T10:45:00.000Z", "collected_by_sam": ["National Health Laboratory Service"], "collection_date_sam": ["2021-11-18"], "host_disease_sam": ["COVID-19"], "host_sam": ["Homo sapiens"], "isolate_sam_ss_dpl100": ["CERI-KRISP-K032211"], "isolation_source_sam": ["Oropharyngeal swab"], "lat_lon_sam_s_dpl34": "missing", "library_id_sa…
SRR17415203	WGS	ICAHN SCHOOL OF MEDICINE AT MOUNT SINAI	public	SRX13586877	SAMN24592546	Illumina MiSeq	PAIRED	RT-PCR	VIRAL RNA	ILLUMINA	Severe acute respiratory syndrome coronavirus 2	SRP353348	2022-01-03 00:00:00.000000 UTC	PRJNA793894	38	300	72	2021-11-17	USA	North America	[USA: New York]	{"bases": 72344100, "bytes": 40824154, "run_file_create_date": "2022-01-03T22:22:00.000Z", "collected_by_sam": ["Alba Escalera, Ana S. Gonzalez-Reiche, Sadaf Aslam, Ignacio Mena, Rebecca L. Pearl, Manon Laporte, Andrea Fossati, Raveen Rathnasinghe, Hala Alshammary, Adriana van de Guchte, Mehdi Bouhaddou, Thomas Kehrer, Lorena Zuliani-Alvarez, David A. Meekins, Ve..."], "collection_date_sam": ["20…
SRR17088896	AMPLICON	KWAZULU-NATAL RESEARCH INNOVATION AND SEQUENCING PLATFORM-UKZN	public	SRX13276895	SAMN23555320	Illumina MiSeq	PAIRED	RT-PCR	VIRAL RNA	ILLUMINA	Severe acute respiratory syndrome coronavirus 2	SRP265610	2021-12-02 00:00:00.000000 UTC	PRJNA636748	27	325	44	2021-11-15	South Africa	Africa	[South Africa: Kwazulu-Natal]	{"bases": 44132257, "bytes": 29142188, "run_file_create_date": "2021-12-02T03:01:00.000Z", "collected_by_sam": ["National Health Laboratory Service"], "collection_date_sam": ["2021-11-15"], "host_disease_sam": ["COVID-19"], "host_sam": ["Homo sapiens"], "isolate_sam_ss_dpl100": ["K032263"], "isolation_source_sam": ["Oropharyngeal swab"], "lat_lon_sam_s_dpl34": "missing", "library_id_sam": ["K0322…
SRR17051836	AMPLICON	KWAZULU-NATAL RESEARCH INNOVATION AND SEQUENCING PLATFORM-UKZN	public	SRX13241066	SAMN23469699	GridION	SINGLE	RT-PCR	VIRAL RNA	OXFORD_NANOPORE	Severe acute respiratory syndrome coronavirus 2	SRP348159	2021-11-27 00:00:00.000000 UTC	PRJNA784038	42	646	50	2021-11-23	South Africa	Africa	[South Africa: Kwazulu-Natal]	{"bases": 50216661, "bytes": 44391190, "run_file_create_date": "2021-11-27T10:45:00.000Z", "collected_by_sam": ["National Health Laboratory Service"], "collection_date_sam": ["2021-11-23"], "host_disease_sam": ["COVID-19"], "host_sam": ["Homo sapiens"], "isolate_sam_ss_dpl100": ["CERI-KRISP-K032286"], "isolation_source_sam": ["Oropharyngeal swab"], "lat_lon_sam_s_dpl34": "missing", "library_id_sa…
SRR17415149	AMPLICON	ICAHN SCHOOL OF MEDICINE AT MOUNT SINAI	public	SRX13586931	SAMN24592477	MinION	SINGLE	RT-PCR	VIRAL RNA	OXFORD_NANOPORE	Severe acute respiratory syndrome coronavirus 2	SRP353348	2022-01-04 00:00:00.000000 UTC	PRJNA793894	1	487	1	2021-06-09	USA	North America	[USA: New York]	{"bases": 1296816, "bytes": 1294526, "run_file_create_date": "2022-01-04T20:00:00.000Z", "collected_by_sam": ["Alba Escalera, Ana S. Gonzalez-Reiche, Sadaf Aslam, Ignacio Mena, Rebecca L. Pearl, Manon Laporte, Andrea Fossati, Raveen Rathnasinghe, Hala Alshammary, Adriana van de Guchte, Mehdi Bouhaddou, Thomas Kehrer, Lorena Zuliani-Alvarez, David A. Meekins, Ve..."], "collection_date_sam": ["2021…
SRR17088902	AMPLICON	KWAZULU-NATAL RESEARCH INNOVATION AND SEQUENCING PLATFORM-UKZN	public	SRX13276889	SAMN23555348	Illumina MiSeq	PAIRED	RT-PCR	VIRAL RNA	ILLUMINA	Severe acute respiratory syndrome coronavirus 2	SRP265610	2021-12-02 00:00:00.000000 UTC	PRJNA636748	21	307	34	2021-11-23	South Africa	Africa	[South Africa: Kwazulu-Natal]	{"bases": 34440984, "bytes": 22456053, "run_file_create_date": "2021-12-02T03:01:00.000Z", "collected_by_sam": ["National Health Laboratory Service"], "collection_date_sam": ["2021-11-23"], "host_disease_sam": ["COVID-19"], "host_sam": ["Homo sapiens"], "isolate_sam_ss_dpl100": ["K032291"], "isolation_source_sam": ["Oropharyngeal swab"], "lat_lon_sam_s_dpl34": "missing", "library_id_sam": ["K0322…
SRR17089131	AMPLICON	KWAZULU-NATAL RESEARCH INNOVATION AND SEQUENCING PLATFORM-UKZN	public	SRX13277122	SAMN23555316	MinION	SINGLE	RT-PCR	VIRAL RNA	OXFORD_NANOPORE	Severe acute respiratory syndrome coronavirus 2	SRP265610	2021-12-02 00:00:00.000000 UTC	PRJNA636748	24	627	29	2021-11-19	South Africa	Africa	[South Africa: Kwazulu-Natal]	{"bases": 29472387, "bytes": 26059525, "run_file_create_date": "2021-12-02T04:33:00.000Z", "collected_by_sam": ["National Health Laboratory Service"], "collection_date_sam": ["2021-11-19"], "host_disease_sam": ["COVID-19"], "host_sam": ["Homo sapiens"], "isolate_sam_ss_dpl100": ["K032259"], "isolation_source_sam": ["Oropharyngeal swab"], "lat_lon_sam_s_dpl34": "missing", "library_id_sam": ["K0322…
SRR17051771	AMPLICON	KWAZULU-NATAL RESEARCH INNOVATION AND SEQUENCING PLATFORM-UKZN	public	SRX13241131	SAMN23469673	GridION	SINGLE	RT-PCR	VIRAL RNA	OXFORD_NANOPORE	Severe acute respiratory syndrome coronavirus 2	SRP348159	2021-11-27 00:00:00.000000 UTC	PRJNA784038	47	576	56	2021-11-22	South Africa	Africa	[South Africa: Gauteng]	{"bases": 56064190, "bytes": 50083158, "run_file_create_date": "2021-11-27T10:45:00.000Z", "collected_by_sam": ["National Health Laboratory Service"], "collection_date_sam": ["2021-11-22"], "host_disease_sam": ["COVID-19"], "host_sam": ["Homo sapiens"], "isolate_sam_ss_dpl100": ["CERI-KRISP-K032233"], "isolation_source_sam": ["Oropharyngeal swab"], "lat_lon_sam_s_dpl34": "missing", "library_id_sa…
SRR17415187	AMPLICON	ICAHN SCHOOL OF MEDICINE AT MOUNT SINAI	public	SRX13586893	SAMN24592529	MinION	SINGLE	RT-PCR	VIRAL RNA	OXFORD_NANOPORE	Severe acute respiratory syndrome coronavirus 2	SRP353348	2022-01-04 00:00:00.000000 UTC	PRJNA793894	1	490	1	2021-11-16	USA	North America	[USA: New York]	{"bases": 1886238, "bytes": 1839758, "run_file_create_date": "2022-01-04T20:00:00.000Z", "collected_by_sam": ["Alba Escalera, Ana S. Gonzalez-Reiche, Sadaf Aslam, Ignacio Mena, Rebecca L. Pearl, Manon Laporte, Andrea Fossati, Raveen Rathnasinghe, Hala Alshammary, Adriana van de Guchte, Mehdi Bouhaddou, Thomas Kehrer, Lorena Zuliani-Alvarez, David A. Meekins, Ve..."], "collection_date_sam": ["2021…
SRR17415143	AMPLICON	ICAHN SCHOOL OF MEDICINE AT MOUNT SINAI	public	SRX13586937	SAMN24592482	MinION	SINGLE	RT-PCR	VIRAL RNA	OXFORD_NANOPORE	Severe acute respiratory syndrome coronavirus 2	SRP353348	2022-01-04 00:00:00.000000 UTC	PRJNA793894	1	497	1	2021-06-09	USA	North America	[USA: New York]	{"bases": 1579763, "bytes": 1560865, "run_file_create_date": "2022-01-04T20:00:00.000Z", "collected_by_sam": ["Alba Escalera, Ana S. Gonzalez-Reiche, Sadaf Aslam, Ignacio Mena, Rebecca L. Pearl, Manon Laporte, Andrea Fossati, Raveen Rathnasinghe, Hala Alshammary, Adriana van de Guchte, Mehdi Bouhaddou, Thomas Kehrer, Lorena Zuliani-Alvarez, David A. Meekins, Ve..."], "collection_date_sam": ["2021…
SRR17051946	AMPLICON	KWAZULU-NATAL RESEARCH INNOVATION AND SEQUENCING PLATFORM-UKZN	public	SRX13241162	SAMN23469672	Illumina MiSeq	PAIRED	RT-PCR	VIRAL RNA	ILLUMINA	Severe acute respiratory syndrome coronavirus 2	SRP348159	2021-11-27 00:00:00.000000 UTC	PRJNA784038	36	307	60	2021-11-22	South Africa	Africa	[South Africa: Gauteng]	{"bases": 60756534, "bytes": 38693891, "run_file_create_date": "2021-11-27T10:46:00.000Z", "collected_by_sam": ["National Health Laboratory Service"], "collection_date_sam": ["2021-11-22"], "host_disease_sam": ["COVID-19"], "host_sam": ["Homo sapiens"], "isolate_sam_ss_dpl100": ["CERI-KRISP-K032232"], "isolation_source_sam": ["Oropharyngeal swab"], "lat_lon_sam_s_dpl34": "missing", "library_id_sa…
SRR16156634	AMPLICON	STATE HYGIENIC LABORATORY AT THE UNIVERSITY OF IOWA	public	SRX12441472	SAMN21983584	Illumina MiSeq	PAIRED	PCR	VIRAL RNA	ILLUMINA	Severe acute respiratory syndrome coronavirus 2	SRP323659	2021-10-03 00:00:00.000000 UTC	PRJNA736036	43	286	82	2021-04-30	USA	North America	[USA: Iowa]	{"bases": 82354188, "bytes": 45752158, "run_file_create_date": "2021-10-03T05:41:00.000Z", "collected_by_sam": ["State Hygienic Laboratory at the University of Iowa"], "collection_date_sam": ["2021-04-30"], "host_disease_sam": ["COVID-19"], "host_sam": ["Homo sapiens"], "isolate_sam_ss_dpl100": ["IA-SHL-1681009"], "isolation_source_sam": ["clinical"], "primary_search": "1681009-IA-M04110-210507"}
SRR17089167	AMPLICON	KWAZULU-NATAL RESEARCH INNOVATION AND SEQUENCING PLATFORM-UKZN	public	SRX13277132	SAMN23555377	GridION	SINGLE	RT-PCR	VIRAL RNA	OXFORD_NANOPORE	Severe acute respiratory syndrome coronavirus 2	SRP318694	2021-12-02 00:00:00.000000 UTC	PRJNA727735	18	509	22	2021-10-24	Zimbabwe	Africa	[Zimbabwe: Chiredzi]	{"bases": 22405669, "bytes": 19871396, "run_file_create_date": "2021-12-02T04:50:00.000Z", "collected_by_sam": ["Africa Centres for Disease Control and Prevention"], "collection_date_sam": ["2021-10-24"], "host_disease_sam": ["COVID-19"], "host_sam": ["Homo sapiens"], "isolate_sam_ss_dpl100": ["K032296"], "isolation_source_sam": ["Oropharyngeal swab"], "lat_lon_sam_s_dpl34": "missing", "library_i…
SRR17415250	WGS	ICAHN SCHOOL OF MEDICINE AT MOUNT SINAI	public	SRX13586830	SAMN24592532	Illumina MiSeq	PAIRED	RT-PCR	VIRAL RNA	ILLUMINA	Severe acute respiratory syndrome coronavirus 2	SRP353348	2022-01-03 00:00:00.000000 UTC	PRJNA793894	36	300	61	2021-11-16	USA	North America	[USA: New York]	{"bases": 61644600, "bytes": 38537061, "run_file_create_date": "2022-01-03T22:21:00.000Z", "collected_by_sam": ["Alba Escalera, Ana S. Gonzalez-Reiche, Sadaf Aslam, Ignacio Mena, Rebecca L. Pearl, Manon Laporte, Andrea Fossati, Raveen Rathnasinghe, Hala Alshammary, Adriana van de Guchte, Mehdi Bouhaddou, Thomas Kehrer, Lorena Zuliani-Alvarez, David A. Meekins, Ve..."], "collection_date_sam": ["20…
SRR17317216	AMPLICON	NEW ENGLAND BIOLABS	public	SRX13493730	SAMN24338940	Illumina MiSeq	SINGLE	PCR	VIRAL RNA	ILLUMINA	Severe acute respiratory syndrome coronavirus 2	SRP312218	2021-12-23 00:00:00.000000 UTC	PRJNA717314	100	132	315	2021-12-08	USA	North America	[USA: Massachusetts, Middlesex County]	{"bases": 315650331, "bytes": 105125306, "run_file_create_date": "2021-12-22T23:52:00.000Z", "collected_by_sam": ["NP-Swab"], "collection_date_sam": ["2021-12-08"], "gisaid_accession_sam": ["EPI_ISL_7951036"], "gisaid_virus_name_sam_s_dpl94": "hCoV-19/USA/MA-NEB-lh04-21BU-342D0359/2021", "host_age_sam": ["39"], "host_anatomical_material_sam": "mucus", "host_anatomical_part_sam": "nasopharynx", "h…
SRR16156622	AMPLICON	STATE HYGIENIC LABORATORY AT THE UNIVERSITY OF IOWA	public	SRX12441484	SAMN21983595	Illumina MiSeq	PAIRED	PCR	VIRAL RNA	ILLUMINA	Severe acute respiratory syndrome coronavirus 2	SRP323659	2021-10-03 00:00:00.000000 UTC	PRJNA736036	41	502	90	2021-05-13	USA	North America	[USA: Iowa]	{"bases": 90852462, "bytes": 43345016, "run_file_create_date": "2021-10-03T05:41:00.000Z", "collected_by_sam": ["State Hygienic Laboratory at the University of Iowa"], "collection_date_sam": ["2021-05-13"], "host_disease_sam": ["COVID-19"], "host_sam": ["Homo sapiens"], "isolate_sam_ss_dpl100": ["IA-SHL-1698536"], "isolation_source_sam": ["clinical"], "primary_search": "1698536-IA-M05216-210521"}
SRR16156636	AMPLICON	STATE HYGIENIC LABORATORY AT THE UNIVERSITY OF IOWA	public	SRX12441470	SAMN21983582	Illumina MiSeq	PAIRED	PCR	VIRAL RNA	ILLUMINA	Severe acute respiratory syndrome coronavirus 2	SRP323659	2021-10-03 00:00:00.000000 UTC	PRJNA736036	38	295	73	2021-04-26	USA	North America	[USA: Iowa]	{"bases": 73309816, "bytes": 40523934, "run_file_create_date": "2021-10-03T05:41:00.000Z", "collected_by_sam": ["State Hygienic Laboratory at the University of Iowa"], "collection_date_sam": ["2021-04-26"], "host_disease_sam": ["COVID-19"], "host_sam": ["Homo sapiens"], "isolate_sam_ss_dpl100": ["IA-SHL-1676254"], "isolation_source_sam": ["clinical"], "primary_search": "1676254-IA-M06434-210430"}
SRR17089129	AMPLICON	KWAZULU-NATAL RESEARCH INNOVATION AND SEQUENCING PLATFORM-UKZN	public	SRX13277124	SAMN23555318	MinION	SINGLE	RT-PCR	VIRAL RNA	OXFORD_NANOPORE	Severe acute respiratory syndrome coronavirus 2	SRP265610	2021-12-02 00:00:00.000000 UTC	PRJNA636748	6	426	7	2021-11-18	South Africa	Africa	[South Africa: Kwazulu-Natal]	{"bases": 7970716, "bytes": 7137910, "run_file_create_date": "2021-12-02T04:33:00.000Z", "collected_by_sam": ["National Health Laboratory Service"], "collection_date_sam": ["2021-11-18"], "host_disease_sam": ["COVID-19"], "host_sam": ["Homo sapiens"], "isolate_sam_ss_dpl100": ["K032261"], "isolation_source_sam": ["Oropharyngeal swab"], "lat_lon_sam_s_dpl34": "missing", "library_id_sam": ["K032261…
ERR5972500	AMPLICON	NORTHUMBRIA UNIVERSITY / SOUTH TEES HOSPITALS NHS	public	ERX5612965	SAMEA9005639	GridION	SINGLE	PCR	VIRAL RNA	OXFORD_NANOPORE	Severe acute respiratory syndrome coronavirus 2	ERP121228	2021-05-27 00:00:00.000000 UTC	PRJEB37886	8	390	12	2021-05-03	United Kingdom	Europe	[]	{"artic_primer_version_exp": "3", "artic_protocol_version_exp": "bh42j8ye", "bases": 12243973, "bytes": 9341934, "run_file_create_date": "2021-06-05T04:26:00.000Z", "broker_name_sam": ["COVID-19 Genomics UK Consortium"], "collecting_institution_sam": ["Northumbria University / South Tees Hospitals NHS Foundation Trust / North Cumbria Integrated Care NHS Foundation Trust / North Tees and Hartlepoo…
SRR17415129	WGS	ICAHN SCHOOL OF MEDICINE AT MOUNT SINAI	public	SRX13586951	SAMN24592526	Illumina MiSeq	PAIRED	RT-PCR	VIRAL RNA	ILLUMINA	Severe acute respiratory syndrome coronavirus 2	SRP353348	2022-01-03 00:00:00.000000 UTC	PRJNA793894	48	300	85	2021-11-16	USA	North America	[USA: New York]	{"bases": 85367100, "bytes": 51167511, "run_file_create_date": "2022-01-03T22:21:00.000Z", "collected_by_sam": ["Alba Escalera, Ana S. Gonzalez-Reiche, Sadaf Aslam, Ignacio Mena, Rebecca L. Pearl, Manon Laporte, Andrea Fossati, Raveen Rathnasinghe, Hala Alshammary, Adriana van de Guchte, Mehdi Bouhaddou, Thomas Kehrer, Lorena Zuliani-Alvarez, David A. Meekins, Ve..."], "collection_date_sam": ["20…
SRR17051949	AMPLICON	KWAZULU-NATAL RESEARCH INNOVATION AND SEQUENCING PLATFORM-UKZN	public	SRX13241159	SAMN23469669	Illumina MiSeq	PAIRED	RT-PCR	VIRAL RNA	ILLUMINA	Severe acute respiratory syndrome coronavirus 2	SRP348159	2021-11-27 00:00:00.000000 UTC	PRJNA784038	38	301	64	2021-11-19	South Africa	Africa	[South Africa: Gauteng]	{"bases": 64167595, "bytes": 40452026, "run_file_create_date": "2021-11-27T10:46:00.000Z", "collected_by_sam": ["National Health Laboratory Service"], "collection_date_sam": ["2021-11-19"], "host_disease_sam": ["COVID-19"], "host_sam": ["Homo sapiens"], "isolate_sam_ss_dpl100": ["CERI-KRISP-K032229"], "isolation_source_sam": ["Oropharyngeal swab"], "lat_lon_sam_s_dpl34": "missing", "library_id_sa…
SRR17089168	AMPLICON	KWAZULU-NATAL RESEARCH INNOVATION AND SEQUENCING PLATFORM-UKZN	public	SRX13277131	SAMN23555376	GridION	SINGLE	RT-PCR	VIRAL RNA	OXFORD_NANOPORE	Severe acute respiratory syndrome coronavirus 2	SRP318694	2021-12-02 00:00:00.000000 UTC	PRJNA727735	32	649	38	2021-10-24	Zimbabwe	Africa	[Zimbabwe: Chiredzi]	{"bases": 38186347, "bytes": 33754236, "run_file_create_date": "2021-12-02T04:51:00.000Z", "collected_by_sam": ["Africa Centres for Disease Control and Prevention"], "collection_date_sam": ["2021-10-24"], "host_disease_sam": ["COVID-19"], "host_sam": ["Homo sapiens"], "isolate_sam_ss_dpl100": ["K032295"], "isolation_source_sam": ["Oropharyngeal swab"], "lat_lon_sam_s_dpl34": "missing", "library_i…
SRR17051758	AMPLICON	KWAZULU-NATAL RESEARCH INNOVATION AND SEQUENCING PLATFORM-UKZN	public	SRX13241144	SAMN23469685	GridION	SINGLE	RT-PCR	VIRAL RNA	OXFORD_NANOPORE	Severe acute respiratory syndrome coronavirus 2	SRP348159	2021-11-27 00:00:00.000000 UTC	PRJNA784038	30	601	35	2021-11-19	South Africa	Africa	[South Africa: Gauteng]	{"bases": 35242799, "bytes": 31515454, "run_file_create_date": "2021-11-27T10:45:00.000Z", "collected_by_sam": ["National Health Laboratory Service"], "collection_date_sam": ["2021-11-19"], "host_disease_sam": ["COVID-19"], "host_sam": ["Homo sapiens"], "isolate_sam_ss_dpl100": ["CERI-KRISP-K032246"], "isolation_source_sam": ["Oropharyngeal swab"], "lat_lon_sam_s_dpl34": "missing", "library_id_sa…
SRR17089126	AMPLICON	KWAZULU-NATAL RESEARCH INNOVATION AND SEQUENCING PLATFORM-UKZN	public	SRX13277127	SAMN23555321	MinION	SINGLE	RT-PCR	VIRAL RNA	OXFORD_NANOPORE	Severe acute respiratory syndrome coronavirus 2	SRP265610	2021-12-02 00:00:00.000000 UTC	PRJNA636748	3	353	4	2021-11-19	South Africa	Africa	[South Africa: Kwazulu-Natal]	{"bases": 4164740, "bytes": 3792286, "run_file_create_date": "2021-12-02T04:32:00.000Z", "collected_by_sam": ["National Health Laboratory Service"], "collection_date_sam": ["2021-11-19"], "host_disease_sam": ["COVID-19"], "host_sam": ["Homo sapiens"], "isolate_sam_ss_dpl100": ["K032264"], "isolation_source_sam": ["Oropharyngeal swab"], "lat_lon_sam_s_dpl34": "missing", "library_id_sam": ["K032264…
SRR17089133	AMPLICON	KWAZULU-NATAL RESEARCH INNOVATION AND SEQUENCING PLATFORM-UKZN	public	SRX13277120	SAMN23555348	MinION	SINGLE	RT-PCR	VIRAL RNA	OXFORD_NANOPORE	Severe acute respiratory syndrome coronavirus 2	SRP265610	2021-12-02 00:00:00.000000 UTC	PRJNA636748	10	472	12	2021-11-23	South Africa	Africa	[South Africa: Kwazulu-Natal]	{"bases": 12698601, "bytes": 11300632, "run_file_create_date": "2021-12-02T04:33:00.000Z", "collected_by_sam": ["National Health Laboratory Service"], "collection_date_sam": ["2021-11-23"], "host_disease_sam": ["COVID-19"], "host_sam": ["Homo sapiens"], "isolate_sam_ss_dpl100": ["K032291"], "isolation_source_sam": ["Oropharyngeal swab"], "lat_lon_sam_s_dpl34": "missing", "library_id_sam": ["K0322…
SRR17054504	AMPLICON	KWAZULU-NATAL RESEARCH INNOVATION AND SEQUENCING PLATFORM-UKZN	public	SRX13243747	SAMN23469694	Illumina MiSeq	PAIRED	RT-PCR	VIRAL RNA	ILLUMINA	Severe acute respiratory syndrome coronavirus 2	SRP348159	2021-11-28 00:00:00.000000 UTC	PRJNA784038	62	324	112	2021-11-19	South Africa	Africa	[South Africa: Kwazulu-Natal]	{"bases": 112277331, "bytes": 65690270, "run_file_create_date": "2021-11-28T09:12:00.000Z", "collected_by_sam": ["National Health Laboratory Service"], "collection_date_sam": ["2021-11-19"], "host_disease_sam": ["COVID-19"], "host_sam": ["Homo sapiens"], "isolate_sam_ss_dpl100": ["CERI-KRISP-K032258"], "isolation_source_sam": ["Oropharyngeal swab"], "lat_lon_sam_s_dpl34": "missing", "library_id_s…
SRR17415223	AMPLICON	ICAHN SCHOOL OF MEDICINE AT MOUNT SINAI	public	SRX13586857	SAMN24592526	MinION	SINGLE	RT-PCR	VIRAL RNA	OXFORD_NANOPORE	Severe acute respiratory syndrome coronavirus 2	SRP353348	2022-01-04 00:00:00.000000 UTC	PRJNA793894	2	483	2	2021-11-16	USA	North America	[USA: New York]	{"bases": 2813964, "bytes": 2726361, "run_file_create_date": "2022-01-04T20:00:00.000Z", "collected_by_sam": ["Alba Escalera, Ana S. Gonzalez-Reiche, Sadaf Aslam, Ignacio Mena, Rebecca L. Pearl, Manon Laporte, Andrea Fossati, Raveen Rathnasinghe, Hala Alshammary, Adriana van de Guchte, Mehdi Bouhaddou, Thomas Kehrer, Lorena Zuliani-Alvarez, David A. Meekins, Ve..."], "collection_date_sam": ["2021…
SRR17088937	AMPLICON	KWAZULU-NATAL RESEARCH INNOVATION AND SEQUENCING PLATFORM-UKZN	public	SRX13276898	SAMN23555375	Illumina MiSeq	PAIRED	RT-PCR	VIRAL RNA	ILLUMINA	Severe acute respiratory syndrome coronavirus 2	SRP318694	2021-12-02 00:00:00.000000 UTC	PRJNA727735	80	325	141	2021-10-23	Zimbabwe	Africa	[Zimbabwe: Chiredzi]	{"bases": 141877023, "bytes": 84319152, "run_file_create_date": "2021-12-02T03:16:00.000Z", "collected_by_sam": ["Africa Centres for Disease Control and Prevention"], "collection_date_sam": ["2021-10-23"], "host_disease_sam": ["COVID-19"], "host_sam": ["Homo sapiens"], "isolate_sam_ss_dpl100": ["K032294"], "isolation_source_sam": ["Oropharyngeal swab"], "lat_lon_sam_s_dpl34": "missing", "library_…
SRR17415257	AMPLICON	ICAHN SCHOOL OF MEDICINE AT MOUNT SINAI	public	SRX13586823	SAMN24592553	MinION	SINGLE	RT-PCR	VIRAL RNA	OXFORD_NANOPORE	Severe acute respiratory syndrome coronavirus 2	SRP353348	2022-01-04 00:00:00.000000 UTC	PRJNA793894	2	483	2	2021-11-17	USA	North America	[USA: New York]	{"bases": 2343798, "bytes": 2279295, "run_file_create_date": "2022-01-04T20:00:00.000Z", "collected_by_sam": ["Alba Escalera, Ana S. Gonzalez-Reiche, Sadaf Aslam, Ignacio Mena, Rebecca L. Pearl, Manon Laporte, Andrea Fossati, Raveen Rathnasinghe, Hala Alshammary, Adriana van de Guchte, Mehdi Bouhaddou, Thomas Kehrer, Lorena Zuliani-Alvarez, David A. Meekins, Ve..."], "collection_date_sam": ["2021…
SRR17089149	AMPLICON	KWAZULU-NATAL RESEARCH INNOVATION AND SEQUENCING PLATFORM-UKZN	public	SRX13277104	SAMN23555333	MinION	SINGLE	RT-PCR	VIRAL RNA	OXFORD_NANOPORE	Severe acute respiratory syndrome coronavirus 2	SRP265610	2021-12-02 00:00:00.000000 UTC	PRJNA636748	4	424	4	2021-11-18	South Africa	Africa	[South Africa: Kwazulu-Natal]	{"bases": 4992729, "bytes": 4516663, "run_file_create_date": "2021-12-02T04:33:00.000Z", "collected_by_sam": ["National Health Laboratory Service"], "collection_date_sam": ["2021-11-18"], "host_disease_sam": ["COVID-19"], "host_sam": ["Homo sapiens"], "isolate_sam_ss_dpl100": ["K032276"], "isolation_source_sam": ["Oropharyngeal swab"], "lat_lon_sam_s_dpl34": "missing", "library_id_sam": ["K032276…
SRR17051786	AMPLICON	KWAZULU-NATAL RESEARCH INNOVATION AND SEQUENCING PLATFORM-UKZN	public	SRX13241116	SAMN23469642	GridION	SINGLE	RT-PCR	VIRAL RNA	OXFORD_NANOPORE	Severe acute respiratory syndrome coronavirus 2	SRP348159	2021-11-27 00:00:00.000000 UTC	PRJNA784038	18	457	22	2021-11-15	South Africa	Africa	[South Africa: Gauteng]	{"bases": 22032479, "bytes": 19768027, "run_file_create_date": "2021-11-27T10:45:00.000Z", "collected_by_sam": ["National Health Laboratory Service"], "collection_date_sam": ["2021-11-15"], "host_disease_sam": ["COVID-19"], "host_sam": ["Homo sapiens"], "isolate_sam_ss_dpl100": ["CERI-KRISP-K032199"], "isolation_source_sam": ["Oropharyngeal swab"], "lat_lon_sam_s_dpl34": "missing", "library_id_sa…
SRR17415212	AMPLICON	ICAHN SCHOOL OF MEDICINE AT MOUNT SINAI	public	SRX13586868	SAMN24592565	MinION	SINGLE	RT-PCR	VIRAL RNA	OXFORD_NANOPORE	Severe acute respiratory syndrome coronavirus 2	SRP353348	2022-01-04 00:00:00.000000 UTC	PRJNA793894	2	491	2	2021-11-17	USA	North America	[USA: New York]	{"bases": 2550810, "bytes": 2469016, "run_file_create_date": "2022-01-04T20:00:00.000Z", "collected_by_sam": ["Alba Escalera, Ana S. Gonzalez-Reiche, Sadaf Aslam, Ignacio Mena, Rebecca L. Pearl, Manon Laporte, Andrea Fossati, Raveen Rathnasinghe, Hala Alshammary, Adriana van de Guchte, Mehdi Bouhaddou, Thomas Kehrer, Lorena Zuliani-Alvarez, David A. Meekins, Ve..."], "collection_date_sam": ["2021…
SRR16156617	AMPLICON	STATE HYGIENIC LABORATORY AT THE UNIVERSITY OF IOWA	public	SRX12441489	SAMN21983599	Illumina MiSeq	PAIRED	PCR	VIRAL RNA	ILLUMINA	Severe acute respiratory syndrome coronavirus 2	SRP323659	2021-10-03 00:00:00.000000 UTC	PRJNA736036	31	279	76	2021-05-21	USA	North America	[USA: Iowa]	{"bases": 76967970, "bytes": 33017512, "run_file_create_date": "2021-10-03T05:41:00.000Z", "collected_by_sam": ["State Hygienic Laboratory at the University of Iowa"], "collection_date_sam": ["2021-05-21"], "host_disease_sam": ["COVID-19"], "host_sam": ["Homo sapiens"], "isolate_sam_ss_dpl100": ["IA-SHL-1705727"], "isolation_source_sam": ["clinical"], "primary_search": "1705727-IA-M05216-210604"}
SRR17051921	AMPLICON	KWAZULU-NATAL RESEARCH INNOVATION AND SEQUENCING PLATFORM-UKZN	public	SRX13241187	SAMN23469651	Illumina MiSeq	PAIRED	RT-PCR	VIRAL RNA	ILLUMINA	Severe acute respiratory syndrome coronavirus 2	SRP348159	2021-11-27 00:00:00.000000 UTC	PRJNA784038	34	294	58	2021-11-18	South Africa	Africa	[South Africa: Gauteng]	{"bases": 58242570, "bytes": 36179755, "run_file_create_date": "2021-11-27T10:45:00.000Z", "collected_by_sam": ["National Health Laboratory Service"], "collection_date_sam": ["2021-11-18"], "host_disease_sam": ["COVID-19"], "host_sam": ["Homo sapiens"], "isolate_sam_ss_dpl100": ["CERI-KRISP-K032209"], "isolation_source_sam": ["Oropharyngeal swab"], "lat_lon_sam_s_dpl34": "missing", "library_id_sa…
SRR17051765	AMPLICON	KWAZULU-NATAL RESEARCH INNOVATION AND SEQUENCING PLATFORM-UKZN	public	SRX13241137	SAMN23469679	GridION	SINGLE	RT-PCR	VIRAL RNA	OXFORD_NANOPORE	Severe acute respiratory syndrome coronavirus 2	SRP348159	2021-11-27 00:00:00.000000 UTC	PRJNA784038	29	528	34	2021-11-22	South Africa	Africa	[South Africa: Gauteng]	{"bases": 34231686, "bytes": 30621789, "run_file_create_date": "2021-11-27T10:45:00.000Z", "collected_by_sam": ["National Health Laboratory Service"], "collection_date_sam": ["2021-11-22"], "host_disease_sam": ["COVID-19"], "host_sam": ["Homo sapiens"], "isolate_sam_ss_dpl100": ["CERI-KRISP-K032239"], "isolation_source_sam": ["Oropharyngeal swab"], "lat_lon_sam_s_dpl34": "missing", "library_id_sa…
SRR17415304	WGS	ICAHN SCHOOL OF MEDICINE AT MOUNT SINAI	public	SRX13586954	SAMN24592528	Illumina MiSeq	PAIRED	RT-PCR	VIRAL RNA	ILLUMINA	Severe acute respiratory syndrome coronavirus 2	SRP353348	2022-01-03 00:00:00.000000 UTC	PRJNA793894	39	300	66	2021-11-16	USA	North America	[USA: New York]	{"bases": 66164100, "bytes": 40952947, "run_file_create_date": "2022-01-03T22:22:00.000Z", "collected_by_sam": ["Alba Escalera, Ana S. Gonzalez-Reiche, Sadaf Aslam, Ignacio Mena, Rebecca L. Pearl, Manon Laporte, Andrea Fossati, Raveen Rathnasinghe, Hala Alshammary, Adriana van de Guchte, Mehdi Bouhaddou, Thomas Kehrer, Lorena Zuliani-Alvarez, David A. Meekins, Ve..."], "collection_date_sam": ["20…
SRR17415222	AMPLICON	ICAHN SCHOOL OF MEDICINE AT MOUNT SINAI	public	SRX13586858	SAMN24592527	MinION	SINGLE	RT-PCR	VIRAL RNA	OXFORD_NANOPORE	Severe acute respiratory syndrome coronavirus 2	SRP353348	2022-01-04 00:00:00.000000 UTC	PRJNA793894	2	482	2	2021-11-16	USA	North America	[USA: New York]	{"bases": 2207907, "bytes": 2149002, "run_file_create_date": "2022-01-04T20:00:00.000Z", "collected_by_sam": ["Alba Escalera, Ana S. Gonzalez-Reiche, Sadaf Aslam, Ignacio Mena, Rebecca L. Pearl, Manon Laporte, Andrea Fossati, Raveen Rathnasinghe, Hala Alshammary, Adriana van de Guchte, Mehdi Bouhaddou, Thomas Kehrer, Lorena Zuliani-Alvarez, David A. Meekins, Ve..."], "collection_date_sam": ["2021…
SRR17415186	AMPLICON	ICAHN SCHOOL OF MEDICINE AT MOUNT SINAI	public	SRX13586894	SAMN24592530	MinION	SINGLE	RT-PCR	VIRAL RNA	OXFORD_NANOPORE	Severe acute respiratory syndrome coronavirus 2	SRP353348	2022-01-04 00:00:00.000000 UTC	PRJNA793894	1	487	1	2021-11-16	USA	North America	[USA: New York]	{"bases": 1886306, "bytes": 1839601, "run_file_create_date": "2022-01-04T20:00:00.000Z", "collected_by_sam": ["Alba Escalera, Ana S. Gonzalez-Reiche, Sadaf Aslam, Ignacio Mena, Rebecca L. Pearl, Manon Laporte, Andrea Fossati, Raveen Rathnasinghe, Hala Alshammary, Adriana van de Guchte, Mehdi Bouhaddou, Thomas Kehrer, Lorena Zuliani-Alvarez, David A. Meekins, Ve..."], "collection_date_sam": ["2021…
SRR17089144	AMPLICON	KWAZULU-NATAL RESEARCH INNOVATION AND SEQUENCING PLATFORM-UKZN	public	SRX13277109	SAMN23555338	MinION	SINGLE	RT-PCR	VIRAL RNA	OXFORD_NANOPORE	Severe acute respiratory syndrome coronavirus 2	SRP265610	2021-12-02 00:00:00.000000 UTC	PRJNA636748	6	369	7	2021-11-21	South Africa	Africa	[South Africa: Kwazulu-Natal]	{"bases": 7083069, "bytes": 6352437, "run_file_create_date": "2021-12-02T04:33:00.000Z", "collected_by_sam": ["National Health Laboratory Service"], "collection_date_sam": ["2021-11-21"], "host_disease_sam": ["COVID-19"], "host_sam": ["Homo sapiens"], "isolate_sam_ss_dpl100": ["K032281"], "isolation_source_sam": ["Oropharyngeal swab"], "lat_lon_sam_s_dpl34": "missing", "library_id_sam": ["K032281…
SRR17089130	AMPLICON	KWAZULU-NATAL RESEARCH INNOVATION AND SEQUENCING PLATFORM-UKZN	public	SRX13277123	SAMN23555317	MinION	SINGLE	RT-PCR	VIRAL RNA	OXFORD_NANOPORE	Severe acute respiratory syndrome coronavirus 2	SRP265610	2021-12-02 00:00:00.000000 UTC	PRJNA636748	24	627	28	2021-11-18	South Africa	Africa	[South Africa: Kwazulu-Natal]	{"bases": 28707911, "bytes": 25430041, "run_file_create_date": "2021-12-02T04:33:00.000Z", "collected_by_sam": ["National Health Laboratory Service"], "collection_date_sam": ["2021-11-18"], "host_disease_sam": ["COVID-19"], "host_sam": ["Homo sapiens"], "isolate_sam_ss_dpl100": ["K032260"], "isolation_source_sam": ["Oropharyngeal swab"], "lat_lon_sam_s_dpl34": "missing", "library_id_sam": ["K0322…
SRR17051763	AMPLICON	KWAZULU-NATAL RESEARCH INNOVATION AND SEQUENCING PLATFORM-UKZN	public	SRX13241139	SAMN23469681	GridION	SINGLE	RT-PCR	VIRAL RNA	OXFORD_NANOPORE	Severe acute respiratory syndrome coronavirus 2	SRP348159	2021-11-27 00:00:00.000000 UTC	PRJNA784038	37	617	44	2021-11-20	South Africa	Africa	[South Africa: Gauteng]	{"bases": 44291067, "bytes": 39557870, "run_file_create_date": "2021-11-27T10:45:00.000Z", "collected_by_sam": ["National Health Laboratory Service"], "collection_date_sam": ["2021-11-20"], "host_disease_sam": ["COVID-19"], "host_sam": ["Homo sapiens"], "isolate_sam_ss_dpl100": ["CERI-KRISP-K032242"], "isolation_source_sam": ["Oropharyngeal swab"], "lat_lon_sam_s_dpl34": "missing", "library_id_sa…
SRR16156627	AMPLICON	STATE HYGIENIC LABORATORY AT THE UNIVERSITY OF IOWA	public	SRX12441479	SAMN21983590	Illumina MiSeq	PAIRED	PCR	VIRAL RNA	ILLUMINA	Severe acute respiratory syndrome coronavirus 2	SRP323659	2021-10-03 00:00:00.000000 UTC	PRJNA736036	56	502	118	2021-05-14	USA	North America	[USA: Iowa]	{"bases": 118945888, "bytes": 58909555, "run_file_create_date": "2021-10-03T05:41:00.000Z", "collected_by_sam": ["State Hygienic Laboratory at the University of Iowa"], "collection_date_sam": ["2021-05-14"], "host_disease_sam": ["COVID-19"], "host_sam": ["Homo sapiens"], "isolate_sam_ss_dpl100": ["IA-SHL-1696499"], "isolation_source_sam": ["clinical"], "primary_search": "1696499-IA-M05216-210521"}
SRR17051955	AMPLICON	KWAZULU-NATAL RESEARCH INNOVATION AND SEQUENCING PLATFORM-UKZN	public	SRX13241153	SAMN23469663	Illumina MiSeq	PAIRED	RT-PCR	VIRAL RNA	ILLUMINA	Severe acute respiratory syndrome coronavirus 2	SRP348159	2021-11-27 00:00:00.000000 UTC	PRJNA784038	26	297	42	2021-11-19	South Africa	Africa	[South Africa: Gauteng]	{"bases": 42708754, "bytes": 28134531, "run_file_create_date": "2021-11-27T10:46:00.000Z", "collected_by_sam": ["National Health Laboratory Service"], "collection_date_sam": ["2021-11-19"], "host_disease_sam": ["COVID-19"], "host_sam": ["Homo sapiens"], "isolate_sam_ss_dpl100": ["CERI-KRISP-K032222"], "isolation_source_sam": ["Oropharyngeal swab"], "lat_lon_sam_s_dpl34": "missing", "library_id_sa…
SRR17415152	WGS	ICAHN SCHOOL OF MEDICINE AT MOUNT SINAI	public	SRX13586928	SAMN24592563	Illumina MiSeq	PAIRED	RT-PCR	VIRAL RNA	ILLUMINA	Severe acute respiratory syndrome coronavirus 2	SRP353348	2022-01-03 00:00:00.000000 UTC	PRJNA793894	23	300	40	2021-11-17	USA	North America	[USA: New York]	{"bases": 40882200, "bytes": 24801476, "run_file_create_date": "2022-01-03T22:20:00.000Z", "collected_by_sam": ["Alba Escalera, Ana S. Gonzalez-Reiche, Sadaf Aslam, Ignacio Mena, Rebecca L. Pearl, Manon Laporte, Andrea Fossati, Raveen Rathnasinghe, Hala Alshammary, Adriana van de Guchte, Mehdi Bouhaddou, Thomas Kehrer, Lorena Zuliani-Alvarez, David A. Meekins, Ve..."], "collection_date_sam": ["20…
SRR17088915	AMPLICON	KWAZULU-NATAL RESEARCH INNOVATION AND SEQUENCING PLATFORM-UKZN	public	SRX13276876	SAMN23555336	Illumina MiSeq	PAIRED	RT-PCR	VIRAL RNA	ILLUMINA	Severe acute respiratory syndrome coronavirus 2	SRP265610	2021-12-02 00:00:00.000000 UTC	PRJNA636748	35	328	57	2021-11-19	South Africa	Africa	[South Africa: Kwazulu-Natal]	{"bases": 57662307, "bytes": 37117090, "run_file_create_date": "2021-12-02T03:01:00.000Z", "collected_by_sam": ["National Health Laboratory Service"], "collection_date_sam": ["2021-11-19"], "host_disease_sam": ["COVID-19"], "host_sam": ["Homo sapiens"], "isolate_sam_ss_dpl100": ["K032279"], "isolation_source_sam": ["Oropharyngeal swab"], "lat_lon_sam_s_dpl34": "missing", "library_id_sam": ["K0322…
ERR5971977	AMPLICON	NORTHUMBRIA UNIVERSITY / SOUTH TEES HOSPITALS NHS	public	ERX5612440	SAMEA9006717	GridION	SINGLE	PCR	VIRAL RNA	OXFORD_NANOPORE	Severe acute respiratory syndrome coronavirus 2	ERP121228	2021-05-27 00:00:00.000000 UTC	PRJEB37886	8	390	12	2021-05-03	United Kingdom	Europe	[]	{"artic_primer_version_exp": "3", "artic_protocol_version_exp": "bh42j8ye", "bases": 12247590, "bytes": 9342111, "run_file_create_date": "2021-06-05T04:21:00.000Z", "broker_name_sam": ["COVID-19 Genomics UK Consortium"], "collecting_institution_sam": ["Northumbria University / South Tees Hospitals NHS Foundation Trust / North Cumbria Integrated Care NHS Foundation Trust / North Tees and Hartlepoo…
SRR16156632	AMPLICON	STATE HYGIENIC LABORATORY AT THE UNIVERSITY OF IOWA	public	SRX12441474	SAMN21983586	Illumina MiSeq	PAIRED	PCR	VIRAL RNA	ILLUMINA	Severe acute respiratory syndrome coronavirus 2	SRP323659	2021-10-03 00:00:00.000000 UTC	PRJNA736036	36	285	68	2021-05-04	USA	North America	[USA: Iowa]	{"bases": 68440334, "bytes": 37832755, "run_file_create_date": "2021-10-03T05:41:00.000Z", "collected_by_sam": ["State Hygienic Laboratory at the University of Iowa"], "collection_date_sam": ["2021-05-04"], "host_disease_sam": ["COVID-19"], "host_sam": ["Homo sapiens"], "isolate_sam_ss_dpl100": ["IA-SHL-1685102"], "isolation_source_sam": ["clinical"], "primary_search": "1685102-IA-M04110-210507"}
SRR17051910	AMPLICON	KWAZULU-NATAL RESEARCH INNOVATION AND SEQUENCING PLATFORM-UKZN	public	SRX13241198	SAMN23469661	Illumina MiSeq	PAIRED	RT-PCR	VIRAL RNA	ILLUMINA	Severe acute respiratory syndrome coronavirus 2	SRP348159	2021-11-27 00:00:00.000000 UTC	PRJNA784038	19	301	32	2021-11-19	South Africa	Africa	[South Africa: Gauteng]	{"bases": 32096104, "bytes": 20661218, "run_file_create_date": "2021-11-27T10:45:00.000Z", "collected_by_sam": ["National Health Laboratory Service"], "collection_date_sam": ["2021-11-19"], "host_disease_sam": ["COVID-19"], "host_sam": ["Homo sapiens"], "isolate_sam_ss_dpl100": ["CERI-KRISP-K032220"], "isolation_source_sam": ["Oropharyngeal swab"], "lat_lon_sam_s_dpl34": "missing", "library_id_sa…
SRR17089137	AMPLICON	KWAZULU-NATAL RESEARCH INNOVATION AND SEQUENCING PLATFORM-UKZN	public	SRX13277116	SAMN23555344	MinION	SINGLE	RT-PCR	VIRAL RNA	OXFORD_NANOPORE	Severe acute respiratory syndrome coronavirus 2	SRP265610	2021-12-02 00:00:00.000000 UTC	PRJNA636748	12	429	15	2021-11-23	South Africa	Africa	[South Africa: Kwazulu-Natal]	{"bases": 15107714, "bytes": 13486466, "run_file_create_date": "2021-12-02T04:33:00.000Z", "collected_by_sam": ["National Health Laboratory Service"], "collection_date_sam": ["2021-11-23"], "host_disease_sam": ["COVID-19"], "host_sam": ["Homo sapiens"], "isolate_sam_ss_dpl100": ["K032287"], "isolation_source_sam": ["Oropharyngeal swab"], "lat_lon_sam_s_dpl34": "missing", "library_id_sam": ["K0322…
ERR5971795	AMPLICON	NORTHUMBRIA UNIVERSITY / SOUTH TEES HOSPITALS NHS	public	ERX5612259	SAMEA9006536	NextSeq 550	SINGLE	PCR	VIRAL RNA	ILLUMINA	Severe acute respiratory syndrome coronavirus 2	ERP121228	2021-05-28 00:00:00.000000 UTC	PRJEB37886	21	288	123	2021-05-03	United Kingdom	Europe	[]	{"artic_primer_version_exp": "3", "artic_protocol_version_exp": "coronaHIT", "bases": 123040939, "bytes": 22057399, "run_file_create_date": "2021-06-05T04:45:00.000Z", "broker_name_sam": ["COVID-19 Genomics UK Consortium"], "collecting_institution_sam": ["Northumbria University / South Tees Hospitals NHS Foundation Trust / North Cumbria Integrated Care NHS Foundation Trust / North Tees and Hartle…
SRR17415180	AMPLICON	ICAHN SCHOOL OF MEDICINE AT MOUNT SINAI	public	SRX13586900	SAMN24592536	MinION	SINGLE	RT-PCR	VIRAL RNA	OXFORD_NANOPORE	Severe acute respiratory syndrome coronavirus 2	SRP353348	2022-01-04 00:00:00.000000 UTC	PRJNA793894	2	491	2	2021-11-16	USA	North America	[USA: New York]	{"bases": 2599392, "bytes": 2515796, "run_file_create_date": "2022-01-04T20:00:00.000Z", "collected_by_sam": ["Alba Escalera, Ana S. Gonzalez-Reiche, Sadaf Aslam, Ignacio Mena, Rebecca L. Pearl, Manon Laporte, Andrea Fossati, Raveen Rathnasinghe, Hala Alshammary, Adriana van de Guchte, Mehdi Bouhaddou, Thomas Kehrer, Lorena Zuliani-Alvarez, David A. Meekins, Ve..."], "collection_date_sam": ["2021…
SRR17051838	AMPLICON	KWAZULU-NATAL RESEARCH INNOVATION AND SEQUENCING PLATFORM-UKZN	public	SRX13241064	SAMN23469697	GridION	SINGLE	RT-PCR	VIRAL RNA	OXFORD_NANOPORE	Severe acute respiratory syndrome coronavirus 2	SRP348159	2021-11-27 00:00:00.000000 UTC	PRJNA784038	17	585	20	2021-11-22	South Africa	Africa	[South Africa: Kwazulu-Natal]	{"bases": 20435946, "bytes": 18093694, "run_file_create_date": "2021-11-27T10:45:00.000Z", "collected_by_sam": ["National Health Laboratory Service"], "collection_date_sam": ["2021-11-22"], "host_disease_sam": ["COVID-19"], "host_sam": ["Homo sapiens"], "isolate_sam_ss_dpl100": ["CERI-KRISP-K032283"], "isolation_source_sam": ["Oropharyngeal swab"], "lat_lon_sam_s_dpl34": "missing", "library_id_sa…
SRR17317203	AMPLICON	NEW ENGLAND BIOLABS	public	SRX13493743	SAMN24338947	Illumina MiSeq	SINGLE	PCR	VIRAL RNA	ILLUMINA	Severe acute respiratory syndrome coronavirus 2	SRP312218	2021-12-23 00:00:00.000000 UTC	PRJNA717314	41	131	130	2021-12-11	USA	North America	[USA: Massachusetts, Essex County]	{"bases": 130483862, "bytes": 43915911, "run_file_create_date": "2021-12-22T23:52:00.000Z", "collected_by_sam": ["NP-Swab"], "collection_date_sam": ["2021-12-11"], "gisaid_accession_sam": ["EPI_ISL_7951043"], "gisaid_virus_name_sam_s_dpl94": "hCoV-19/USA/MA-NEB-lh11-21BU-344D0950/2021", "host_age_sam": ["33"], "host_anatomical_material_sam": "mucus", "host_anatomical_part_sam": "nasopharynx", "ho…
SRR17051927	AMPLICON	KWAZULU-NATAL RESEARCH INNOVATION AND SEQUENCING PLATFORM-UKZN	public	SRX13241181	SAMN23469645	Illumina MiSeq	PAIRED	RT-PCR	VIRAL RNA	ILLUMINA	Severe acute respiratory syndrome coronavirus 2	SRP348159	2021-11-27 00:00:00.000000 UTC	PRJNA784038	38	310	62	2021-11-16	South Africa	Africa	[South Africa: Gauteng]	{"bases": 62466366, "bytes": 40180394, "run_file_create_date": "2021-11-27T10:46:00.000Z", "collected_by_sam": ["National Health Laboratory Service"], "collection_date_sam": ["2021-11-16"], "host_disease_sam": ["COVID-19"], "host_sam": ["Homo sapiens"], "isolate_sam_ss_dpl100": ["CERI-KRISP-K032203"], "isolation_source_sam": ["Oropharyngeal swab"], "lat_lon_sam_s_dpl34": "missing", "library_id_sa…
SRR17051891	AMPLICON	KWAZULU-NATAL RESEARCH INNOVATION AND SEQUENCING PLATFORM-UKZN	public	SRX13241011	SAMN23469634	GridION	SINGLE	RT-PCR	VIRAL RNA	OXFORD_NANOPORE	Severe acute respiratory syndrome coronavirus 2	SRP348159	2021-11-27 00:00:00.000000 UTC	PRJNA784038	14	527	17	2021-11-17	South Africa	Africa	[South Africa: Gauteng]	{"bases": 17316824, "bytes": 15538720, "run_file_create_date": "2021-11-27T10:45:00.000Z", "collected_by_sam": ["National Health Laboratory Service"], "collection_date_sam": ["2021-11-17"], "host_disease_sam": ["COVID-19"], "host_sam": ["Homo sapiens"], "isolate_sam_ss_dpl100": ["CERI-KRISP-K032189"], "isolation_source_sam": ["Oropharyngeal swab"], "lat_lon_sam_s_dpl34": "missing", "library_id_sa…
SRR17415261	AMPLICON	ICAHN SCHOOL OF MEDICINE AT MOUNT SINAI	public	SRX13586819	SAMN24592549	MinION	SINGLE	RT-PCR	VIRAL RNA	OXFORD_NANOPORE	Severe acute respiratory syndrome coronavirus 2	SRP353348	2022-01-04 00:00:00.000000 UTC	PRJNA793894	1	482	1	2021-11-17	USA	North America	[USA: New York]	{"bases": 1283692, "bytes": 1269936, "run_file_create_date": "2022-01-04T20:00:00.000Z", "collected_by_sam": ["Alba Escalera, Ana S. Gonzalez-Reiche, Sadaf Aslam, Ignacio Mena, Rebecca L. Pearl, Manon Laporte, Andrea Fossati, Raveen Rathnasinghe, Hala Alshammary, Adriana van de Guchte, Mehdi Bouhaddou, Thomas Kehrer, Lorena Zuliani-Alvarez, David A. Meekins, Ve..."], "collection_date_sam": ["2021…
SRR17415188	WGS	ICAHN SCHOOL OF MEDICINE AT MOUNT SINAI	public	SRX13586892	SAMN24592559	Illumina MiSeq	PAIRED	RT-PCR	VIRAL RNA	ILLUMINA	Severe acute respiratory syndrome coronavirus 2	SRP353348	2022-01-03 00:00:00.000000 UTC	PRJNA793894	16	300	27	2021-11-17	USA	North America	[USA: New York]	{"bases": 27759000, "bytes": 16784713, "run_file_create_date": "2022-01-03T22:20:00.000Z", "collected_by_sam": ["Alba Escalera, Ana S. Gonzalez-Reiche, Sadaf Aslam, Ignacio Mena, Rebecca L. Pearl, Manon Laporte, Andrea Fossati, Raveen Rathnasinghe, Hala Alshammary, Adriana van de Guchte, Mehdi Bouhaddou, Thomas Kehrer, Lorena Zuliani-Alvarez, David A. Meekins, Ve..."], "collection_date_sam": ["20…
SRR17317212	AMPLICON	NEW ENGLAND BIOLABS	public	SRX13493734	SAMN24338944	GridION	SINGLE	PCR	VIRAL RNA	OXFORD_NANOPORE	Severe acute respiratory syndrome coronavirus 2	SRP312218	2021-12-29 00:00:00.000000 UTC	PRJNA717314	224	968	329	2021-12-10	USA	North America	[USA: Massachusetts, Middlesex County]	{"bases": 329993715, "bytes": 235299684, "run_file_create_date": "2021-12-29T18:25:00.000Z", "collected_by_sam": ["NP-Swab"], "collection_date_sam": ["2021-12-10"], "gisaid_accession_sam": ["EPI_ISL_7951040"], "gisaid_virus_name_sam_s_dpl94": "hCoV-19/USA/MA-NEB-lh08-21BU-344D0859/2021", "host_age_sam": ["47"], "host_anatomical_material_sam": "mucus", "host_anatomical_part_sam": "nasopharynx", "h…
SRR17317205	AMPLICON	NEW ENGLAND BIOLABS	public	SRX13493741	SAMN24338945	Illumina MiSeq	SINGLE	PCR	VIRAL RNA	ILLUMINA	Severe acute respiratory syndrome coronavirus 2	SRP312218	2021-12-23 00:00:00.000000 UTC	PRJNA717314	47	132	149	2021-12-10	USA	North America	[USA: Massachusetts, Middlesex County]	{"bases": 149948607, "bytes": 49860743, "run_file_create_date": "2021-12-22T23:52:00.000Z", "collected_by_sam": ["NP-Swab"], "collection_date_sam": ["2021-12-10"], "gisaid_accession_sam": ["EPI_ISL_7951041"], "gisaid_virus_name_sam_s_dpl94": "hCoV-19/USA/MA-NEB-lh09-21BU-344D0738/2021", "host_age_sam": ["68"], "host_anatomical_material_sam": "mucus", "host_anatomical_part_sam": "nasopharynx", "ho…
SRR17415172	AMPLICON	ICAHN SCHOOL OF MEDICINE AT MOUNT SINAI	public	SRX13586908	SAMN24592543	MinION	SINGLE	RT-PCR	VIRAL RNA	OXFORD_NANOPORE	Severe acute respiratory syndrome coronavirus 2	SRP353348	2022-01-04 00:00:00.000000 UTC	PRJNA793894	1	481	1	2021-11-16	USA	North America	[USA: New York]	{"bases": 1212847, "bytes": 1203836, "run_file_create_date": "2022-01-04T20:00:00.000Z", "collected_by_sam": ["Alba Escalera, Ana S. Gonzalez-Reiche, Sadaf Aslam, Ignacio Mena, Rebecca L. Pearl, Manon Laporte, Andrea Fossati, Raveen Rathnasinghe, Hala Alshammary, Adriana van de Guchte, Mehdi Bouhaddou, Thomas Kehrer, Lorena Zuliani-Alvarez, David A. Meekins, Ve..."], "collection_date_sam": ["2021…
SRR17089152	AMPLICON	KWAZULU-NATAL RESEARCH INNOVATION AND SEQUENCING PLATFORM-UKZN	public	SRX13277101	SAMN23555331	MinION	SINGLE	RT-PCR	VIRAL RNA	OXFORD_NANOPORE	Severe acute respiratory syndrome coronavirus 2	SRP265610	2021-12-02 00:00:00.000000 UTC	PRJNA636748	4	418	5	2021-11-18	South Africa	Africa	[South Africa: Kwazulu-Natal]	{"bases": 5471352, "bytes": 4937961, "run_file_create_date": "2021-12-02T04:33:00.000Z", "collected_by_sam": ["National Health Laboratory Service"], "collection_date_sam": ["2021-11-18"], "host_disease_sam": ["COVID-19"], "host_sam": ["Homo sapiens"], "isolate_sam_ss_dpl100": ["K032274"], "isolation_source_sam": ["Oropharyngeal swab"], "lat_lon_sam_s_dpl34": "missing", "library_id_sam": ["K032274…
SRR17051760	AMPLICON	KWAZULU-NATAL RESEARCH INNOVATION AND SEQUENCING PLATFORM-UKZN	public	SRX13241142	SAMN23469683	GridION	SINGLE	RT-PCR	VIRAL RNA	OXFORD_NANOPORE	Severe acute respiratory syndrome coronavirus 2	SRP348159	2021-11-27 00:00:00.000000 UTC	PRJNA784038	28	594	33	2021-11-20	South Africa	Africa	[South Africa: Gauteng]	{"bases": 33570040, "bytes": 30018373, "run_file_create_date": "2021-11-27T10:45:00.000Z", "collected_by_sam": ["National Health Laboratory Service"], "collection_date_sam": ["2021-11-20"], "host_disease_sam": ["COVID-19"], "host_sam": ["Homo sapiens"], "isolate_sam_ss_dpl100": ["CERI-KRISP-K032244"], "isolation_source_sam": ["Oropharyngeal swab"], "lat_lon_sam_s_dpl34": "missing", "library_id_sa…
SRR17051906	AMPLICON	KWAZULU-NATAL RESEARCH INNOVATION AND SEQUENCING PLATFORM-UKZN	public	SRX13241202	SAMN23469686	Illumina MiSeq	PAIRED	RT-PCR	VIRAL RNA	ILLUMINA	Severe acute respiratory syndrome coronavirus 2	SRP348159	2021-11-27 00:00:00.000000 UTC	PRJNA784038	28	287	47	2021-11-19	South Africa	Africa	[South Africa: Gauteng]	{"bases": 47359129, "bytes": 30152109, "run_file_create_date": "2021-11-27T10:45:00.000Z", "collected_by_sam": ["National Health Laboratory Service"], "collection_date_sam": ["2021-11-19"], "host_disease_sam": ["COVID-19"], "host_sam": ["Homo sapiens"], "isolate_sam_ss_dpl100": ["CERI-KRISP-K032247"], "isolation_source_sam": ["Oropharyngeal swab"], "lat_lon_sam_s_dpl34": "missing", "library_id_sa…
SRR16156644	AMPLICON	STATE HYGIENIC LABORATORY AT THE UNIVERSITY OF IOWA	public	SRX12441462	SAMN21983575	Illumina MiSeq	PAIRED	PCR	VIRAL RNA	ILLUMINA	Severe acute respiratory syndrome coronavirus 2	SRP323659	2021-10-03 00:00:00.000000 UTC	PRJNA736036	40	284	79	2021-04-16	USA	North America	[USA: Iowa]	{"bases": 79794096, "bytes": 42419599, "run_file_create_date": "2021-10-03T05:41:00.000Z", "collected_by_sam": ["State Hygienic Laboratory at the University of Iowa"], "collection_date_sam": ["2021-04-16"], "host_disease_sam": ["COVID-19"], "host_sam": ["Homo sapiens"], "isolate_sam_ss_dpl100": ["IA-SHL-1665594"], "isolation_source_sam": ["clinical"], "primary_search": "1665594-IA-M05216-210422"}
SRR17051837	AMPLICON	KWAZULU-NATAL RESEARCH INNOVATION AND SEQUENCING PLATFORM-UKZN	public	SRX13241065	SAMN23469698	GridION	SINGLE	RT-PCR	VIRAL RNA	OXFORD_NANOPORE	Severe acute respiratory syndrome coronavirus 2	SRP348159	2021-11-27 00:00:00.000000 UTC	PRJNA784038	36	615	42	2021-11-23	South Africa	Africa	[South Africa: Kwazulu-Natal]	{"bases": 42998220, "bytes": 37998568, "run_file_create_date": "2021-11-27T10:45:00.000Z", "collected_by_sam": ["National Health Laboratory Service"], "collection_date_sam": ["2021-11-23"], "host_disease_sam": ["COVID-19"], "host_sam": ["Homo sapiens"], "isolate_sam_ss_dpl100": ["CERI-KRISP-K032284"], "isolation_source_sam": ["Oropharyngeal swab"], "lat_lon_sam_s_dpl34": "missing", "library_id_sa…
SRR17089140	AMPLICON	KWAZULU-NATAL RESEARCH INNOVATION AND SEQUENCING PLATFORM-UKZN	public	SRX13277113	SAMN23555315	MinION	SINGLE	RT-PCR	VIRAL RNA	OXFORD_NANOPORE	Severe acute respiratory syndrome coronavirus 2	SRP265610	2021-12-02 00:00:00.000000 UTC	PRJNA636748	29	568	34	2021-11-19	South Africa	Africa	[South Africa: Kwazulu-Natal]	{"bases": 34891798, "bytes": 30877181, "run_file_create_date": "2021-12-02T04:33:00.000Z", "collected_by_sam": ["National Health Laboratory Service"], "collection_date_sam": ["2021-11-19"], "host_disease_sam": ["COVID-19"], "host_sam": ["Homo sapiens"], "isolate_sam_ss_dpl100": ["K032258"], "isolation_source_sam": ["Oropharyngeal swab"], "lat_lon_sam_s_dpl34": "missing", "library_id_sam": ["K0322…
SRR17415173	AMPLICON	ICAHN SCHOOL OF MEDICINE AT MOUNT SINAI	public	SRX13586907	SAMN24592542	MinION	SINGLE	RT-PCR	VIRAL RNA	OXFORD_NANOPORE	Severe acute respiratory syndrome coronavirus 2	SRP353348	2022-01-04 00:00:00.000000 UTC	PRJNA793894	1	482	1	2021-11-16	USA	North America	[USA: New York]	{"bases": 1402786, "bytes": 1385760, "run_file_create_date": "2022-01-04T20:00:00.000Z", "collected_by_sam": ["Alba Escalera, Ana S. Gonzalez-Reiche, Sadaf Aslam, Ignacio Mena, Rebecca L. Pearl, Manon Laporte, Andrea Fossati, Raveen Rathnasinghe, Hala Alshammary, Adriana van de Guchte, Mehdi Bouhaddou, Thomas Kehrer, Lorena Zuliani-Alvarez, David A. Meekins, Ve..."], "collection_date_sam": ["2021…
SRR17051918	AMPLICON	KWAZULU-NATAL RESEARCH INNOVATION AND SEQUENCING PLATFORM-UKZN	public	SRX13241190	SAMN23469653	Illumina MiSeq	PAIRED	RT-PCR	VIRAL RNA	ILLUMINA	Severe acute respiratory syndrome coronavirus 2	SRP348159	2021-11-27 00:00:00.000000 UTC	PRJNA784038	41	303	68	2021-11-18	South Africa	Africa	[South Africa: Gauteng]	{"bases": 68314966, "bytes": 43231264, "run_file_create_date": "2021-11-27T10:45:00.000Z", "collected_by_sam": ["National Health Laboratory Service"], "collection_date_sam": ["2021-11-18"], "host_disease_sam": ["COVID-19"], "host_sam": ["Homo sapiens"], "isolate_sam_ss_dpl100": ["CERI-KRISP-K032211"], "isolation_source_sam": ["Oropharyngeal swab"], "lat_lon_sam_s_dpl34": "missing", "library_id_sa…
SRR17051804	AMPLICON	KWAZULU-NATAL RESEARCH INNOVATION AND SEQUENCING PLATFORM-UKZN	public	SRX13241098	SAMN23469636	GridION	SINGLE	RT-PCR	VIRAL RNA	OXFORD_NANOPORE	Severe acute respiratory syndrome coronavirus 2	SRP348159	2021-11-27 00:00:00.000000 UTC	PRJNA784038	10	548	12	2021-11-17	South Africa	Africa	[South Africa: Gauteng]	{"bases": 12593767, "bytes": 11321234, "run_file_create_date": "2021-11-27T10:45:00.000Z", "collected_by_sam": ["National Health Laboratory Service"], "collection_date_sam": ["2021-11-17"], "host_disease_sam": ["COVID-19"], "host_sam": ["Homo sapiens"], "isolate_sam_ss_dpl100": ["CERI-KRISP-K032191"], "isolation_source_sam": ["Oropharyngeal swab"], "lat_lon_sam_s_dpl34": "missing", "library_id_sa…
SRR17088936	AMPLICON	KWAZULU-NATAL RESEARCH INNOVATION AND SEQUENCING PLATFORM-UKZN	public	SRX13276899	SAMN23555376	Illumina MiSeq	PAIRED	RT-PCR	VIRAL RNA	ILLUMINA	Severe acute respiratory syndrome coronavirus 2	SRP318694	2021-12-02 00:00:00.000000 UTC	PRJNA727735	67	326	120	2021-10-24	Zimbabwe	Africa	[Zimbabwe: Chiredzi]	{"bases": 120310825, "bytes": 70690622, "run_file_create_date": "2021-12-02T03:16:00.000Z", "collected_by_sam": ["Africa Centres for Disease Control and Prevention"], "collection_date_sam": ["2021-10-24"], "host_disease_sam": ["COVID-19"], "host_sam": ["Homo sapiens"], "isolate_sam_ss_dpl100": ["K032295"], "isolation_source_sam": ["Oropharyngeal swab"], "lat_lon_sam_s_dpl34": "missing", "library_…
SRR17415131	WGS	ICAHN SCHOOL OF MEDICINE AT MOUNT SINAI	public	SRX13586949	SAMN24592524	Illumina MiSeq	PAIRED	RT-PCR	VIRAL RNA	ILLUMINA	Severe acute respiratory syndrome coronavirus 2	SRP353348	2022-01-03 00:00:00.000000 UTC	PRJNA793894	46	300	81	2021-11-16	USA	North America	[USA: New York]	{"bases": 81456900, "bytes": 48451141, "run_file_create_date": "2022-01-03T22:22:00.000Z", "collected_by_sam": ["Alba Escalera, Ana S. Gonzalez-Reiche, Sadaf Aslam, Ignacio Mena, Rebecca L. Pearl, Manon Laporte, Andrea Fossati, Raveen Rathnasinghe, Hala Alshammary, Adriana van de Guchte, Mehdi Bouhaddou, Thomas Kehrer, Lorena Zuliani-Alvarez, David A. Meekins, Ve..."], "collection_date_sam": ["20…
SRR17051806	AMPLICON	KWAZULU-NATAL RESEARCH INNOVATION AND SEQUENCING PLATFORM-UKZN	public	SRX13241096	SAMN23469661	GridION	SINGLE	RT-PCR	VIRAL RNA	OXFORD_NANOPORE	Severe acute respiratory syndrome coronavirus 2	SRP348159	2021-11-27 00:00:00.000000 UTC	PRJNA784038	19	485	22	2021-11-19	South Africa	Africa	[South Africa: Gauteng]	{"bases": 22416944, "bytes": 20119884, "run_file_create_date": "2021-11-27T10:45:00.000Z", "collected_by_sam": ["National Health Laboratory Service"], "collection_date_sam": ["2021-11-19"], "host_disease_sam": ["COVID-19"], "host_sam": ["Homo sapiens"], "isolate_sam_ss_dpl100": ["CERI-KRISP-K032220"], "isolation_source_sam": ["Oropharyngeal swab"], "lat_lon_sam_s_dpl34": "missing", "library_id_sa…
SRR17051916	AMPLICON	KWAZULU-NATAL RESEARCH INNOVATION AND SEQUENCING PLATFORM-UKZN	public	SRX13241192	SAMN23469655	Illumina MiSeq	PAIRED	RT-PCR	VIRAL RNA	ILLUMINA	Severe acute respiratory syndrome coronavirus 2	SRP348159	2021-11-27 00:00:00.000000 UTC	PRJNA784038	48	303	83	2021-11-17	South Africa	Africa	[South Africa: Gauteng]	{"bases": 83706839, "bytes": 51295704, "run_file_create_date": "2021-11-27T10:45:00.000Z", "collected_by_sam": ["National Health Laboratory Service"], "collection_date_sam": ["2021-11-17"], "host_disease_sam": ["COVID-19"], "host_sam": ["Homo sapiens"], "isolate_sam_ss_dpl100": ["CERI-KRISP-K032214"], "isolation_source_sam": ["Oropharyngeal swab"], "lat_lon_sam_s_dpl34": "missing", "library_id_sa…
SRR17415166	WGS	ICAHN SCHOOL OF MEDICINE AT MOUNT SINAI	public	SRX13586914	SAMN24592480	Illumina MiSeq	PAIRED	RT-PCR	VIRAL RNA	ILLUMINA	Severe acute respiratory syndrome coronavirus 2	SRP353348	2022-01-03 00:00:00.000000 UTC	PRJNA793894	47	300	90	2021-06-09	USA	North America	[USA: New York]	{"bases": 90534300, "bytes": 49945268, "run_file_create_date": "2022-01-03T22:21:00.000Z", "collected_by_sam": ["Alba Escalera, Ana S. Gonzalez-Reiche, Sadaf Aslam, Ignacio Mena, Rebecca L. Pearl, Manon Laporte, Andrea Fossati, Raveen Rathnasinghe, Hala Alshammary, Adriana van de Guchte, Mehdi Bouhaddou, Thomas Kehrer, Lorena Zuliani-Alvarez, David A. Meekins, Ve..."], "collection_date_sam": ["20…
SRR18848585	AMPLICON	KWAZULU-NATAL RESEARCH INNOVATION AND SEQUENCING PLATFORM-UKZN	public	SRX14946467	SAMN27685365	Illumina MiSeq	PAIRED	RT-PCR	VIRAL RNA	ILLUMINA	Severe acute respiratory syndrome coronavirus 2	SRP265610	2022-04-21 00:00:00.000000 UTC	PRJNA636748	46	333	69	2022-03-08	South Africa	Africa	[South Africa: Gauteng]	{"bases": 69846343, "bytes": 48362404, "run_file_create_date": "2022-04-21T04:14:00.000Z", "collected_by_sam": ["University of Pretoria"], "collection_date_sam": ["2022-03-08"], "host_disease_sam": ["COVID-19"], "host_sam": ["Homo sapiens"], "isolate_sam_ss_dpl100": ["K039351"], "isolation_source_sam": ["Oropharyngeal swab"], "lat_lon_sam_s_dpl34": "missing", "library_id_sam": ["K039351"], "strai…
SRR17415215	AMPLICON	ICAHN SCHOOL OF MEDICINE AT MOUNT SINAI	public	SRX13586865	SAMN24592562	MinION	SINGLE	RT-PCR	VIRAL RNA	OXFORD_NANOPORE	Severe acute respiratory syndrome coronavirus 2	SRP353348	2022-01-04 00:00:00.000000 UTC	PRJNA793894	3	499	3	2021-11-17	USA	North America	[USA: New York]	{"bases": 3903572, "bytes": 3741021, "run_file_create_date": "2022-01-04T20:00:00.000Z", "collected_by_sam": ["Alba Escalera, Ana S. Gonzalez-Reiche, Sadaf Aslam, Ignacio Mena, Rebecca L. Pearl, Manon Laporte, Andrea Fossati, Raveen Rathnasinghe, Hala Alshammary, Adriana van de Guchte, Mehdi Bouhaddou, Thomas Kehrer, Lorena Zuliani-Alvarez, David A. Meekins, Ve..."], "collection_date_sam": ["2021…
SRR17088922	AMPLICON	KWAZULU-NATAL RESEARCH INNOVATION AND SEQUENCING PLATFORM-UKZN	public	SRX13276869	SAMN23555330	Illumina MiSeq	PAIRED	RT-PCR	VIRAL RNA	ILLUMINA	Severe acute respiratory syndrome coronavirus 2	SRP265610	2021-12-02 00:00:00.000000 UTC	PRJNA636748	99	327	175	2021-11-21	South Africa	Africa	[South Africa: Kwazulu-Natal]	{"bases": 175420835, "bytes": 104690437, "run_file_create_date": "2021-12-02T03:02:00.000Z", "collected_by_sam": ["National Health Laboratory Service"], "collection_date_sam": ["2021-11-21"], "host_disease_sam": ["COVID-19"], "host_sam": ["Homo sapiens"], "isolate_sam_ss_dpl100": ["K032273"], "isolation_source_sam": ["Oropharyngeal swab"], "lat_lon_sam_s_dpl34": "missing", "library_id_sam": ["K03…
SRR17051767	AMPLICON	KWAZULU-NATAL RESEARCH INNOVATION AND SEQUENCING PLATFORM-UKZN	public	SRX13241135	SAMN23469677	GridION	SINGLE	RT-PCR	VIRAL RNA	OXFORD_NANOPORE	Severe acute respiratory syndrome coronavirus 2	SRP348159	2021-11-27 00:00:00.000000 UTC	PRJNA784038	17	509	20	2021-11-21	South Africa	Africa	[South Africa: Gauteng]	{"bases": 20271396, "bytes": 18174089, "run_file_create_date": "2021-11-27T10:45:00.000Z", "collected_by_sam": ["National Health Laboratory Service"], "collection_date_sam": ["2021-11-21"], "host_disease_sam": ["COVID-19"], "host_sam": ["Homo sapiens"], "isolate_sam_ss_dpl100": ["CERI-KRISP-K032237"], "isolation_source_sam": ["Oropharyngeal swab"], "lat_lon_sam_s_dpl34": "missing", "library_id_sa…
SRR16156668	AMPLICON	STATE HYGIENIC LABORATORY AT THE UNIVERSITY OF IOWA	public	SRX12441438	SAMN21983584	MinION	SINGLE	PCR	VIRAL RNA	OXFORD_NANOPORE	Severe acute respiratory syndrome coronavirus 2	SRP323659	2021-10-03 00:00:00.000000 UTC	PRJNA736036	2	338	3	2021-04-30	USA	North America	[USA: Iowa]	{"bases": 3133003, "bytes": 2967721, "run_file_create_date": "2021-10-01T18:30:00.000Z", "collected_by_sam": ["State Hygienic Laboratory at the University of Iowa"], "collection_date_sam": ["2021-04-30"], "host_disease_sam": ["COVID-19"], "host_sam": ["Homo sapiens"], "isolate_sam_ss_dpl100": ["IA-SHL-1681009"], "isolation_source_sam": ["clinical"], "primary_search": "1681009-IA-BC1L11-210701"}
SRR17051929	AMPLICON	KWAZULU-NATAL RESEARCH INNOVATION AND SEQUENCING PLATFORM-UKZN	public	SRX13241179	SAMN23469643	Illumina MiSeq	PAIRED	RT-PCR	VIRAL RNA	ILLUMINA	Severe acute respiratory syndrome coronavirus 2	SRP348159	2021-11-27 00:00:00.000000 UTC	PRJNA784038	45	297	77	2021-11-16	South Africa	Africa	[South Africa: Gauteng]	{"bases": 77235546, "bytes": 47888524, "run_file_create_date": "2021-11-27T10:46:00.000Z", "collected_by_sam": ["National Health Laboratory Service"], "collection_date_sam": ["2021-11-16"], "host_disease_sam": ["COVID-19"], "host_sam": ["Homo sapiens"], "isolate_sam_ss_dpl100": ["CERI-KRISP-K032201"], "isolation_source_sam": ["Oropharyngeal swab"], "lat_lon_sam_s_dpl34": "missing", "library_id_sa…
SRR17051924	AMPLICON	KWAZULU-NATAL RESEARCH INNOVATION AND SEQUENCING PLATFORM-UKZN	public	SRX13241184	SAMN23469648	Illumina MiSeq	PAIRED	RT-PCR	VIRAL RNA	ILLUMINA	Severe acute respiratory syndrome coronavirus 2	SRP348159	2021-11-27 00:00:00.000000 UTC	PRJNA784038	15	307	24	2021-11-18	South Africa	Africa	[South Africa: Gauteng]	{"bases": 24431265, "bytes": 15732811, "run_file_create_date": "2021-11-27T10:45:00.000Z", "collected_by_sam": ["National Health Laboratory Service"], "collection_date_sam": ["2021-11-18"], "host_disease_sam": ["COVID-19"], "host_sam": ["Homo sapiens"], "isolate_sam_ss_dpl100": ["CERI-KRISP-K032206"], "isolation_source_sam": ["Oropharyngeal swab"], "lat_lon_sam_s_dpl34": "missing", "library_id_sa…
SRR17051805	AMPLICON	KWAZULU-NATAL RESEARCH INNOVATION AND SEQUENCING PLATFORM-UKZN	public	SRX13241097	SAMN23469662	GridION	SINGLE	RT-PCR	VIRAL RNA	OXFORD_NANOPORE	Severe acute respiratory syndrome coronavirus 2	SRP348159	2021-11-27 00:00:00.000000 UTC	PRJNA784038	35	627	41	2021-11-19	South Africa	Africa	[South Africa: Gauteng]	{"bases": 41773083, "bytes": 37312695, "run_file_create_date": "2021-11-27T10:45:00.000Z", "collected_by_sam": ["National Health Laboratory Service"], "collection_date_sam": ["2021-11-19"], "host_disease_sam": ["COVID-19"], "host_sam": ["Homo sapiens"], "isolate_sam_ss_dpl100": ["CERI-KRISP-K032221"], "isolation_source_sam": ["Oropharyngeal swab"], "lat_lon_sam_s_dpl34": "missing", "library_id_sa…
SRR16156640	AMPLICON	STATE HYGIENIC LABORATORY AT THE UNIVERSITY OF IOWA	public	SRX12441466	SAMN21983574	MinION	SINGLE	PCR	VIRAL RNA	OXFORD_NANOPORE	Severe acute respiratory syndrome coronavirus 2	SRP323659	2021-10-03 00:00:00.000000 UTC	PRJNA736036	4	338	5	2021-04-14	USA	North America	[USA: Iowa]	{"bases": 5242378, "bytes": 4899439, "run_file_create_date": "2021-10-01T18:30:00.000Z", "collected_by_sam": ["State Hygienic Laboratory at the University of Iowa"], "collection_date_sam": ["2021-04-14"], "host_disease_sam": ["COVID-19"], "host_sam": ["Homo sapiens"], "isolate_sam_ss_dpl100": ["IA-SHL-1661382"], "isolation_source_sam": ["clinical"], "primary_search": "1661382-IA-BC1L11-210701"}
SRR17089159	AMPLICON	KWAZULU-NATAL RESEARCH INNOVATION AND SEQUENCING PLATFORM-UKZN	public	SRX13277094	SAMN23555324	MinION	SINGLE	RT-PCR	VIRAL RNA	OXFORD_NANOPORE	Severe acute respiratory syndrome coronavirus 2	SRP265610	2021-12-02 00:00:00.000000 UTC	PRJNA636748	12	432	15	2021-11-19	South Africa	Africa	[South Africa: Kwazulu-Natal]	{"bases": 15126454, "bytes": 13497954, "run_file_create_date": "2021-12-02T04:33:00.000Z", "collected_by_sam": ["National Health Laboratory Service"], "collection_date_sam": ["2021-11-19"], "host_disease_sam": ["COVID-19"], "host_sam": ["Homo sapiens"], "isolate_sam_ss_dpl100": ["K032267"], "isolation_source_sam": ["Oropharyngeal swab"], "lat_lon_sam_s_dpl34": "missing", "library_id_sam": ["K0322…
SRR17051900	AMPLICON	KWAZULU-NATAL RESEARCH INNOVATION AND SEQUENCING PLATFORM-UKZN	public	SRX13241208	SAMN23469692	Illumina MiSeq	PAIRED	RT-PCR	VIRAL RNA	ILLUMINA	Severe acute respiratory syndrome coronavirus 2	SRP348159	2021-11-27 00:00:00.000000 UTC	PRJNA784038	36	300	60	2021-11-22	South Africa	Africa	[South Africa: Gauteng]	{"bases": 60888268, "bytes": 37942042, "run_file_create_date": "2021-11-27T10:45:00.000Z", "collected_by_sam": ["National Health Laboratory Service"], "collection_date_sam": ["2021-11-22"], "host_disease_sam": ["COVID-19"], "host_sam": ["Homo sapiens"], "isolate_sam_ss_dpl100": ["CERI-KRISP-K032253"], "isolation_source_sam": ["Oropharyngeal swab"], "lat_lon_sam_s_dpl34": "missing", "library_id_sa…
SRR17051926	AMPLICON	KWAZULU-NATAL RESEARCH INNOVATION AND SEQUENCING PLATFORM-UKZN	public	SRX13241182	SAMN23469646	Illumina MiSeq	PAIRED	RT-PCR	VIRAL RNA	ILLUMINA	Severe acute respiratory syndrome coronavirus 2	SRP348159	2021-11-27 00:00:00.000000 UTC	PRJNA784038	32	298	54	2021-11-17	South Africa	Africa	[South Africa: Gauteng]	{"bases": 54292592, "bytes": 34206040, "run_file_create_date": "2021-11-27T10:45:00.000Z", "collected_by_sam": ["National Health Laboratory Service"], "collection_date_sam": ["2021-11-17"], "host_disease_sam": ["COVID-19"], "host_sam": ["Homo sapiens"], "isolate_sam_ss_dpl100": ["CERI-KRISP-K032204"], "isolation_source_sam": ["Oropharyngeal swab"], "lat_lon_sam_s_dpl34": "missing", "library_id_sa…
SRR16156618	AMPLICON	STATE HYGIENIC LABORATORY AT THE UNIVERSITY OF IOWA	public	SRX12441488	SAMN21983576	MinION	SINGLE	PCR	VIRAL RNA	OXFORD_NANOPORE	Severe acute respiratory syndrome coronavirus 2	SRP323659	2021-10-03 00:00:00.000000 UTC	PRJNA736036	2	339	2	2021-04-16	USA	North America	[USA: Iowa]	{"bases": 2294964, "bytes": 2196960, "run_file_create_date": "2021-10-01T18:30:00.000Z", "collected_by_sam": ["State Hygienic Laboratory at the University of Iowa"], "collection_date_sam": ["2021-04-16"], "host_disease_sam": ["COVID-19"], "host_sam": ["Homo sapiens"], "isolate_sam_ss_dpl100": ["IA-SHL-1665658"], "isolation_source_sam": ["clinical"], "primary_search": "1665658-IA-BC1L11-210701"}
SRR17089161	AMPLICON	KWAZULU-NATAL RESEARCH INNOVATION AND SEQUENCING PLATFORM-UKZN	public	SRX13277092	SAMN23555322	MinION	SINGLE	RT-PCR	VIRAL RNA	OXFORD_NANOPORE	Severe acute respiratory syndrome coronavirus 2	SRP265610	2021-12-02 00:00:00.000000 UTC	PRJNA636748	5	390	5	2021-11-19	South Africa	Africa	[South Africa: Kwazulu-Natal]	{"bases": 5833193, "bytes": 5255293, "run_file_create_date": "2021-12-02T04:33:00.000Z", "collected_by_sam": ["National Health Laboratory Service"], "collection_date_sam": ["2021-11-19"], "host_disease_sam": ["COVID-19"], "host_sam": ["Homo sapiens"], "isolate_sam_ss_dpl100": ["K032265"], "isolation_source_sam": ["Oropharyngeal swab"], "lat_lon_sam_s_dpl34": "missing", "library_id_sam": ["K032265…
SRR17415219	AMPLICON	ICAHN SCHOOL OF MEDICINE AT MOUNT SINAI	public	SRX13586861	SAMN24592558	MinION	SINGLE	RT-PCR	VIRAL RNA	OXFORD_NANOPORE	Severe acute respiratory syndrome coronavirus 2	SRP353348	2022-01-04 00:00:00.000000 UTC	PRJNA793894	2	484	3	2021-11-17	USA	North America	[USA: New York]	{"bases": 3249598, "bytes": 3145401, "run_file_create_date": "2022-01-04T20:00:00.000Z", "collected_by_sam": ["Alba Escalera, Ana S. Gonzalez-Reiche, Sadaf Aslam, Ignacio Mena, Rebecca L. Pearl, Manon Laporte, Andrea Fossati, Raveen Rathnasinghe, Hala Alshammary, Adriana van de Guchte, Mehdi Bouhaddou, Thomas Kehrer, Lorena Zuliani-Alvarez, David A. Meekins, Ve..."], "collection_date_sam": ["2021…
SRR17089156	AMPLICON	KWAZULU-NATAL RESEARCH INNOVATION AND SEQUENCING PLATFORM-UKZN	public	SRX13277097	SAMN23555327	MinION	SINGLE	RT-PCR	VIRAL RNA	OXFORD_NANOPORE	Severe acute respiratory syndrome coronavirus 2	SRP265610	2021-12-02 00:00:00.000000 UTC	PRJNA636748	4	430	4	2021-11-19	South Africa	Africa	[South Africa: Kwazulu-Natal]	{"bases": 4767000, "bytes": 4307492, "run_file_create_date": "2021-12-02T04:33:00.000Z", "collected_by_sam": ["National Health Laboratory Service"], "collection_date_sam": ["2021-11-19"], "host_disease_sam": ["COVID-19"], "host_sam": ["Homo sapiens"], "isolate_sam_ss_dpl100": ["K032270"], "isolation_source_sam": ["Oropharyngeal swab"], "lat_lon_sam_s_dpl34": "missing", "library_id_sam": ["K032270…
SRR17051769	AMPLICON	KWAZULU-NATAL RESEARCH INNOVATION AND SEQUENCING PLATFORM-UKZN	public	SRX13241133	SAMN23469675	GridION	SINGLE	RT-PCR	VIRAL RNA	OXFORD_NANOPORE	Severe acute respiratory syndrome coronavirus 2	SRP348159	2021-11-27 00:00:00.000000 UTC	PRJNA784038	4	406	5	2021-11-22	South Africa	Africa	[South Africa: Gauteng]	{"bases": 5747518, "bytes": 5213364, "run_file_create_date": "2021-11-27T10:45:00.000Z", "collected_by_sam": ["National Health Laboratory Service"], "collection_date_sam": ["2021-11-22"], "host_disease_sam": ["COVID-19"], "host_sam": ["Homo sapiens"], "isolate_sam_ss_dpl100": ["CERI-KRISP-K032235"], "isolation_source_sam": ["Oropharyngeal swab"], "lat_lon_sam_s_dpl34": "missing", "library_id_sam"…
SRR17415132	WGS	ICAHN SCHOOL OF MEDICINE AT MOUNT SINAI	public	SRX13586948	SAMN24592523	Illumina MiSeq	PAIRED	RT-PCR	VIRAL RNA	ILLUMINA	Severe acute respiratory syndrome coronavirus 2	SRP353348	2022-01-03 00:00:00.000000 UTC	PRJNA793894	45	300	80	2021-11-15	USA	North America	[USA: New York]	{"bases": 80639700, "bytes": 48200042, "run_file_create_date": "2022-01-03T22:22:00.000Z", "collected_by_sam": ["Alba Escalera, Ana S. Gonzalez-Reiche, Sadaf Aslam, Ignacio Mena, Rebecca L. Pearl, Manon Laporte, Andrea Fossati, Raveen Rathnasinghe, Hala Alshammary, Adriana van de Guchte, Mehdi Bouhaddou, Thomas Kehrer, Lorena Zuliani-Alvarez, David A. Meekins, Ve..."], "collection_date_sam": ["20…
SRR17051879	AMPLICON	KWAZULU-NATAL RESEARCH INNOVATION AND SEQUENCING PLATFORM-UKZN	public	SRX13241023	SAMN23469644	GridION	SINGLE	RT-PCR	VIRAL RNA	OXFORD_NANOPORE	Severe acute respiratory syndrome coronavirus 2	SRP348159	2021-11-27 00:00:00.000000 UTC	PRJNA784038	11	453	13	2021-11-16	South Africa	Africa	[South Africa: Gauteng]	{"bases": 13971476, "bytes": 12574067, "run_file_create_date": "2021-11-27T10:45:00.000Z", "collected_by_sam": ["National Health Laboratory Service"], "collection_date_sam": ["2021-11-16"], "host_disease_sam": ["COVID-19"], "host_sam": ["Homo sapiens"], "isolate_sam_ss_dpl100": ["CERI-KRISP-K032202"], "isolation_source_sam": ["Oropharyngeal swab"], "lat_lon_sam_s_dpl34": "missing", "library_id_sa…
SRR18848538	AMPLICON	KWAZULU-NATAL RESEARCH INNOVATION AND SEQUENCING PLATFORM-UKZN	public	SRX14946514	SAMN27685392	Illumina MiSeq	PAIRED	RT-PCR	VIRAL RNA	ILLUMINA	Severe acute respiratory syndrome coronavirus 2	SRP265610	2022-04-21 00:00:00.000000 UTC	PRJNA636748	42	334	64	2022-04-01	South Africa	Africa	[South Africa: Kwazulu-Natal]	{"bases": 64171299, "bytes": 44126106, "run_file_create_date": "2022-04-21T04:14:00.000Z", "collected_by_sam": ["National Health Laboratory Service"], "collection_date_sam": ["2022-04-01"], "host_disease_sam": ["COVID-19"], "host_sam": ["Homo sapiens"], "isolate_sam_ss_dpl100": ["K039378"], "isolation_source_sam": ["Oropharyngeal swab"], "lat_lon_sam_s_dpl34": "missing", "library_id_sam": ["K0393…
SRR17051903	AMPLICON	KWAZULU-NATAL RESEARCH INNOVATION AND SEQUENCING PLATFORM-UKZN	public	SRX13241205	SAMN23469689	Illumina MiSeq	PAIRED	RT-PCR	VIRAL RNA	ILLUMINA	Severe acute respiratory syndrome coronavirus 2	SRP348159	2021-11-27 00:00:00.000000 UTC	PRJNA784038	68	305	113	2021-11-22	South Africa	Africa	[South Africa: Gauteng]	{"bases": 113800566, "bytes": 71725275, "run_file_create_date": "2021-11-27T10:46:00.000Z", "collected_by_sam": ["National Health Laboratory Service"], "collection_date_sam": ["2021-11-22"], "host_disease_sam": ["COVID-19"], "host_sam": ["Homo sapiens"], "isolate_sam_ss_dpl100": ["CERI-KRISP-K032250"], "isolation_source_sam": ["Oropharyngeal swab"], "lat_lon_sam_s_dpl34": "missing", "library_id_s…
SRR18848604	AMPLICON	KWAZULU-NATAL RESEARCH INNOVATION AND SEQUENCING PLATFORM-UKZN	public	SRX14946448	SAMN27685347	Illumina MiSeq	PAIRED	RT-PCR	VIRAL RNA	ILLUMINA	Severe acute respiratory syndrome coronavirus 2	SRP265610	2022-04-21 00:00:00.000000 UTC	PRJNA636748	29	344	44	2022-02-25	South Africa	Africa	[South Africa: Gauteng]	{"bases": 44493032, "bytes": 31222290, "run_file_create_date": "2022-04-21T04:14:00.000Z", "collected_by_sam": ["University of Pretoria"], "collection_date_sam": ["2022-02-25"], "host_disease_sam": ["COVID-19"], "host_sam": ["Homo sapiens"], "isolate_sam_ss_dpl100": ["K039333"], "isolation_source_sam": ["Oropharyngeal swab"], "lat_lon_sam_s_dpl34": "missing", "library_id_sam": ["K039333"], "strai…
SRR17415229	AMPLICON	ICAHN SCHOOL OF MEDICINE AT MOUNT SINAI	public	SRX13586851	SAMN24592520	MinION	SINGLE	RT-PCR	VIRAL RNA	OXFORD_NANOPORE	Severe acute respiratory syndrome coronavirus 2	SRP353348	2022-01-04 00:00:00.000000 UTC	PRJNA793894	1	477	1	2021-11-15	USA	North America	[USA: New York]	{"bases": 1893826, "bytes": 1852801, "run_file_create_date": "2022-01-04T20:00:00.000Z", "collected_by_sam": ["Alba Escalera, Ana S. Gonzalez-Reiche, Sadaf Aslam, Ignacio Mena, Rebecca L. Pearl, Manon Laporte, Andrea Fossati, Raveen Rathnasinghe, Hala Alshammary, Adriana van de Guchte, Mehdi Bouhaddou, Thomas Kehrer, Lorena Zuliani-Alvarez, David A. Meekins, Ve..."], "collection_date_sam": ["2021…
SRR17415176	AMPLICON	ICAHN SCHOOL OF MEDICINE AT MOUNT SINAI	public	SRX13586904	SAMN24592539	MinION	SINGLE	RT-PCR	VIRAL RNA	OXFORD_NANOPORE	Severe acute respiratory syndrome coronavirus 2	SRP353348	2022-01-04 00:00:00.000000 UTC	PRJNA793894	1	481	1	2021-11-16	USA	North America	[USA: New York]	{"bases": 1549032, "bytes": 1524535, "run_file_create_date": "2022-01-04T20:00:00.000Z", "collected_by_sam": ["Alba Escalera, Ana S. Gonzalez-Reiche, Sadaf Aslam, Ignacio Mena, Rebecca L. Pearl, Manon Laporte, Andrea Fossati, Raveen Rathnasinghe, Hala Alshammary, Adriana van de Guchte, Mehdi Bouhaddou, Thomas Kehrer, Lorena Zuliani-Alvarez, David A. Meekins, Ve..."], "collection_date_sam": ["2021…
SRR18848564	AMPLICON	KWAZULU-NATAL RESEARCH INNOVATION AND SEQUENCING PLATFORM-UKZN	public	SRX14946488	SAMN27685325	Illumina MiSeq	PAIRED	RT-PCR	VIRAL RNA	ILLUMINA	Severe acute respiratory syndrome coronavirus 2	SRP265610	2022-04-21 00:00:00.000000 UTC	PRJNA636748	31	331	48	2022-02-14	South Africa	Africa	[South Africa: Gauteng]	{"bases": 48369614, "bytes": 33039548, "run_file_create_date": "2022-04-21T04:14:00.000Z", "collected_by_sam": ["University of Pretoria"], "collection_date_sam": ["2022-02-14"], "host_disease_sam": ["COVID-19"], "host_sam": ["Homo sapiens"], "isolate_sam_ss_dpl100": ["K039311"], "isolation_source_sam": ["Oropharyngeal swab"], "lat_lon_sam_s_dpl34": "missing", "library_id_sam": ["K039311"], "strai…
SRR17415134	WGS	ICAHN SCHOOL OF MEDICINE AT MOUNT SINAI	public	SRX13586946	SAMN24592521	Illumina MiSeq	PAIRED	RT-PCR	VIRAL RNA	ILLUMINA	Severe acute respiratory syndrome coronavirus 2	SRP353348	2022-01-03 00:00:00.000000 UTC	PRJNA793894	39	300	68	2021-11-15	USA	North America	[USA: New York]	{"bases": 68408100, "bytes": 41058085, "run_file_create_date": "2022-01-03T22:22:00.000Z", "collected_by_sam": ["Alba Escalera, Ana S. Gonzalez-Reiche, Sadaf Aslam, Ignacio Mena, Rebecca L. Pearl, Manon Laporte, Andrea Fossati, Raveen Rathnasinghe, Hala Alshammary, Adriana van de Guchte, Mehdi Bouhaddou, Thomas Kehrer, Lorena Zuliani-Alvarez, David A. Meekins, Ve..."], "collection_date_sam": ["20…
SRR16156666	AMPLICON	STATE HYGIENIC LABORATORY AT THE UNIVERSITY OF IOWA	public	SRX12441440	SAMN21983586	MinION	SINGLE	PCR	VIRAL RNA	OXFORD_NANOPORE	Severe acute respiratory syndrome coronavirus 2	SRP323659	2021-10-03 00:00:00.000000 UTC	PRJNA736036	4	338	4	2021-05-04	USA	North America	[USA: Iowa]	{"bases": 4597823, "bytes": 4306137, "run_file_create_date": "2021-10-01T18:30:00.000Z", "collected_by_sam": ["State Hygienic Laboratory at the University of Iowa"], "collection_date_sam": ["2021-05-04"], "host_disease_sam": ["COVID-19"], "host_sam": ["Homo sapiens"], "isolate_sam_ss_dpl100": ["IA-SHL-1685102"], "isolation_source_sam": ["clinical"], "primary_search": "1685102-IA-BC1L11-210701"}
SRR17051764	AMPLICON	KWAZULU-NATAL RESEARCH INNOVATION AND SEQUENCING PLATFORM-UKZN	public	SRX13241138	SAMN23469680	GridION	SINGLE	RT-PCR	VIRAL RNA	OXFORD_NANOPORE	Severe acute respiratory syndrome coronavirus 2	SRP348159	2021-11-27 00:00:00.000000 UTC	PRJNA784038	106	679	125	2021-11-20	South Africa	Africa	[South Africa: Gauteng]	{"bases": 125627448, "bytes": 111977828, "run_file_create_date": "2021-11-27T10:45:00.000Z", "collected_by_sam": ["National Health Laboratory Service"], "collection_date_sam": ["2021-11-20"], "host_disease_sam": ["COVID-19"], "host_sam": ["Homo sapiens"], "isolate_sam_ss_dpl100": ["CERI-KRISP-K032241"], "isolation_source_sam": ["Oropharyngeal swab"], "lat_lon_sam_s_dpl34": "missing", "library_id_…
SRR17415197	WGS	ICAHN SCHOOL OF MEDICINE AT MOUNT SINAI	public	SRX13586883	SAMN24592551	Illumina MiSeq	PAIRED	RT-PCR	VIRAL RNA	ILLUMINA	Severe acute respiratory syndrome coronavirus 2	SRP353348	2022-01-03 00:00:00.000000 UTC	PRJNA793894	31	300	56	2021-11-17	USA	North America	[USA: New York]	{"bases": 56431800, "bytes": 33049771, "run_file_create_date": "2022-01-03T22:22:00.000Z", "collected_by_sam": ["Alba Escalera, Ana S. Gonzalez-Reiche, Sadaf Aslam, Ignacio Mena, Rebecca L. Pearl, Manon Laporte, Andrea Fossati, Raveen Rathnasinghe, Hala Alshammary, Adriana van de Guchte, Mehdi Bouhaddou, Thomas Kehrer, Lorena Zuliani-Alvarez, David A. Meekins, Ve..."], "collection_date_sam": ["20…
SRR17051807	AMPLICON	KWAZULU-NATAL RESEARCH INNOVATION AND SEQUENCING PLATFORM-UKZN	public	SRX13241095	SAMN23469660	GridION	SINGLE	RT-PCR	VIRAL RNA	OXFORD_NANOPORE	Severe acute respiratory syndrome coronavirus 2	SRP348159	2021-11-27 00:00:00.000000 UTC	PRJNA784038	37	537	43	2021-11-19	South Africa	Africa	[South Africa: Gauteng]	{"bases": 43940286, "bytes": 39278581, "run_file_create_date": "2021-11-27T10:45:00.000Z", "collected_by_sam": ["National Health Laboratory Service"], "collection_date_sam": ["2021-11-19"], "host_disease_sam": ["COVID-19"], "host_sam": ["Homo sapiens"], "isolate_sam_ss_dpl100": ["CERI-KRISP-K032219"], "isolation_source_sam": ["Oropharyngeal swab"], "lat_lon_sam_s_dpl34": "missing", "library_id_sa…
SRR17415174	AMPLICON	ICAHN SCHOOL OF MEDICINE AT MOUNT SINAI	public	SRX13586906	SAMN24592541	MinION	SINGLE	RT-PCR	VIRAL RNA	OXFORD_NANOPORE	Severe acute respiratory syndrome coronavirus 2	SRP353348	2022-01-04 00:00:00.000000 UTC	PRJNA793894	1	490	1	2021-11-16	USA	North America	[USA: New York]	{"bases": 1426660, "bytes": 1404017, "run_file_create_date": "2022-01-04T20:00:00.000Z", "collected_by_sam": ["Alba Escalera, Ana S. Gonzalez-Reiche, Sadaf Aslam, Ignacio Mena, Rebecca L. Pearl, Manon Laporte, Andrea Fossati, Raveen Rathnasinghe, Hala Alshammary, Adriana van de Guchte, Mehdi Bouhaddou, Thomas Kehrer, Lorena Zuliani-Alvarez, David A. Meekins, Ve..."], "collection_date_sam": ["2021…
SRR17051941	AMPLICON	KWAZULU-NATAL RESEARCH INNOVATION AND SEQUENCING PLATFORM-UKZN	public	SRX13241167	SAMN23469676	Illumina MiSeq	PAIRED	RT-PCR	VIRAL RNA	ILLUMINA	Severe acute respiratory syndrome coronavirus 2	SRP348159	2021-11-27 00:00:00.000000 UTC	PRJNA784038	24	296	41	2021-11-19	South Africa	Africa	[South Africa: Gauteng]	{"bases": 41249414, "bytes": 26061702, "run_file_create_date": "2021-11-27T10:45:00.000Z", "collected_by_sam": ["National Health Laboratory Service"], "collection_date_sam": ["2021-11-19"], "host_disease_sam": ["COVID-19"], "host_sam": ["Homo sapiens"], "isolate_sam_ss_dpl100": ["CERI-KRISP-K032236"], "isolation_source_sam": ["Oropharyngeal swab"], "lat_lon_sam_s_dpl34": "missing", "library_id_sa…
SRR17415151	WGS	ICAHN SCHOOL OF MEDICINE AT MOUNT SINAI	public	SRX13586929	SAMN24592564	Illumina MiSeq	PAIRED	RT-PCR	VIRAL RNA	ILLUMINA	Severe acute respiratory syndrome coronavirus 2	SRP353348	2022-01-03 00:00:00.000000 UTC	PRJNA793894	27	300	48	2021-11-17	USA	North America	[USA: New York]	{"bases": 48680400, "bytes": 29332576, "run_file_create_date": "2022-01-03T22:22:00.000Z", "collected_by_sam": ["Alba Escalera, Ana S. Gonzalez-Reiche, Sadaf Aslam, Ignacio Mena, Rebecca L. Pearl, Manon Laporte, Andrea Fossati, Raveen Rathnasinghe, Hala Alshammary, Adriana van de Guchte, Mehdi Bouhaddou, Thomas Kehrer, Lorena Zuliani-Alvarez, David A. Meekins, Ve..."], "collection_date_sam": ["20…
SRR17415183	AMPLICON	ICAHN SCHOOL OF MEDICINE AT MOUNT SINAI	public	SRX13586897	SAMN24592533	MinION	SINGLE	RT-PCR	VIRAL RNA	OXFORD_NANOPORE	Severe acute respiratory syndrome coronavirus 2	SRP353348	2022-01-04 00:00:00.000000 UTC	PRJNA793894	2	480	2	2021-11-16	USA	North America	[USA: New York]	{"bases": 2497740, "bytes": 2427449, "run_file_create_date": "2022-01-04T20:00:00.000Z", "collected_by_sam": ["Alba Escalera, Ana S. Gonzalez-Reiche, Sadaf Aslam, Ignacio Mena, Rebecca L. Pearl, Manon Laporte, Andrea Fossati, Raveen Rathnasinghe, Hala Alshammary, Adriana van de Guchte, Mehdi Bouhaddou, Thomas Kehrer, Lorena Zuliani-Alvarez, David A. Meekins, Ve..."], "collection_date_sam": ["2021…
SRR17415135	WGS	ICAHN SCHOOL OF MEDICINE AT MOUNT SINAI	public	SRX13586945	SAMN24592520	Illumina MiSeq	PAIRED	RT-PCR	VIRAL RNA	ILLUMINA	Severe acute respiratory syndrome coronavirus 2	SRP353348	2022-01-03 00:00:00.000000 UTC	PRJNA793894	40	300	70	2021-11-15	USA	North America	[USA: New York]	{"bases": 70068900, "bytes": 42386798, "run_file_create_date": "2022-01-03T22:22:00.000Z", "collected_by_sam": ["Alba Escalera, Ana S. Gonzalez-Reiche, Sadaf Aslam, Ignacio Mena, Rebecca L. Pearl, Manon Laporte, Andrea Fossati, Raveen Rathnasinghe, Hala Alshammary, Adriana van de Guchte, Mehdi Bouhaddou, Thomas Kehrer, Lorena Zuliani-Alvarez, David A. Meekins, Ve..."], "collection_date_sam": ["20…
SRR17051762	AMPLICON	KWAZULU-NATAL RESEARCH INNOVATION AND SEQUENCING PLATFORM-UKZN	public	SRX13241140	SAMN23469682	GridION	SINGLE	RT-PCR	VIRAL RNA	OXFORD_NANOPORE	Severe acute respiratory syndrome coronavirus 2	SRP348159	2021-11-27 00:00:00.000000 UTC	PRJNA784038	27	578	32	2021-11-20	South Africa	Africa	[South Africa: Gauteng]	{"bases": 32770276, "bytes": 29310854, "run_file_create_date": "2021-11-27T10:45:00.000Z", "collected_by_sam": ["National Health Laboratory Service"], "collection_date_sam": ["2021-11-20"], "host_disease_sam": ["COVID-19"], "host_sam": ["Homo sapiens"], "isolate_sam_ss_dpl100": ["CERI-KRISP-K032243"], "isolation_source_sam": ["Oropharyngeal swab"], "lat_lon_sam_s_dpl34": "missing", "library_id_sa…
SRR17051816	AMPLICON	KWAZULU-NATAL RESEARCH INNOVATION AND SEQUENCING PLATFORM-UKZN	public	SRX13241086	SAMN23469652	GridION	SINGLE	RT-PCR	VIRAL RNA	OXFORD_NANOPORE	Severe acute respiratory syndrome coronavirus 2	SRP348159	2021-11-27 00:00:00.000000 UTC	PRJNA784038	37	514	44	2021-11-18	South Africa	Africa	[South Africa: Gauteng]	{"bases": 44264474, "bytes": 39612619, "run_file_create_date": "2021-11-27T10:45:00.000Z", "collected_by_sam": ["National Health Laboratory Service"], "collection_date_sam": ["2021-11-18"], "host_disease_sam": ["COVID-19"], "host_sam": ["Homo sapiens"], "isolate_sam_ss_dpl100": ["CERI-KRISP-K032210"], "isolation_source_sam": ["Oropharyngeal swab"], "lat_lon_sam_s_dpl34": "missing", "library_id_sa…
SRR17051802	AMPLICON	KWAZULU-NATAL RESEARCH INNOVATION AND SEQUENCING PLATFORM-UKZN	public	SRX13241100	SAMN23469664	GridION	SINGLE	RT-PCR	VIRAL RNA	OXFORD_NANOPORE	Severe acute respiratory syndrome coronavirus 2	SRP348159	2021-11-27 00:00:00.000000 UTC	PRJNA784038	14	607	16	2021-11-19	South Africa	Africa	[South Africa: Gauteng]	{"bases": 16666424, "bytes": 14947793, "run_file_create_date": "2021-11-27T10:45:00.000Z", "collected_by_sam": ["National Health Laboratory Service"], "collection_date_sam": ["2021-11-19"], "host_disease_sam": ["COVID-19"], "host_sam": ["Homo sapiens"], "isolate_sam_ss_dpl100": ["CERI-KRISP-K032223"], "isolation_source_sam": ["Oropharyngeal swab"], "lat_lon_sam_s_dpl34": "missing", "library_id_sa…
SRR16156652	AMPLICON	STATE HYGIENIC LABORATORY AT THE UNIVERSITY OF IOWA	public	SRX12441454	SAMN21983599	MinION	SINGLE	PCR	VIRAL RNA	OXFORD_NANOPORE	Severe acute respiratory syndrome coronavirus 2	SRP323659	2021-10-03 00:00:00.000000 UTC	PRJNA736036	24	339	27	2021-05-21	USA	North America	[USA: Iowa]	{"bases": 27848319, "bytes": 25802664, "run_file_create_date": "2021-10-01T18:30:00.000Z", "collected_by_sam": ["State Hygienic Laboratory at the University of Iowa"], "collection_date_sam": ["2021-05-21"], "host_disease_sam": ["COVID-19"], "host_sam": ["Homo sapiens"], "isolate_sam_ss_dpl100": ["IA-SHL-1705727"], "isolation_source_sam": ["clinical"], "primary_search": "1705727-IA-BC1L11-210701"}
SRR17051931	AMPLICON	KWAZULU-NATAL RESEARCH INNOVATION AND SEQUENCING PLATFORM-UKZN	public	SRX13241177	SAMN23469633	Illumina MiSeq	PAIRED	RT-PCR	VIRAL RNA	ILLUMINA	Severe acute respiratory syndrome coronavirus 2	SRP348159	2021-11-27 00:00:00.000000 UTC	PRJNA784038	20	306	33	2021-11-17	South Africa	Africa	[South Africa: Gauteng]	{"bases": 33236502, "bytes": 21194140, "run_file_create_date": "2021-11-27T10:45:00.000Z", "collected_by_sam": ["National Health Laboratory Service"], "collection_date_sam": ["2021-11-17"], "host_disease_sam": ["COVID-19"], "host_sam": ["Homo sapiens"], "isolate_sam_ss_dpl100": ["CERI-KRISP-K032188"], "isolation_source_sam": ["Oropharyngeal swab"], "lat_lon_sam_s_dpl34": "missing", "library_id_sa…
SRR17088919	AMPLICON	KWAZULU-NATAL RESEARCH INNOVATION AND SEQUENCING PLATFORM-UKZN	public	SRX13276872	SAMN23555332	Illumina MiSeq	PAIRED	RT-PCR	VIRAL RNA	ILLUMINA	Severe acute respiratory syndrome coronavirus 2	SRP265610	2021-12-02 00:00:00.000000 UTC	PRJNA636748	24	317	40	2021-11-18	South Africa	Africa	[South Africa: Kwazulu-Natal]	{"bases": 40045840, "bytes": 25968717, "run_file_create_date": "2021-12-02T03:01:00.000Z", "collected_by_sam": ["National Health Laboratory Service"], "collection_date_sam": ["2021-11-18"], "host_disease_sam": ["COVID-19"], "host_sam": ["Homo sapiens"], "isolate_sam_ss_dpl100": ["K032275"], "isolation_source_sam": ["Oropharyngeal swab"], "lat_lon_sam_s_dpl34": "missing", "library_id_sam": ["K0322…
SRR17415254	AMPLICON	ICAHN SCHOOL OF MEDICINE AT MOUNT SINAI	public	SRX13586826	SAMN24592556	MinION	SINGLE	RT-PCR	VIRAL RNA	OXFORD_NANOPORE	Severe acute respiratory syndrome coronavirus 2	SRP353348	2022-01-04 00:00:00.000000 UTC	PRJNA793894	2	488	2	2021-11-17	USA	North America	[USA: New York]	{"bases": 2850129, "bytes": 2749940, "run_file_create_date": "2022-01-04T20:00:00.000Z", "collected_by_sam": ["Alba Escalera, Ana S. Gonzalez-Reiche, Sadaf Aslam, Ignacio Mena, Rebecca L. Pearl, Manon Laporte, Andrea Fossati, Raveen Rathnasinghe, Hala Alshammary, Adriana van de Guchte, Mehdi Bouhaddou, Thomas Kehrer, Lorena Zuliani-Alvarez, David A. Meekins, Ve..."], "collection_date_sam": ["2021…
SRR17051937	AMPLICON	KWAZULU-NATAL RESEARCH INNOVATION AND SEQUENCING PLATFORM-UKZN	public	SRX13241171	SAMN23469680	Illumina MiSeq	PAIRED	RT-PCR	VIRAL RNA	ILLUMINA	Severe acute respiratory syndrome coronavirus 2	SRP348159	2021-11-27 00:00:00.000000 UTC	PRJNA784038	53	300	89	2021-11-20	South Africa	Africa	[South Africa: Gauteng]	{"bases": 89762596, "bytes": 55625629, "run_file_create_date": "2021-11-27T10:46:00.000Z", "collected_by_sam": ["National Health Laboratory Service"], "collection_date_sam": ["2021-11-20"], "host_disease_sam": ["COVID-19"], "host_sam": ["Homo sapiens"], "isolate_sam_ss_dpl100": ["CERI-KRISP-K032241"], "isolation_source_sam": ["Oropharyngeal swab"], "lat_lon_sam_s_dpl34": "missing", "library_id_sa…
SRR17051813	AMPLICON	KWAZULU-NATAL RESEARCH INNOVATION AND SEQUENCING PLATFORM-UKZN	public	SRX13241089	SAMN23469654	GridION	SINGLE	RT-PCR	VIRAL RNA	OXFORD_NANOPORE	Severe acute respiratory syndrome coronavirus 2	SRP348159	2021-11-27 00:00:00.000000 UTC	PRJNA784038	23	473	27	2021-11-18	South Africa	Africa	[South Africa: Gauteng]	{"bases": 27253439, "bytes": 24434154, "run_file_create_date": "2021-11-27T10:45:00.000Z", "collected_by_sam": ["National Health Laboratory Service"], "collection_date_sam": ["2021-11-18"], "host_disease_sam": ["COVID-19"], "host_sam": ["Homo sapiens"], "isolate_sam_ss_dpl100": ["CERI-KRISP-K032212"], "isolation_source_sam": ["Oropharyngeal swab"], "lat_lon_sam_s_dpl34": "missing", "library_id_sa…
SRR17051925	AMPLICON	KWAZULU-NATAL RESEARCH INNOVATION AND SEQUENCING PLATFORM-UKZN	public	SRX13241183	SAMN23469647	Illumina MiSeq	PAIRED	RT-PCR	VIRAL RNA	ILLUMINA	Severe acute respiratory syndrome coronavirus 2	SRP348159	2021-11-27 00:00:00.000000 UTC	PRJNA784038	33	301	55	2021-11-18	South Africa	Africa	[South Africa: Gauteng]	{"bases": 55250597, "bytes": 35024496, "run_file_create_date": "2021-11-27T10:45:00.000Z", "collected_by_sam": ["National Health Laboratory Service"], "collection_date_sam": ["2021-11-18"], "host_disease_sam": ["COVID-19"], "host_sam": ["Homo sapiens"], "isolate_sam_ss_dpl100": ["CERI-KRISP-K032205"], "isolation_source_sam": ["Oropharyngeal swab"], "lat_lon_sam_s_dpl34": "missing", "library_id_sa…
SRR16156629	AMPLICON	STATE HYGIENIC LABORATORY AT THE UNIVERSITY OF IOWA	public	SRX12441477	SAMN21983575	MinION	SINGLE	PCR	VIRAL RNA	OXFORD_NANOPORE	Severe acute respiratory syndrome coronavirus 2	SRP323659	2021-10-03 00:00:00.000000 UTC	PRJNA736036	4	338	4	2021-04-16	USA	North America	[USA: Iowa]	{"bases": 4721828, "bytes": 4431291, "run_file_create_date": "2021-10-01T18:30:00.000Z", "collected_by_sam": ["State Hygienic Laboratory at the University of Iowa"], "collection_date_sam": ["2021-04-16"], "host_disease_sam": ["COVID-19"], "host_sam": ["Homo sapiens"], "isolate_sam_ss_dpl100": ["IA-SHL-1665594"], "isolation_source_sam": ["clinical"], "primary_search": "1665594-IA-BC1L11-210701"}
SRR17088918	AMPLICON	KWAZULU-NATAL RESEARCH INNOVATION AND SEQUENCING PLATFORM-UKZN	public	SRX13276873	SAMN23555333	Illumina MiSeq	PAIRED	RT-PCR	VIRAL RNA	ILLUMINA	Severe acute respiratory syndrome coronavirus 2	SRP265610	2021-12-02 00:00:00.000000 UTC	PRJNA636748	46	330	74	2021-11-18	South Africa	Africa	[South Africa: Kwazulu-Natal]	{"bases": 74242901, "bytes": 48452990, "run_file_create_date": "2021-12-02T03:02:00.000Z", "collected_by_sam": ["National Health Laboratory Service"], "collection_date_sam": ["2021-11-18"], "host_disease_sam": ["COVID-19"], "host_sam": ["Homo sapiens"], "isolate_sam_ss_dpl100": ["K032276"], "isolation_source_sam": ["Oropharyngeal swab"], "lat_lon_sam_s_dpl34": "missing", "library_id_sam": ["K0322…
SRR17415154	WGS	ICAHN SCHOOL OF MEDICINE AT MOUNT SINAI	public	SRX13586926	SAMN24592561	Illumina MiSeq	PAIRED	RT-PCR	VIRAL RNA	ILLUMINA	Severe acute respiratory syndrome coronavirus 2	SRP353348	2022-01-03 00:00:00.000000 UTC	PRJNA793894	30	300	54	2021-11-17	USA	North America	[USA: New York]	{"bases": 54191100, "bytes": 32475788, "run_file_create_date": "2022-01-03T22:22:00.000Z", "collected_by_sam": ["Alba Escalera, Ana S. Gonzalez-Reiche, Sadaf Aslam, Ignacio Mena, Rebecca L. Pearl, Manon Laporte, Andrea Fossati, Raveen Rathnasinghe, Hala Alshammary, Adriana van de Guchte, Mehdi Bouhaddou, Thomas Kehrer, Lorena Zuliani-Alvarez, David A. Meekins, Ve..."], "collection_date_sam": ["20…
SRR16156630	AMPLICON	STATE HYGIENIC LABORATORY AT THE UNIVERSITY OF IOWA	public	SRX12441476	SAMN21983588	Illumina MiSeq	PAIRED	PCR	VIRAL RNA	ILLUMINA	Severe acute respiratory syndrome coronavirus 2	SRP323659	2021-10-03 00:00:00.000000 UTC	PRJNA736036	62	502	142	2021-05-12	USA	North America	[USA: Iowa]	{"bases": 142434468, "bytes": 66009471, "run_file_create_date": "2021-10-03T05:41:00.000Z", "collected_by_sam": ["State Hygienic Laboratory at the University of Iowa"], "collection_date_sam": ["2021-05-12"], "host_disease_sam": ["COVID-19"], "host_sam": ["Homo sapiens"], "isolate_sam_ss_dpl100": ["IA-SHL-1694608"], "isolation_source_sam": ["clinical"], "primary_search": "1694608-IA-M05216-210521"}
SRR17317215	AMPLICON	NEW ENGLAND BIOLABS	public	SRX13493731	SAMN24338941	Illumina MiSeq	SINGLE	PCR	VIRAL RNA	ILLUMINA	Severe acute respiratory syndrome coronavirus 2	SRP312218	2021-12-23 00:00:00.000000 UTC	PRJNA717314	51	132	164	2021-12-09	USA	North America	[USA: Massachusetts, Middlesex County]	{"bases": 164356526, "bytes": 54249286, "run_file_create_date": "2021-12-22T23:52:00.000Z", "collected_by_sam": ["NP-Swab"], "collection_date_sam": ["2021-12-09"], "gisaid_accession_sam": ["EPI_ISL_7951037"], "gisaid_virus_name_sam_s_dpl94": "hCoV-19/USA/MA-NEB-lh05-21BU-343D0208/2021", "host_age_sam": ["63"], "host_anatomical_material_sam": "mucus", "host_anatomical_part_sam": "nasopharynx", "ho…
SRR17051936	AMPLICON	KWAZULU-NATAL RESEARCH INNOVATION AND SEQUENCING PLATFORM-UKZN	public	SRX13241172	SAMN23469681	Illumina MiSeq	PAIRED	RT-PCR	VIRAL RNA	ILLUMINA	Severe acute respiratory syndrome coronavirus 2	SRP348159	2021-11-27 00:00:00.000000 UTC	PRJNA784038	16	311	27	2021-11-20	South Africa	Africa	[South Africa: Gauteng]	{"bases": 27980872, "bytes": 17794851, "run_file_create_date": "2021-11-27T10:45:00.000Z", "collected_by_sam": ["National Health Laboratory Service"], "collection_date_sam": ["2021-11-20"], "host_disease_sam": ["COVID-19"], "host_sam": ["Homo sapiens"], "isolate_sam_ss_dpl100": ["CERI-KRISP-K032242"], "isolation_source_sam": ["Oropharyngeal swab"], "lat_lon_sam_s_dpl34": "missing", "library_id_sa…
SRR17415251	WGS	ICAHN SCHOOL OF MEDICINE AT MOUNT SINAI	public	SRX13586829	SAMN24592531	Illumina MiSeq	PAIRED	RT-PCR	VIRAL RNA	ILLUMINA	Severe acute respiratory syndrome coronavirus 2	SRP353348	2022-01-03 00:00:00.000000 UTC	PRJNA793894	38	300	65	2021-11-16	USA	North America	[USA: New York]	{"bases": 65354100, "bytes": 40857772, "run_file_create_date": "2022-01-03T22:21:00.000Z", "collected_by_sam": ["Alba Escalera, Ana S. Gonzalez-Reiche, Sadaf Aslam, Ignacio Mena, Rebecca L. Pearl, Manon Laporte, Andrea Fossati, Raveen Rathnasinghe, Hala Alshammary, Adriana van de Guchte, Mehdi Bouhaddou, Thomas Kehrer, Lorena Zuliani-Alvarez, David A. Meekins, Ve..."], "collection_date_sam": ["20…
SRR17051841	AMPLICON	KWAZULU-NATAL RESEARCH INNOVATION AND SEQUENCING PLATFORM-UKZN	public	SRX13241061	SAMN23469694	GridION	SINGLE	RT-PCR	VIRAL RNA	OXFORD_NANOPORE	Severe acute respiratory syndrome coronavirus 2	SRP348159	2021-11-27 00:00:00.000000 UTC	PRJNA784038	29	568	34	2021-11-19	South Africa	Africa	[South Africa: Kwazulu-Natal]	{"bases": 34891798, "bytes": 30877181, "run_file_create_date": "2021-11-27T10:45:00.000Z", "collected_by_sam": ["National Health Laboratory Service"], "collection_date_sam": ["2021-11-19"], "host_disease_sam": ["COVID-19"], "host_sam": ["Homo sapiens"], "isolate_sam_ss_dpl100": ["CERI-KRISP-K032258"], "isolation_source_sam": ["Oropharyngeal swab"], "lat_lon_sam_s_dpl34": "missing", "library_id_sa…
SRR17051943	AMPLICON	KWAZULU-NATAL RESEARCH INNOVATION AND SEQUENCING PLATFORM-UKZN	public	SRX13241165	SAMN23469674	Illumina MiSeq	PAIRED	RT-PCR	VIRAL RNA	ILLUMINA	Severe acute respiratory syndrome coronavirus 2	SRP348159	2021-11-27 00:00:00.000000 UTC	PRJNA784038	22	299	36	2021-11-22	South Africa	Africa	[South Africa: Gauteng]	{"bases": 36363608, "bytes": 23740433, "run_file_create_date": "2021-11-27T10:45:00.000Z", "collected_by_sam": ["National Health Laboratory Service"], "collection_date_sam": ["2021-11-22"], "host_disease_sam": ["COVID-19"], "host_sam": ["Homo sapiens"], "isolate_sam_ss_dpl100": ["CERI-KRISP-K032234"], "isolation_source_sam": ["Oropharyngeal swab"], "lat_lon_sam_s_dpl34": "missing", "library_id_sa…
SRR17089151	AMPLICON	KWAZULU-NATAL RESEARCH INNOVATION AND SEQUENCING PLATFORM-UKZN	public	SRX13277102	SAMN23555314	MinION	SINGLE	RT-PCR	VIRAL RNA	OXFORD_NANOPORE	Severe acute respiratory syndrome coronavirus 2	SRP265610	2021-12-02 00:00:00.000000 UTC	PRJNA636748	6	373	7	2021-11-20	South Africa	Africa	[South Africa: Kwazulu-Natal]	{"bases": 7343997, "bytes": 6621367, "run_file_create_date": "2021-12-02T04:33:00.000Z", "collected_by_sam": ["National Health Laboratory Service"], "collection_date_sam": ["2021-11-20"], "host_disease_sam": ["COVID-19"], "host_sam": ["Homo sapiens"], "isolate_sam_ss_dpl100": ["K032257"], "isolation_source_sam": ["Oropharyngeal swab"], "lat_lon_sam_s_dpl34": "missing", "library_id_sam": ["K032257…
SRR17415226	AMPLICON	ICAHN SCHOOL OF MEDICINE AT MOUNT SINAI	public	SRX13586854	SAMN24592523	MinION	SINGLE	RT-PCR	VIRAL RNA	OXFORD_NANOPORE	Severe acute respiratory syndrome coronavirus 2	SRP353348	2022-01-04 00:00:00.000000 UTC	PRJNA793894	1	481	1	2021-11-15	USA	North America	[USA: New York]	{"bases": 1845046, "bytes": 1805835, "run_file_create_date": "2022-01-04T20:00:00.000Z", "collected_by_sam": ["Alba Escalera, Ana S. Gonzalez-Reiche, Sadaf Aslam, Ignacio Mena, Rebecca L. Pearl, Manon Laporte, Andrea Fossati, Raveen Rathnasinghe, Hala Alshammary, Adriana van de Guchte, Mehdi Bouhaddou, Thomas Kehrer, Lorena Zuliani-Alvarez, David A. Meekins, Ve..."], "collection_date_sam": ["2021…
SRR17054503	AMPLICON	KWAZULU-NATAL RESEARCH INNOVATION AND SEQUENCING PLATFORM-UKZN	public	SRX13243748	SAMN23469696	Illumina MiSeq	PAIRED	RT-PCR	VIRAL RNA	ILLUMINA	Severe acute respiratory syndrome coronavirus 2	SRP348159	2021-11-28 00:00:00.000000 UTC	PRJNA784038	93	327	164	2021-11-19	South Africa	Africa	[South Africa: Kwazulu-Natal]	{"bases": 164800365, "bytes": 98471943, "run_file_create_date": "2021-11-28T09:13:00.000Z", "collected_by_sam": ["National Health Laboratory Service"], "collection_date_sam": ["2021-11-19"], "host_disease_sam": ["COVID-19"], "host_sam": ["Homo sapiens"], "isolate_sam_ss_dpl100": ["CERI-KRISP-K032271"], "isolation_source_sam": ["Oropharyngeal swab"], "lat_lon_sam_s_dpl34": "missing", "library_id_s…
SRR17088911	AMPLICON	KWAZULU-NATAL RESEARCH INNOVATION AND SEQUENCING PLATFORM-UKZN	public	SRX13276880	SAMN23555340	Illumina MiSeq	PAIRED	RT-PCR	VIRAL RNA	ILLUMINA	Severe acute respiratory syndrome coronavirus 2	SRP265610	2021-12-02 00:00:00.000000 UTC	PRJNA636748	91	321	165	2021-11-22	South Africa	Africa	[South Africa: Kwazulu-Natal]	{"bases": 165247476, "bytes": 96393969, "run_file_create_date": "2021-12-02T03:01:00.000Z", "collected_by_sam": ["National Health Laboratory Service"], "collection_date_sam": ["2021-11-22"], "host_disease_sam": ["COVID-19"], "host_sam": ["Homo sapiens"], "isolate_sam_ss_dpl100": ["K032283"], "isolation_source_sam": ["Oropharyngeal swab"], "lat_lon_sam_s_dpl34": "missing", "library_id_sam": ["K032…
SRR17276135	AMPLICON	NEW ENGLAND BIOLABS	public	SRX13453767	SAMN24224713	Illumina MiSeq	PAIRED	PCR	VIRAL RNA	ILLUMINA	Severe acute respiratory syndrome coronavirus 2	SRP312218	2021-12-20 00:00:00.000000 UTC	PRJNA717314	48	123	151	2021-12-14	USA	North America	[USA: Massachusetts, Ipswich]	{"bases": 151330991, "bytes": 51203297, "run_file_create_date": "2021-12-20T07:21:00.000Z", "collected_by_sam": ["self"], "collection_date_sam": ["2021-12-14"], "gisaid_accession_sam": ["EPI_ISL_7859995"], "gisaid_virus_name_sam_s_dpl94": "hCoV-19/USA/MA-NEB-fa0d-26119/2021", "host_age_sam": ["52"], "host_anatomical_material_sam": "mucus", "host_anatomical_part_sam": "mouth", "host_body_product_s…
SRR17415185	AMPLICON	ICAHN SCHOOL OF MEDICINE AT MOUNT SINAI	public	SRX13586895	SAMN24592531	MinION	SINGLE	RT-PCR	VIRAL RNA	OXFORD_NANOPORE	Severe acute respiratory syndrome coronavirus 2	SRP353348	2022-01-04 00:00:00.000000 UTC	PRJNA793894	1	482	1	2021-11-16	USA	North America	[USA: New York]	{"bases": 1865339, "bytes": 1825798, "run_file_create_date": "2022-01-04T20:00:00.000Z", "collected_by_sam": ["Alba Escalera, Ana S. Gonzalez-Reiche, Sadaf Aslam, Ignacio Mena, Rebecca L. Pearl, Manon Laporte, Andrea Fossati, Raveen Rathnasinghe, Hala Alshammary, Adriana van de Guchte, Mehdi Bouhaddou, Thomas Kehrer, Lorena Zuliani-Alvarez, David A. Meekins, Ve..."], "collection_date_sam": ["2021…
SRR17088906	AMPLICON	KWAZULU-NATAL RESEARCH INNOVATION AND SEQUENCING PLATFORM-UKZN	public	SRX13276885	SAMN23555344	Illumina MiSeq	PAIRED	RT-PCR	VIRAL RNA	ILLUMINA	Severe acute respiratory syndrome coronavirus 2	SRP265610	2021-12-02 00:00:00.000000 UTC	PRJNA636748	28	324	46	2021-11-23	South Africa	Africa	[South Africa: Kwazulu-Natal]	{"bases": 46741194, "bytes": 30199367, "run_file_create_date": "2021-12-02T03:01:00.000Z", "collected_by_sam": ["National Health Laboratory Service"], "collection_date_sam": ["2021-11-23"], "host_disease_sam": ["COVID-19"], "host_sam": ["Homo sapiens"], "isolate_sam_ss_dpl100": ["K032287"], "isolation_source_sam": ["Oropharyngeal swab"], "lat_lon_sam_s_dpl34": "missing", "library_id_sam": ["K0322…
SRR17051808	AMPLICON	KWAZULU-NATAL RESEARCH INNOVATION AND SEQUENCING PLATFORM-UKZN	public	SRX13241094	SAMN23469659	GridION	SINGLE	RT-PCR	VIRAL RNA	OXFORD_NANOPORE	Severe acute respiratory syndrome coronavirus 2	SRP348159	2021-11-27 00:00:00.000000 UTC	PRJNA784038	22	501	26	2021-11-19	South Africa	Africa	[South Africa: Gauteng]	{"bases": 26259417, "bytes": 23544432, "run_file_create_date": "2021-11-27T10:45:00.000Z", "collected_by_sam": ["National Health Laboratory Service"], "collection_date_sam": ["2021-11-19"], "host_disease_sam": ["COVID-19"], "host_sam": ["Homo sapiens"], "isolate_sam_ss_dpl100": ["CERI-KRISP-K032218"], "isolation_source_sam": ["Oropharyngeal swab"], "lat_lon_sam_s_dpl34": "missing", "library_id_sa…
SRR17088898	AMPLICON	KWAZULU-NATAL RESEARCH INNOVATION AND SEQUENCING PLATFORM-UKZN	public	SRX13276893	SAMN23555318	Illumina MiSeq	PAIRED	RT-PCR	VIRAL RNA	ILLUMINA	Severe acute respiratory syndrome coronavirus 2	SRP265610	2021-12-02 00:00:00.000000 UTC	PRJNA636748	22	323	35	2021-11-18	South Africa	Africa	[South Africa: Kwazulu-Natal]	{"bases": 35777608, "bytes": 23359041, "run_file_create_date": "2021-12-02T03:01:00.000Z", "collected_by_sam": ["National Health Laboratory Service"], "collection_date_sam": ["2021-11-18"], "host_disease_sam": ["COVID-19"], "host_sam": ["Homo sapiens"], "isolate_sam_ss_dpl100": ["K032261"], "isolation_source_sam": ["Oropharyngeal swab"], "lat_lon_sam_s_dpl34": "missing", "library_id_sam": ["K0322…
SRR17051922	AMPLICON	KWAZULU-NATAL RESEARCH INNOVATION AND SEQUENCING PLATFORM-UKZN	public	SRX13241186	SAMN23469650	Illumina MiSeq	PAIRED	RT-PCR	VIRAL RNA	ILLUMINA	Severe acute respiratory syndrome coronavirus 2	SRP348159	2021-11-27 00:00:00.000000 UTC	PRJNA784038	46	299	78	2021-11-18	South Africa	Africa	[South Africa: Gauteng]	{"bases": 78330602, "bytes": 48703370, "run_file_create_date": "2021-11-27T10:46:00.000Z", "collected_by_sam": ["National Health Laboratory Service"], "collection_date_sam": ["2021-11-18"], "host_disease_sam": ["COVID-19"], "host_sam": ["Homo sapiens"], "isolate_sam_ss_dpl100": ["CERI-KRISP-K032208"], "isolation_source_sam": ["Oropharyngeal swab"], "lat_lon_sam_s_dpl34": "missing", "library_id_sa…
SRR17276134	AMPLICON	NEW ENGLAND BIOLABS	public	SRX13453768	SAMN24224710	GridION	SINGLE	PCR	VIRAL RNA	OXFORD_NANOPORE	Severe acute respiratory syndrome coronavirus 2	SRP312218	2021-12-20 00:00:00.000000 UTC	PRJNA717314	38	804	58	2021-12-08	USA	North America	[USA: Massachusetts, Ipswich]	{"bases": 58585437, "bytes": 40811726, "run_file_create_date": "2021-12-20T12:34:00.000Z", "collected_by_sam": ["self"], "collection_date_sam": ["2021-12-08"], "gisaid_accession_sam": ["EPI_ISL_7859992"], "gisaid_virus_name_sam_s_dpl94": "hCoV-19/USA/MA-NEB-c5ec-25012/2021", "host_age_sam": ["26"], "host_anatomical_material_sam": "mucus", "host_anatomical_part_sam": "mouth", "host_body_product_sa…
SRR17051812	AMPLICON	KWAZULU-NATAL RESEARCH INNOVATION AND SEQUENCING PLATFORM-UKZN	public	SRX13241090	SAMN23469655	GridION	SINGLE	RT-PCR	VIRAL RNA	OXFORD_NANOPORE	Severe acute respiratory syndrome coronavirus 2	SRP348159	2021-11-27 00:00:00.000000 UTC	PRJNA784038	24	557	28	2021-11-17	South Africa	Africa	[South Africa: Gauteng]	{"bases": 28928787, "bytes": 25877045, "run_file_create_date": "2021-11-27T10:45:00.000Z", "collected_by_sam": ["National Health Laboratory Service"], "collection_date_sam": ["2021-11-17"], "host_disease_sam": ["COVID-19"], "host_sam": ["Homo sapiens"], "isolate_sam_ss_dpl100": ["CERI-KRISP-K032214"], "isolation_source_sam": ["Oropharyngeal swab"], "lat_lon_sam_s_dpl34": "missing", "library_id_sa…
SRR17051945	AMPLICON	KWAZULU-NATAL RESEARCH INNOVATION AND SEQUENCING PLATFORM-UKZN	public	SRX13241163	SAMN23469637	Illumina MiSeq	PAIRED	RT-PCR	VIRAL RNA	ILLUMINA	Severe acute respiratory syndrome coronavirus 2	SRP348159	2021-11-27 00:00:00.000000 UTC	PRJNA784038	51	301	87	2021-11-16	South Africa	Africa	[South Africa: Gauteng]	{"bases": 87183597, "bytes": 54328522, "run_file_create_date": "2021-11-27T10:46:00.000Z", "collected_by_sam": ["National Health Laboratory Service"], "collection_date_sam": ["2021-11-16"], "host_disease_sam": ["COVID-19"], "host_sam": ["Homo sapiens"], "isolate_sam_ss_dpl100": ["CERI-KRISP-K032192"], "isolation_source_sam": ["Oropharyngeal swab"], "lat_lon_sam_s_dpl34": "missing", "library_id_sa…
SRR17088905	AMPLICON	KWAZULU-NATAL RESEARCH INNOVATION AND SEQUENCING PLATFORM-UKZN	public	SRX13276886	SAMN23555345	Illumina MiSeq	PAIRED	RT-PCR	VIRAL RNA	ILLUMINA	Severe acute respiratory syndrome coronavirus 2	SRP265610	2021-12-02 00:00:00.000000 UTC	PRJNA636748	29	332	47	2021-11-23	South Africa	Africa	[South Africa: Kwazulu-Natal]	{"bases": 47476134, "bytes": 31409547, "run_file_create_date": "2021-12-02T03:01:00.000Z", "collected_by_sam": ["National Health Laboratory Service"], "collection_date_sam": ["2021-11-23"], "host_disease_sam": ["COVID-19"], "host_sam": ["Homo sapiens"], "isolate_sam_ss_dpl100": ["K032288"], "isolation_source_sam": ["Oropharyngeal swab"], "lat_lon_sam_s_dpl34": "missing", "library_id_sam": ["K0322…
SRR17415193	WGS	ICAHN SCHOOL OF MEDICINE AT MOUNT SINAI	public	SRX13586887	SAMN24592555	Illumina MiSeq	PAIRED	RT-PCR	VIRAL RNA	ILLUMINA	Severe acute respiratory syndrome coronavirus 2	SRP353348	2022-01-03 00:00:00.000000 UTC	PRJNA793894	32	300	59	2021-11-17	USA	North America	[USA: New York]	{"bases": 59129400, "bytes": 33708372, "run_file_create_date": "2022-01-03T22:22:00.000Z", "collected_by_sam": ["Alba Escalera, Ana S. Gonzalez-Reiche, Sadaf Aslam, Ignacio Mena, Rebecca L. Pearl, Manon Laporte, Andrea Fossati, Raveen Rathnasinghe, Hala Alshammary, Adriana van de Guchte, Mehdi Bouhaddou, Thomas Kehrer, Lorena Zuliani-Alvarez, David A. Meekins, Ve..."], "collection_date_sam": ["20…
SRR17088926	AMPLICON	KWAZULU-NATAL RESEARCH INNOVATION AND SEQUENCING PLATFORM-UKZN	public	SRX13276865	SAMN23555326	Illumina MiSeq	PAIRED	RT-PCR	VIRAL RNA	ILLUMINA	Severe acute respiratory syndrome coronavirus 2	SRP265610	2021-12-02 00:00:00.000000 UTC	PRJNA636748	41	306	67	2021-11-19	South Africa	Africa	[South Africa: Kwazulu-Natal]	{"bases": 67434903, "bytes": 43425610, "run_file_create_date": "2021-12-02T03:01:00.000Z", "collected_by_sam": ["National Health Laboratory Service"], "collection_date_sam": ["2021-11-19"], "host_disease_sam": ["COVID-19"], "host_sam": ["Homo sapiens"], "isolate_sam_ss_dpl100": ["K032269"], "isolation_source_sam": ["Oropharyngeal swab"], "lat_lon_sam_s_dpl34": "missing", "library_id_sam": ["K0322…
SRR16156633	AMPLICON	STATE HYGIENIC LABORATORY AT THE UNIVERSITY OF IOWA	public	SRX12441473	SAMN21983585	Illumina MiSeq	PAIRED	PCR	VIRAL RNA	ILLUMINA	Severe acute respiratory syndrome coronavirus 2	SRP323659	2021-10-03 00:00:00.000000 UTC	PRJNA736036	42	289	79	2021-05-03	USA	North America	[USA: Iowa]	{"bases": 79838100, "bytes": 44135638, "run_file_create_date": "2021-10-03T05:41:00.000Z", "collected_by_sam": ["State Hygienic Laboratory at the University of Iowa"], "collection_date_sam": ["2021-05-03"], "host_disease_sam": ["COVID-19"], "host_sam": ["Homo sapiens"], "isolate_sam_ss_dpl100": ["IA-SHL-1684377"], "isolation_source_sam": ["clinical"], "primary_search": "1684377-IA-M04110-210507"}
SRR16156628	AMPLICON	STATE HYGIENIC LABORATORY AT THE UNIVERSITY OF IOWA	public	SRX12441478	SAMN21983589	Illumina MiSeq	PAIRED	PCR	VIRAL RNA	ILLUMINA	Severe acute respiratory syndrome coronavirus 2	SRP323659	2021-10-03 00:00:00.000000 UTC	PRJNA736036	50	502	108	2021-05-12	USA	North America	[USA: Iowa]	{"bases": 108100680, "bytes": 52611868, "run_file_create_date": "2021-10-03T05:41:00.000Z", "collected_by_sam": ["State Hygienic Laboratory at the University of Iowa"], "collection_date_sam": ["2021-05-12"], "host_disease_sam": ["COVID-19"], "host_sam": ["Homo sapiens"], "isolate_sam_ss_dpl100": ["IA-SHL-1696050"], "isolation_source_sam": ["clinical"], "primary_search": "1696050-IA-M05216-210521"}
SRR16156657	AMPLICON	STATE HYGIENIC LABORATORY AT THE UNIVERSITY OF IOWA	public	SRX12441449	SAMN21983594	MinION	SINGLE	PCR	VIRAL RNA	OXFORD_NANOPORE	Severe acute respiratory syndrome coronavirus 2	SRP323659	2021-10-03 00:00:00.000000 UTC	PRJNA736036	39	339	44	2021-05-13	USA	North America	[USA: Iowa]	{"bases": 44652736, "bytes": 41165876, "run_file_create_date": "2021-10-01T18:30:00.000Z", "collected_by_sam": ["State Hygienic Laboratory at the University of Iowa"], "collection_date_sam": ["2021-05-13"], "host_disease_sam": ["COVID-19"], "host_sam": ["Homo sapiens"], "isolate_sam_ss_dpl100": ["IA-SHL-1697835"], "isolation_source_sam": ["clinical"], "primary_search": "1697835-IA-BC1L11-210701"}
SRR17415216	AMPLICON	ICAHN SCHOOL OF MEDICINE AT MOUNT SINAI	public	SRX13586864	SAMN24592561	MinION	SINGLE	RT-PCR	VIRAL RNA	OXFORD_NANOPORE	Severe acute respiratory syndrome coronavirus 2	SRP353348	2022-01-04 00:00:00.000000 UTC	PRJNA793894	3	505	3	2021-11-17	USA	North America	[USA: New York]	{"bases": 3560282, "bytes": 3409406, "run_file_create_date": "2022-01-04T20:00:00.000Z", "collected_by_sam": ["Alba Escalera, Ana S. Gonzalez-Reiche, Sadaf Aslam, Ignacio Mena, Rebecca L. Pearl, Manon Laporte, Andrea Fossati, Raveen Rathnasinghe, Hala Alshammary, Adriana van de Guchte, Mehdi Bouhaddou, Thomas Kehrer, Lorena Zuliani-Alvarez, David A. Meekins, Ve..."], "collection_date_sam": ["2021…
SRR17415243	WGS	ICAHN SCHOOL OF MEDICINE AT MOUNT SINAI	public	SRX13586837	SAMN24592538	Illumina MiSeq	PAIRED	RT-PCR	VIRAL RNA	ILLUMINA	Severe acute respiratory syndrome coronavirus 2	SRP353348	2022-01-03 00:00:00.000000 UTC	PRJNA793894	31	300	58	2021-11-16	USA	North America	[USA: New York]	{"bases": 58444200, "bytes": 33365340, "run_file_create_date": "2022-01-03T22:22:00.000Z", "collected_by_sam": ["Alba Escalera, Ana S. Gonzalez-Reiche, Sadaf Aslam, Ignacio Mena, Rebecca L. Pearl, Manon Laporte, Andrea Fossati, Raveen Rathnasinghe, Hala Alshammary, Adriana van de Guchte, Mehdi Bouhaddou, Thomas Kehrer, Lorena Zuliani-Alvarez, David A. Meekins, Ve..."], "collection_date_sam": ["20…
SRR17415255	AMPLICON	ICAHN SCHOOL OF MEDICINE AT MOUNT SINAI	public	SRX13586825	SAMN24592555	MinION	SINGLE	RT-PCR	VIRAL RNA	OXFORD_NANOPORE	Severe acute respiratory syndrome coronavirus 2	SRP353348	2022-01-04 00:00:00.000000 UTC	PRJNA793894	2	483	2	2021-11-17	USA	North America	[USA: New York]	{"bases": 2438497, "bytes": 2367273, "run_file_create_date": "2022-01-04T20:00:00.000Z", "collected_by_sam": ["Alba Escalera, Ana S. Gonzalez-Reiche, Sadaf Aslam, Ignacio Mena, Rebecca L. Pearl, Manon Laporte, Andrea Fossati, Raveen Rathnasinghe, Hala Alshammary, Adriana van de Guchte, Mehdi Bouhaddou, Thomas Kehrer, Lorena Zuliani-Alvarez, David A. Meekins, Ve..."], "collection_date_sam": ["2021…
SRR17088916	AMPLICON	KWAZULU-NATAL RESEARCH INNOVATION AND SEQUENCING PLATFORM-UKZN	public	SRX13276875	SAMN23555335	Illumina MiSeq	PAIRED	RT-PCR	VIRAL RNA	ILLUMINA	Severe acute respiratory syndrome coronavirus 2	SRP265610	2021-12-02 00:00:00.000000 UTC	PRJNA636748	30	323	48	2021-11-18	South Africa	Africa	[South Africa: Kwazulu-Natal]	{"bases": 48788236, "bytes": 32331593, "run_file_create_date": "2021-12-02T03:01:00.000Z", "collected_by_sam": ["National Health Laboratory Service"], "collection_date_sam": ["2021-11-18"], "host_disease_sam": ["COVID-19"], "host_sam": ["Homo sapiens"], "isolate_sam_ss_dpl100": ["K032278"], "isolation_source_sam": ["Oropharyngeal swab"], "lat_lon_sam_s_dpl34": "missing", "library_id_sam": ["K0322…
SRR16156637	AMPLICON	STATE HYGIENIC LABORATORY AT THE UNIVERSITY OF IOWA	public	SRX12441469	SAMN21983581	Illumina MiSeq	PAIRED	PCR	VIRAL RNA	ILLUMINA	Severe acute respiratory syndrome coronavirus 2	SRP323659	2021-10-03 00:00:00.000000 UTC	PRJNA736036	43	285	87	2021-04-26	USA	North America	[USA: Iowa]	{"bases": 87681026, "bytes": 46002227, "run_file_create_date": "2021-10-03T05:41:00.000Z", "collected_by_sam": ["State Hygienic Laboratory at the University of Iowa"], "collection_date_sam": ["2021-04-26"], "host_disease_sam": ["COVID-19"], "host_sam": ["Homo sapiens"], "isolate_sam_ss_dpl100": ["IA-SHL-1676229"], "isolation_source_sam": ["clinical"], "primary_search": "1676229-IA-M06434-210430"}
SRR17051820	AMPLICON	KWAZULU-NATAL RESEARCH INNOVATION AND SEQUENCING PLATFORM-UKZN	public	SRX13241082	SAMN23469648	GridION	SINGLE	RT-PCR	VIRAL RNA	OXFORD_NANOPORE	Severe acute respiratory syndrome coronavirus 2	SRP348159	2021-11-27 00:00:00.000000 UTC	PRJNA784038	18	529	21	2021-11-18	South Africa	Africa	[South Africa: Gauteng]	{"bases": 21212288, "bytes": 19010792, "run_file_create_date": "2021-11-27T10:45:00.000Z", "collected_by_sam": ["National Health Laboratory Service"], "collection_date_sam": ["2021-11-18"], "host_disease_sam": ["COVID-19"], "host_sam": ["Homo sapiens"], "isolate_sam_ss_dpl100": ["CERI-KRISP-K032206"], "isolation_source_sam": ["Oropharyngeal swab"], "lat_lon_sam_s_dpl34": "missing", "library_id_sa…
SRR17276132	AMPLICON	NEW ENGLAND BIOLABS	public	SRX13453770	SAMN24224712	GridION	SINGLE	PCR	VIRAL RNA	OXFORD_NANOPORE	Severe acute respiratory syndrome coronavirus 2	SRP312218	2021-12-20 00:00:00.000000 UTC	PRJNA717314	82	1006	125	2021-12-13	USA	North America	[USA: Massachusetts, Ipswich]	{"bases": 125106426, "bytes": 86241293, "run_file_create_date": "2021-12-20T12:34:00.000Z", "collected_by_sam": ["self"], "collection_date_sam": ["2021-12-13"], "gisaid_accession_sam": ["EPI_ISL_7859994"], "gisaid_virus_name_sam_s_dpl94": "hCoV-19/USA/MA-NEB-20a3-25942/2021", "host_age_sam": ["47"], "host_anatomical_material_sam": "mucus", "host_anatomical_part_sam": "mouth", "host_body_product_s…
SRR17051819	AMPLICON	KWAZULU-NATAL RESEARCH INNOVATION AND SEQUENCING PLATFORM-UKZN	public	SRX13241083	SAMN23469649	GridION	SINGLE	RT-PCR	VIRAL RNA	OXFORD_NANOPORE	Severe acute respiratory syndrome coronavirus 2	SRP348159	2021-11-27 00:00:00.000000 UTC	PRJNA784038	34	562	40	2021-11-18	South Africa	Africa	[South Africa: Gauteng]	{"bases": 40265013, "bytes": 35979366, "run_file_create_date": "2021-11-27T10:45:00.000Z", "collected_by_sam": ["National Health Laboratory Service"], "collection_date_sam": ["2021-11-18"], "host_disease_sam": ["COVID-19"], "host_sam": ["Homo sapiens"], "isolate_sam_ss_dpl100": ["CERI-KRISP-K032207"], "isolation_source_sam": ["Oropharyngeal swab"], "lat_lon_sam_s_dpl34": "missing", "library_id_sa…
SRR16156641	AMPLICON	STATE HYGIENIC LABORATORY AT THE UNIVERSITY OF IOWA	public	SRX12441465	SAMN21983578	Illumina MiSeq	PAIRED	PCR	VIRAL RNA	ILLUMINA	Severe acute respiratory syndrome coronavirus 2	SRP323659	2021-10-03 00:00:00.000000 UTC	PRJNA736036	24	305	43	2021-04-20	USA	North America	[USA: Iowa]	{"bases": 43886526, "bytes": 25639850, "run_file_create_date": "2021-10-03T05:41:00.000Z", "collected_by_sam": ["State Hygienic Laboratory at the University of Iowa"], "collection_date_sam": ["2021-04-20"], "host_disease_sam": ["COVID-19"], "host_sam": ["Homo sapiens"], "isolate_sam_ss_dpl100": ["IA-SHL-1669808"], "isolation_source_sam": ["clinical"], "primary_search": "1669808-IA-M06434-210430"}
SRR17317208	AMPLICON	NEW ENGLAND BIOLABS	public	SRX13493738	SAMN24338942	Illumina MiSeq	SINGLE	PCR	VIRAL RNA	ILLUMINA	Severe acute respiratory syndrome coronavirus 2	SRP312218	2021-12-23 00:00:00.000000 UTC	PRJNA717314	6	127	19	2021-12-09	USA	North America	[USA: Massachusetts, Middlesex County]	{"bases": 19405176, "bytes": 7142957, "run_file_create_date": "2021-12-22T23:51:00.000Z", "collected_by_sam": ["NP-Swab"], "collection_date_sam": ["2021-12-09"], "gisaid_accession_sam": ["EPI_ISL_7951038"], "gisaid_virus_name_sam_s_dpl94": "hCoV-19/USA/MA-NEB-lh06-21BU-343D0286/2021", "host_age_sam": ["20"], "host_anatomical_material_sam": "mucus", "host_anatomical_part_sam": "nasopharynx", "host…
SRR17089142	AMPLICON	KWAZULU-NATAL RESEARCH INNOVATION AND SEQUENCING PLATFORM-UKZN	public	SRX13277111	SAMN23555340	MinION	SINGLE	RT-PCR	VIRAL RNA	OXFORD_NANOPORE	Severe acute respiratory syndrome coronavirus 2	SRP265610	2021-12-02 00:00:00.000000 UTC	PRJNA636748	17	585	20	2021-11-22	South Africa	Africa	[South Africa: Kwazulu-Natal]	{"bases": 20435946, "bytes": 18093694, "run_file_create_date": "2021-12-02T04:33:00.000Z", "collected_by_sam": ["National Health Laboratory Service"], "collection_date_sam": ["2021-11-22"], "host_disease_sam": ["COVID-19"], "host_sam": ["Homo sapiens"], "isolate_sam_ss_dpl100": ["K032283"], "isolation_source_sam": ["Oropharyngeal swab"], "lat_lon_sam_s_dpl34": "missing", "library_id_sam": ["K0322…
SRR17415237	WGS	ICAHN SCHOOL OF MEDICINE AT MOUNT SINAI	public	SRX13586843	SAMN24592544	Illumina MiSeq	PAIRED	RT-PCR	VIRAL RNA	ILLUMINA	Severe acute respiratory syndrome coronavirus 2	SRP353348	2022-01-03 00:00:00.000000 UTC	PRJNA793894	40	300	75	2021-11-16	USA	North America	[USA: New York]	{"bases": 75876600, "bytes": 42973480, "run_file_create_date": "2022-01-03T22:22:00.000Z", "collected_by_sam": ["Alba Escalera, Ana S. Gonzalez-Reiche, Sadaf Aslam, Ignacio Mena, Rebecca L. Pearl, Manon Laporte, Andrea Fossati, Raveen Rathnasinghe, Hala Alshammary, Adriana van de Guchte, Mehdi Bouhaddou, Thomas Kehrer, Lorena Zuliani-Alvarez, David A. Meekins, Ve..."], "collection_date_sam": ["20…
SRR17054509	AMPLICON	KWAZULU-NATAL RESEARCH INNOVATION AND SEQUENCING PLATFORM-UKZN	public	SRX13243742	SAMN23469698	Illumina MiSeq	PAIRED	RT-PCR	VIRAL RNA	ILLUMINA	Severe acute respiratory syndrome coronavirus 2	SRP348159	2021-11-28 00:00:00.000000 UTC	PRJNA784038	84	327	145	2021-11-23	South Africa	Africa	[South Africa: Kwazulu-Natal]	{"bases": 145859044, "bytes": 88525321, "run_file_create_date": "2021-11-28T09:13:00.000Z", "collected_by_sam": ["National Health Laboratory Service"], "collection_date_sam": ["2021-11-23"], "host_disease_sam": ["COVID-19"], "host_sam": ["Homo sapiens"], "isolate_sam_ss_dpl100": ["CERI-KRISP-K032284"], "isolation_source_sam": ["Oropharyngeal swab"], "lat_lon_sam_s_dpl34": "missing", "library_id_s…
SRR17089134	AMPLICON	KWAZULU-NATAL RESEARCH INNOVATION AND SEQUENCING PLATFORM-UKZN	public	SRX13277119	SAMN23555347	MinION	SINGLE	RT-PCR	VIRAL RNA	OXFORD_NANOPORE	Severe acute respiratory syndrome coronavirus 2	SRP265610	2021-12-02 00:00:00.000000 UTC	PRJNA636748	12	493	14	2021-11-23	South Africa	Africa	[South Africa: Kwazulu-Natal]	{"bases": 14304850, "bytes": 12767831, "run_file_create_date": "2021-12-02T04:33:00.000Z", "collected_by_sam": ["National Health Laboratory Service"], "collection_date_sam": ["2021-11-23"], "host_disease_sam": ["COVID-19"], "host_sam": ["Homo sapiens"], "isolate_sam_ss_dpl100": ["K032290"], "isolation_source_sam": ["Oropharyngeal swab"], "lat_lon_sam_s_dpl34": "missing", "library_id_sam": ["K0322…
SRR17089163	AMPLICON	KWAZULU-NATAL RESEARCH INNOVATION AND SEQUENCING PLATFORM-UKZN	public	SRX13277090	SAMN23555312	MinION	SINGLE	RT-PCR	VIRAL RNA	OXFORD_NANOPORE	Severe acute respiratory syndrome coronavirus 2	SRP265610	2021-12-02 00:00:00.000000 UTC	PRJNA636748	3	338	4	2021-11-19	South Africa	Africa	[South Africa: Kwazulu-Natal]	{"bases": 4187602, "bytes": 3824057, "run_file_create_date": "2021-12-02T04:33:00.000Z", "collected_by_sam": ["National Health Laboratory Service"], "collection_date_sam": ["2021-11-19"], "host_disease_sam": ["COVID-19"], "host_sam": ["Homo sapiens"], "isolate_sam_ss_dpl100": ["K032255"], "isolation_source_sam": ["Oropharyngeal swab"], "lat_lon_sam_s_dpl34": "missing", "library_id_sam": ["K032255…
SRR18848956	AMPLICON	KWAZULU-NATAL RESEARCH INNOVATION AND SEQUENCING PLATFORM-UKZN	public	SRX14946898	SAMN27685392	GridION	SINGLE	RT-PCR	VIRAL RNA	OXFORD_NANOPORE	Severe acute respiratory syndrome coronavirus 2	SRP265610	2022-04-21 00:00:00.000000 UTC	PRJNA636748	6	689	6	2022-04-01	South Africa	Africa	[South Africa: Kwazulu-Natal]	{"bases": 6978822, "bytes": 6296829, "run_file_create_date": "2022-04-21T05:08:00.000Z", "collected_by_sam": ["National Health Laboratory Service"], "collection_date_sam": ["2022-04-01"], "host_disease_sam": ["COVID-19"], "host_sam": ["Homo sapiens"], "isolate_sam_ss_dpl100": ["K039378"], "isolation_source_sam": ["Oropharyngeal swab"], "lat_lon_sam_s_dpl34": "missing", "library_id_sam": ["K039378…
SRR17415299	WGS	ICAHN SCHOOL OF MEDICINE AT MOUNT SINAI	public	SRX13586781	SAMN24592477	Illumina MiSeq	PAIRED	RT-PCR	VIRAL RNA	ILLUMINA	Severe acute respiratory syndrome coronavirus 2	SRP353348	2022-01-03 00:00:00.000000 UTC	PRJNA793894	18	300	36	2021-06-09	USA	North America	[USA: New York]	{"bases": 36411000, "bytes": 19307531, "run_file_create_date": "2022-01-03T22:21:00.000Z", "collected_by_sam": ["Alba Escalera, Ana S. Gonzalez-Reiche, Sadaf Aslam, Ignacio Mena, Rebecca L. Pearl, Manon Laporte, Andrea Fossati, Raveen Rathnasinghe, Hala Alshammary, Adriana van de Guchte, Mehdi Bouhaddou, Thomas Kehrer, Lorena Zuliani-Alvarez, David A. Meekins, Ve..."], "collection_date_sam": ["20…
SRR17415153	WGS	ICAHN SCHOOL OF MEDICINE AT MOUNT SINAI	public	SRX13586927	SAMN24592562	Illumina MiSeq	PAIRED	RT-PCR	VIRAL RNA	ILLUMINA	Severe acute respiratory syndrome coronavirus 2	SRP353348	2022-01-03 00:00:00.000000 UTC	PRJNA793894	28	300	50	2021-11-17	USA	North America	[USA: New York]	{"bases": 50115900, "bytes": 29907251, "run_file_create_date": "2022-01-03T22:22:00.000Z", "collected_by_sam": ["Alba Escalera, Ana S. Gonzalez-Reiche, Sadaf Aslam, Ignacio Mena, Rebecca L. Pearl, Manon Laporte, Andrea Fossati, Raveen Rathnasinghe, Hala Alshammary, Adriana van de Guchte, Mehdi Bouhaddou, Thomas Kehrer, Lorena Zuliani-Alvarez, David A. Meekins, Ve..."], "collection_date_sam": ["20…
SRR17415128	WGS	ICAHN SCHOOL OF MEDICINE AT MOUNT SINAI	public	SRX13586952	SAMN24592482	Illumina MiSeq	PAIRED	RT-PCR	VIRAL RNA	ILLUMINA	Severe acute respiratory syndrome coronavirus 2	SRP353348	2022-01-03 00:00:00.000000 UTC	PRJNA793894	25	300	48	2021-06-09	USA	North America	[USA: New York]	{"bases": 48529500, "bytes": 26258596, "run_file_create_date": "2022-01-03T22:22:00.000Z", "collected_by_sam": ["Alba Escalera, Ana S. Gonzalez-Reiche, Sadaf Aslam, Ignacio Mena, Rebecca L. Pearl, Manon Laporte, Andrea Fossati, Raveen Rathnasinghe, Hala Alshammary, Adriana van de Guchte, Mehdi Bouhaddou, Thomas Kehrer, Lorena Zuliani-Alvarez, David A. Meekins, Ve..."], "collection_date_sam": ["20…
SRR17088929	AMPLICON	KWAZULU-NATAL RESEARCH INNOVATION AND SEQUENCING PLATFORM-UKZN	public	SRX13276862	SAMN23555323	Illumina MiSeq	PAIRED	RT-PCR	VIRAL RNA	ILLUMINA	Severe acute respiratory syndrome coronavirus 2	SRP265610	2021-12-02 00:00:00.000000 UTC	PRJNA636748	36	307	60	2021-11-19	South Africa	Africa	[South Africa: Kwazulu-Natal]	{"bases": 60406903, "bytes": 38606885, "run_file_create_date": "2021-12-02T03:01:00.000Z", "collected_by_sam": ["National Health Laboratory Service"], "collection_date_sam": ["2021-11-19"], "host_disease_sam": ["COVID-19"], "host_sam": ["Homo sapiens"], "isolate_sam_ss_dpl100": ["K032266"], "isolation_source_sam": ["Oropharyngeal swab"], "lat_lon_sam_s_dpl34": "missing", "library_id_sam": ["K0322…
SRR17415236	WGS	ICAHN SCHOOL OF MEDICINE AT MOUNT SINAI	public	SRX13586844	SAMN24592545	Illumina MiSeq	PAIRED	RT-PCR	VIRAL RNA	ILLUMINA	Severe acute respiratory syndrome coronavirus 2	SRP353348	2022-01-03 00:00:00.000000 UTC	PRJNA793894	30	300	53	2021-11-17	USA	North America	[USA: New York]	{"bases": 53712000, "bytes": 31718474, "run_file_create_date": "2022-01-03T22:21:00.000Z", "collected_by_sam": ["Alba Escalera, Ana S. Gonzalez-Reiche, Sadaf Aslam, Ignacio Mena, Rebecca L. Pearl, Manon Laporte, Andrea Fossati, Raveen Rathnasinghe, Hala Alshammary, Adriana van de Guchte, Mehdi Bouhaddou, Thomas Kehrer, Lorena Zuliani-Alvarez, David A. Meekins, Ve..."], "collection_date_sam": ["20…
SRR16156650	AMPLICON	STATE HYGIENIC LABORATORY AT THE UNIVERSITY OF IOWA	public	SRX12441456	SAMN21983600	MinION	SINGLE	PCR	VIRAL RNA	OXFORD_NANOPORE	Severe acute respiratory syndrome coronavirus 2	SRP323659	2021-10-03 00:00:00.000000 UTC	PRJNA736036	16	338	18	2021-05-23	USA	North America	[USA: Iowa]	{"bases": 18698991, "bytes": 17291398, "run_file_create_date": "2021-10-01T18:30:00.000Z", "collected_by_sam": ["State Hygienic Laboratory at the University of Iowa"], "collection_date_sam": ["2021-05-23"], "host_disease_sam": ["COVID-19"], "host_sam": ["Homo sapiens"], "isolate_sam_ss_dpl100": ["IA-SHL-1706697"], "isolation_source_sam": ["clinical"], "primary_search": "1706697-IA-BC1L11-210701"}
SRR17051818	AMPLICON	KWAZULU-NATAL RESEARCH INNOVATION AND SEQUENCING PLATFORM-UKZN	public	SRX13241084	SAMN23469650	GridION	SINGLE	RT-PCR	VIRAL RNA	OXFORD_NANOPORE	Severe acute respiratory syndrome coronavirus 2	SRP348159	2021-11-27 00:00:00.000000 UTC	PRJNA784038	16	524	19	2021-11-18	South Africa	Africa	[South Africa: Gauteng]	{"bases": 19378718, "bytes": 17373957, "run_file_create_date": "2021-11-27T10:45:00.000Z", "collected_by_sam": ["National Health Laboratory Service"], "collection_date_sam": ["2021-11-18"], "host_disease_sam": ["COVID-19"], "host_sam": ["Homo sapiens"], "isolate_sam_ss_dpl100": ["CERI-KRISP-K032208"], "isolation_source_sam": ["Oropharyngeal swab"], "lat_lon_sam_s_dpl34": "missing", "library_id_sa…
SRR17317210	AMPLICON	NEW ENGLAND BIOLABS	public	SRX13493736	SAMN24338946	GridION	SINGLE	PCR	VIRAL RNA	OXFORD_NANOPORE	Severe acute respiratory syndrome coronavirus 2	SRP312218	2021-12-29 00:00:00.000000 UTC	PRJNA717314	81	942	120	2021-12-12	USA	North America	[USA: Massachusetts, Middlesex County]	{"bases": 120642207, "bytes": 85705905, "run_file_create_date": "2021-12-29T18:25:00.000Z", "collected_by_sam": ["NP-Swab"], "collection_date_sam": ["2021-12-12"], "gisaid_accession_sam": ["EPI_ISL_7951042"], "gisaid_virus_name_sam_s_dpl94": "hCoV-19/USA/MA-NEB-lh10-21BU-346D0365/2021", "host_age_sam": ["74"], "host_anatomical_material_sam": "mucus", "host_anatomical_part_sam": "nasopharynx", "ho…
SRR17088921	AMPLICON	KWAZULU-NATAL RESEARCH INNOVATION AND SEQUENCING PLATFORM-UKZN	public	SRX13276870	SAMN23555331	Illumina MiSeq	PAIRED	RT-PCR	VIRAL RNA	ILLUMINA	Severe acute respiratory syndrome coronavirus 2	SRP265610	2021-12-02 00:00:00.000000 UTC	PRJNA636748	21	321	36	2021-11-18	South Africa	Africa	[South Africa: Kwazulu-Natal]	{"bases": 36336172, "bytes": 23022973, "run_file_create_date": "2021-12-02T03:01:00.000Z", "collected_by_sam": ["National Health Laboratory Service"], "collection_date_sam": ["2021-11-18"], "host_disease_sam": ["COVID-19"], "host_sam": ["Homo sapiens"], "isolate_sam_ss_dpl100": ["K032274"], "isolation_source_sam": ["Oropharyngeal swab"], "lat_lon_sam_s_dpl34": "missing", "library_id_sam": ["K0322…
SRR17415225	AMPLICON	ICAHN SCHOOL OF MEDICINE AT MOUNT SINAI	public	SRX13586855	SAMN24592524	MinION	SINGLE	RT-PCR	VIRAL RNA	OXFORD_NANOPORE	Severe acute respiratory syndrome coronavirus 2	SRP353348	2022-01-04 00:00:00.000000 UTC	PRJNA793894	2	484	2	2021-11-16	USA	North America	[USA: New York]	{"bases": 2229898, "bytes": 2167440, "run_file_create_date": "2022-01-04T20:00:00.000Z", "collected_by_sam": ["Alba Escalera, Ana S. Gonzalez-Reiche, Sadaf Aslam, Ignacio Mena, Rebecca L. Pearl, Manon Laporte, Andrea Fossati, Raveen Rathnasinghe, Hala Alshammary, Adriana van de Guchte, Mehdi Bouhaddou, Thomas Kehrer, Lorena Zuliani-Alvarez, David A. Meekins, Ve..."], "collection_date_sam": ["2021…
SRR17051857	AMPLICON	KWAZULU-NATAL RESEARCH INNOVATION AND SEQUENCING PLATFORM-UKZN	public	SRX13241045	SAMN23469646	GridION	SINGLE	RT-PCR	VIRAL RNA	OXFORD_NANOPORE	Severe acute respiratory syndrome coronavirus 2	SRP348159	2021-11-27 00:00:00.000000 UTC	PRJNA784038	12	565	15	2021-11-17	South Africa	Africa	[South Africa: Gauteng]	{"bases": 15045629, "bytes": 13506615, "run_file_create_date": "2021-11-27T10:45:00.000Z", "collected_by_sam": ["National Health Laboratory Service"], "collection_date_sam": ["2021-11-17"], "host_disease_sam": ["COVID-19"], "host_sam": ["Homo sapiens"], "isolate_sam_ss_dpl100": ["CERI-KRISP-K032204"], "isolation_source_sam": ["Oropharyngeal swab"], "lat_lon_sam_s_dpl34": "missing", "library_id_sa…
SRR17051801	AMPLICON	KWAZULU-NATAL RESEARCH INNOVATION AND SEQUENCING PLATFORM-UKZN	public	SRX13241101	SAMN23469665	GridION	SINGLE	RT-PCR	VIRAL RNA	OXFORD_NANOPORE	Severe acute respiratory syndrome coronavirus 2	SRP348159	2021-11-27 00:00:00.000000 UTC	PRJNA784038	5	460	5	2021-11-19	South Africa	Africa	[South Africa: Gauteng]	{"bases": 5939790, "bytes": 5383919, "run_file_create_date": "2021-11-27T10:45:00.000Z", "collected_by_sam": ["National Health Laboratory Service"], "collection_date_sam": ["2021-11-19"], "host_disease_sam": ["COVID-19"], "host_sam": ["Homo sapiens"], "isolate_sam_ss_dpl100": ["CERI-KRISP-K032225"], "isolation_source_sam": ["Oropharyngeal swab"], "lat_lon_sam_s_dpl34": "missing", "library_id_sam"…
SRR17415233	AMPLICON	ICAHN SCHOOL OF MEDICINE AT MOUNT SINAI	public	SRX13586847	SAMN24592517	MinION	SINGLE	RT-PCR	VIRAL RNA	OXFORD_NANOPORE	Severe acute respiratory syndrome coronavirus 2	SRP353348	2022-01-04 00:00:00.000000 UTC	PRJNA793894	1	485	2	2021-11-15	USA	North America	[USA: New York]	{"bases": 2033190, "bytes": 1982968, "run_file_create_date": "2022-01-04T20:00:00.000Z", "collected_by_sam": ["Alba Escalera, Ana S. Gonzalez-Reiche, Sadaf Aslam, Ignacio Mena, Rebecca L. Pearl, Manon Laporte, Andrea Fossati, Raveen Rathnasinghe, Hala Alshammary, Adriana van de Guchte, Mehdi Bouhaddou, Thomas Kehrer, Lorena Zuliani-Alvarez, David A. Meekins, Ve..."], "collection_date_sam": ["2021…
SRR17089132	AMPLICON	KWAZULU-NATAL RESEARCH INNOVATION AND SEQUENCING PLATFORM-UKZN	public	SRX13277121	SAMN23555349	MinION	SINGLE	RT-PCR	VIRAL RNA	OXFORD_NANOPORE	Severe acute respiratory syndrome coronavirus 2	SRP265610	2021-12-02 00:00:00.000000 UTC	PRJNA636748	16	616	18	2021-11-23	South Africa	Africa	[South Africa: Kwazulu-Natal]	{"bases": 18930899, "bytes": 16778696, "run_file_create_date": "2021-12-02T04:33:00.000Z", "collected_by_sam": ["National Health Laboratory Service"], "collection_date_sam": ["2021-11-23"], "host_disease_sam": ["COVID-19"], "host_sam": ["Homo sapiens"], "isolate_sam_ss_dpl100": ["K032292"], "isolation_source_sam": ["Oropharyngeal swab"], "lat_lon_sam_s_dpl34": "missing", "library_id_sam": ["K0322…
SRR17051904	AMPLICON	KWAZULU-NATAL RESEARCH INNOVATION AND SEQUENCING PLATFORM-UKZN	public	SRX13241204	SAMN23469688	Illumina MiSeq	PAIRED	RT-PCR	VIRAL RNA	ILLUMINA	Severe acute respiratory syndrome coronavirus 2	SRP348159	2021-11-27 00:00:00.000000 UTC	PRJNA784038	33	303	58	2021-11-22	South Africa	Africa	[South Africa: Gauteng]	{"bases": 58164230, "bytes": 35267497, "run_file_create_date": "2021-11-27T10:45:00.000Z", "collected_by_sam": ["National Health Laboratory Service"], "collection_date_sam": ["2021-11-22"], "host_disease_sam": ["COVID-19"], "host_sam": ["Homo sapiens"], "isolate_sam_ss_dpl100": ["CERI-KRISP-K032249"], "isolation_source_sam": ["Oropharyngeal swab"], "lat_lon_sam_s_dpl34": "missing", "library_id_sa…
SRR17051843	AMPLICON	KWAZULU-NATAL RESEARCH INNOVATION AND SEQUENCING PLATFORM-UKZN	public	SRX13241059	SAMN23469639	GridION	SINGLE	RT-PCR	VIRAL RNA	OXFORD_NANOPORE	Severe acute respiratory syndrome coronavirus 2	SRP348159	2021-11-27 00:00:00.000000 UTC	PRJNA784038	6	454	7	2021-11-15	South Africa	Africa	[South Africa: Gauteng]	{"bases": 7755555, "bytes": 7008551, "run_file_create_date": "2021-11-27T10:45:00.000Z", "collected_by_sam": ["National Health Laboratory Service"], "collection_date_sam": ["2021-11-15"], "host_disease_sam": ["COVID-19"], "host_sam": ["Homo sapiens"], "isolate_sam_ss_dpl100": ["CERI-KRISP-K032196"], "isolation_source_sam": ["Oropharyngeal swab"], "lat_lon_sam_s_dpl34": "missing", "library_id_sam"…
SRR17089165	AMPLICON	KWAZULU-NATAL RESEARCH INNOVATION AND SEQUENCING PLATFORM-UKZN	public	SRX13277134	SAMN23555379	GridION	SINGLE	RT-PCR	VIRAL RNA	OXFORD_NANOPORE	Severe acute respiratory syndrome coronavirus 2	SRP318694	2021-12-02 00:00:00.000000 UTC	PRJNA727735	33	580	40	2021-10-25	Zimbabwe	Africa	[Zimbabwe: Chiredzi]	{"bases": 40007731, "bytes": 35389459, "run_file_create_date": "2021-12-02T04:50:00.000Z", "collected_by_sam": ["Africa Centres for Disease Control and Prevention"], "collection_date_sam": ["2021-10-25"], "host_disease_sam": ["COVID-19"], "host_sam": ["Homo sapiens"], "isolate_sam_ss_dpl100": ["K032298"], "isolation_source_sam": ["Oropharyngeal swab"], "lat_lon_sam_s_dpl34": "missing", "library_i…
SRR17415179	AMPLICON	ICAHN SCHOOL OF MEDICINE AT MOUNT SINAI	public	SRX13586901	SAMN24592537	MinION	SINGLE	RT-PCR	VIRAL RNA	OXFORD_NANOPORE	Severe acute respiratory syndrome coronavirus 2	SRP353348	2022-01-04 00:00:00.000000 UTC	PRJNA793894	1	482	1	2021-11-16	USA	North America	[USA: New York]	{"bases": 1459414, "bytes": 1439192, "run_file_create_date": "2022-01-04T20:00:00.000Z", "collected_by_sam": ["Alba Escalera, Ana S. Gonzalez-Reiche, Sadaf Aslam, Ignacio Mena, Rebecca L. Pearl, Manon Laporte, Andrea Fossati, Raveen Rathnasinghe, Hala Alshammary, Adriana van de Guchte, Mehdi Bouhaddou, Thomas Kehrer, Lorena Zuliani-Alvarez, David A. Meekins, Ve..."], "collection_date_sam": ["2021…
ERR5970923	AMPLICON	NORTHUMBRIA UNIVERSITY / SOUTH TEES HOSPITALS NHS	public	ERX5611386	SAMEA9005670	NextSeq 550	SINGLE	PCR	VIRAL RNA	ILLUMINA	Severe acute respiratory syndrome coronavirus 2	ERP121228	2021-05-27 00:00:00.000000 UTC	PRJEB37886	17	287	102	2021-05-03	United Kingdom	Europe	[]	{"artic_primer_version_exp": "3", "artic_protocol_version_exp": "coronaHIT", "bases": 102625288, "bytes": 18861603, "run_file_create_date": "2021-06-05T03:52:00.000Z", "broker_name_sam": ["COVID-19 Genomics UK Consortium"], "collecting_institution_sam": ["Northumbria University / South Tees Hospitals NHS Foundation Trust / North Cumbria Integrated Care NHS Foundation Trust / North Tees and Hartle…
SRR16156625	AMPLICON	STATE HYGIENIC LABORATORY AT THE UNIVERSITY OF IOWA	public	SRX12441481	SAMN21983592	Illumina MiSeq	PAIRED	PCR	VIRAL RNA	ILLUMINA	Severe acute respiratory syndrome coronavirus 2	SRP323659	2021-10-03 00:00:00.000000 UTC	PRJNA736036	55	502	118	2021-05-14	USA	North America	[USA: Iowa]	{"bases": 118360556, "bytes": 58249281, "run_file_create_date": "2021-10-03T05:41:00.000Z", "collected_by_sam": ["State Hygienic Laboratory at the University of Iowa"], "collection_date_sam": ["2021-05-14"], "host_disease_sam": ["COVID-19"], "host_sam": ["Homo sapiens"], "isolate_sam_ss_dpl100": ["IA-SHL-1697603"], "isolation_source_sam": ["clinical"], "primary_search": "1697603-IA-M05216-210521"}
SRR16156653	AMPLICON	STATE HYGIENIC LABORATORY AT THE UNIVERSITY OF IOWA	public	SRX12441453	SAMN21983598	MinION	SINGLE	PCR	VIRAL RNA	OXFORD_NANOPORE	Severe acute respiratory syndrome coronavirus 2	SRP323659	2021-10-03 00:00:00.000000 UTC	PRJNA736036	36	339	41	2021-05-20	USA	North America	[USA: Iowa]	{"bases": 41421833, "bytes": 38068674, "run_file_create_date": "2021-10-01T18:31:00.000Z", "collected_by_sam": ["State Hygienic Laboratory at the University of Iowa"], "collection_date_sam": ["2021-05-20"], "host_disease_sam": ["COVID-19"], "host_sam": ["Homo sapiens"], "isolate_sam_ss_dpl100": ["IA-SHL-1704269"], "isolation_source_sam": ["clinical"], "primary_search": "1704269-IA-BC1L11-210701"}
SRR17051868	AMPLICON	KWAZULU-NATAL RESEARCH INNOVATION AND SEQUENCING PLATFORM-UKZN	public	SRX13241034	SAMN23469645	GridION	SINGLE	RT-PCR	VIRAL RNA	OXFORD_NANOPORE	Severe acute respiratory syndrome coronavirus 2	SRP348159	2021-11-27 00:00:00.000000 UTC	PRJNA784038	18	506	22	2021-11-16	South Africa	Africa	[South Africa: Gauteng]	{"bases": 22140522, "bytes": 19849930, "run_file_create_date": "2021-11-27T10:45:00.000Z", "collected_by_sam": ["National Health Laboratory Service"], "collection_date_sam": ["2021-11-16"], "host_disease_sam": ["COVID-19"], "host_sam": ["Homo sapiens"], "isolate_sam_ss_dpl100": ["CERI-KRISP-K032203"], "isolation_source_sam": ["Oropharyngeal swab"], "lat_lon_sam_s_dpl34": "missing", "library_id_sa…
SRR17051954	AMPLICON	KWAZULU-NATAL RESEARCH INNOVATION AND SEQUENCING PLATFORM-UKZN	public	SRX13241154	SAMN23469664	Illumina MiSeq	PAIRED	RT-PCR	VIRAL RNA	ILLUMINA	Severe acute respiratory syndrome coronavirus 2	SRP348159	2021-11-27 00:00:00.000000 UTC	PRJNA784038	48	300	79	2021-11-19	South Africa	Africa	[South Africa: Gauteng]	{"bases": 79293415, "bytes": 50733263, "run_file_create_date": "2021-11-27T10:46:00.000Z", "collected_by_sam": ["National Health Laboratory Service"], "collection_date_sam": ["2021-11-19"], "host_disease_sam": ["COVID-19"], "host_sam": ["Homo sapiens"], "isolate_sam_ss_dpl100": ["CERI-KRISP-K032223"], "isolation_source_sam": ["Oropharyngeal swab"], "lat_lon_sam_s_dpl34": "missing", "library_id_sa…
SRR18848543	AMPLICON	KWAZULU-NATAL RESEARCH INNOVATION AND SEQUENCING PLATFORM-UKZN	public	SRX14946509	SAMN27685387	Illumina MiSeq	PAIRED	RT-PCR	VIRAL RNA	ILLUMINA	Severe acute respiratory syndrome coronavirus 2	SRP265610	2022-04-21 00:00:00.000000 UTC	PRJNA636748	43	338	65	2022-04-02	South Africa	Africa	[South Africa: Kwazulu-Natal]	{"bases": 65991309, "bytes": 45487386, "run_file_create_date": "2022-04-21T04:14:00.000Z", "collected_by_sam": ["National Health Laboratory Service"], "collection_date_sam": ["2022-04-02"], "host_disease_sam": ["COVID-19"], "host_sam": ["Homo sapiens"], "isolate_sam_ss_dpl100": ["K039373"], "isolation_source_sam": ["Oropharyngeal swab"], "lat_lon_sam_s_dpl34": "missing", "library_id_sam": ["K0393…
ERR5971452	AMPLICON	NORTHUMBRIA UNIVERSITY / SOUTH TEES HOSPITALS NHS	public	ERX5611916	SAMEA9005670	GridION	SINGLE	PCR	VIRAL RNA	OXFORD_NANOPORE	Severe acute respiratory syndrome coronavirus 2	ERP121228	2021-05-27 00:00:00.000000 UTC	PRJEB37886	7	390	10	2021-05-03	United Kingdom	Europe	[]	{"artic_primer_version_exp": "3", "artic_protocol_version_exp": "bh42j8ye", "bases": 10450121, "bytes": 8013084, "run_file_create_date": "2021-06-04T22:58:00.000Z", "broker_name_sam": ["COVID-19 Genomics UK Consortium"], "collecting_institution_sam": ["Northumbria University / South Tees Hospitals NHS Foundation Trust / North Cumbria Integrated Care NHS Foundation Trust / North Tees and Hartlepoo…
SRR17088895	AMPLICON	KWAZULU-NATAL RESEARCH INNOVATION AND SEQUENCING PLATFORM-UKZN	public	SRX13276896	SAMN23555321	Illumina MiSeq	PAIRED	RT-PCR	VIRAL RNA	ILLUMINA	Severe acute respiratory syndrome coronavirus 2	SRP265610	2021-12-02 00:00:00.000000 UTC	PRJNA636748	25	316	41	2021-11-19	South Africa	Africa	[South Africa: Kwazulu-Natal]	{"bases": 41483689, "bytes": 27129091, "run_file_create_date": "2021-12-02T03:01:00.000Z", "collected_by_sam": ["National Health Laboratory Service"], "collection_date_sam": ["2021-11-19"], "host_disease_sam": ["COVID-19"], "host_sam": ["Homo sapiens"], "isolate_sam_ss_dpl100": ["K032264"], "isolation_source_sam": ["Oropharyngeal swab"], "lat_lon_sam_s_dpl34": "missing", "library_id_sam": ["K0322…
SRR16156656	AMPLICON	STATE HYGIENIC LABORATORY AT THE UNIVERSITY OF IOWA	public	SRX12441450	SAMN21983595	MinION	SINGLE	PCR	VIRAL RNA	OXFORD_NANOPORE	Severe acute respiratory syndrome coronavirus 2	SRP323659	2021-10-03 00:00:00.000000 UTC	PRJNA736036	38	339	44	2021-05-13	USA	North America	[USA: Iowa]	{"bases": 44127312, "bytes": 40718869, "run_file_create_date": "2021-10-01T18:30:00.000Z", "collected_by_sam": ["State Hygienic Laboratory at the University of Iowa"], "collection_date_sam": ["2021-05-13"], "host_disease_sam": ["COVID-19"], "host_sam": ["Homo sapiens"], "isolate_sam_ss_dpl100": ["IA-SHL-1698536"], "isolation_source_sam": ["clinical"], "primary_search": "1698536-IA-BC1L11-210701"}
SRR17415195	WGS	ICAHN SCHOOL OF MEDICINE AT MOUNT SINAI	public	SRX13586885	SAMN24592553	Illumina MiSeq	PAIRED	RT-PCR	VIRAL RNA	ILLUMINA	Severe acute respiratory syndrome coronavirus 2	SRP353348	2022-01-03 00:00:00.000000 UTC	PRJNA793894	37	300	67	2021-11-17	USA	North America	[USA: New York]	{"bases": 67152000, "bytes": 39497432, "run_file_create_date": "2022-01-03T22:22:00.000Z", "collected_by_sam": ["Alba Escalera, Ana S. Gonzalez-Reiche, Sadaf Aslam, Ignacio Mena, Rebecca L. Pearl, Manon Laporte, Andrea Fossati, Raveen Rathnasinghe, Hala Alshammary, Adriana van de Guchte, Mehdi Bouhaddou, Thomas Kehrer, Lorena Zuliani-Alvarez, David A. Meekins, Ve..."], "collection_date_sam": ["20…
SRR16156664	AMPLICON	STATE HYGIENIC LABORATORY AT THE UNIVERSITY OF IOWA	public	SRX12441442	SAMN21983588	MinION	SINGLE	PCR	VIRAL RNA	OXFORD_NANOPORE	Severe acute respiratory syndrome coronavirus 2	SRP323659	2021-10-03 00:00:00.000000 UTC	PRJNA736036	6	338	7	2021-05-12	USA	North America	[USA: Iowa]	{"bases": 7828386, "bytes": 7288891, "run_file_create_date": "2021-10-01T18:30:00.000Z", "collected_by_sam": ["State Hygienic Laboratory at the University of Iowa"], "collection_date_sam": ["2021-05-12"], "host_disease_sam": ["COVID-19"], "host_sam": ["Homo sapiens"], "isolate_sam_ss_dpl100": ["IA-SHL-1694608"], "isolation_source_sam": ["clinical"], "primary_search": "1694608-IA-BC1L11-210701"}
SRR17051810	AMPLICON	KWAZULU-NATAL RESEARCH INNOVATION AND SEQUENCING PLATFORM-UKZN	public	SRX13241092	SAMN23469657	GridION	SINGLE	RT-PCR	VIRAL RNA	OXFORD_NANOPORE	Severe acute respiratory syndrome coronavirus 2	SRP348159	2021-11-27 00:00:00.000000 UTC	PRJNA784038	27	566	32	2021-11-17	South Africa	Africa	[South Africa: Gauteng]	{"bases": 32684558, "bytes": 29231271, "run_file_create_date": "2021-11-27T10:45:00.000Z", "collected_by_sam": ["National Health Laboratory Service"], "collection_date_sam": ["2021-11-17"], "host_disease_sam": ["COVID-19"], "host_sam": ["Homo sapiens"], "isolate_sam_ss_dpl100": ["CERI-KRISP-K032216"], "isolation_source_sam": ["Oropharyngeal swab"], "lat_lon_sam_s_dpl34": "missing", "library_id_sa…
SRR17051911	AMPLICON	KWAZULU-NATAL RESEARCH INNOVATION AND SEQUENCING PLATFORM-UKZN	public	SRX13241197	SAMN23469660	Illumina MiSeq	PAIRED	RT-PCR	VIRAL RNA	ILLUMINA	Severe acute respiratory syndrome coronavirus 2	SRP348159	2021-11-27 00:00:00.000000 UTC	PRJNA784038	36	305	60	2021-11-19	South Africa	Africa	[South Africa: Gauteng]	{"bases": 60767824, "bytes": 38508836, "run_file_create_date": "2021-11-27T10:45:00.000Z", "collected_by_sam": ["National Health Laboratory Service"], "collection_date_sam": ["2021-11-19"], "host_disease_sam": ["COVID-19"], "host_sam": ["Homo sapiens"], "isolate_sam_ss_dpl100": ["CERI-KRISP-K032219"], "isolation_source_sam": ["Oropharyngeal swab"], "lat_lon_sam_s_dpl34": "missing", "library_id_sa…
ERR5970893	AMPLICON	NORTHUMBRIA UNIVERSITY / SOUTH TEES HOSPITALS NHS	public	ERX5611357	SAMEA9005639	NextSeq 550	SINGLE	PCR	VIRAL RNA	ILLUMINA	Severe acute respiratory syndrome coronavirus 2	ERP121228	2021-05-27 00:00:00.000000 UTC	PRJEB37886	20	289	123	2021-05-03	United Kingdom	Europe	[]	{"artic_primer_version_exp": "3", "artic_protocol_version_exp": "coronaHIT", "bases": 123355882, "bytes": 21978009, "run_file_create_date": "2021-06-05T03:55:00.000Z", "broker_name_sam": ["COVID-19 Genomics UK Consortium"], "collecting_institution_sam": ["Northumbria University / South Tees Hospitals NHS Foundation Trust / North Cumbria Integrated Care NHS Foundation Trust / North Tees and Hartle…
SRR17051797	AMPLICON	KWAZULU-NATAL RESEARCH INNOVATION AND SEQUENCING PLATFORM-UKZN	public	SRX13241105	SAMN23469669	GridION	SINGLE	RT-PCR	VIRAL RNA	OXFORD_NANOPORE	Severe acute respiratory syndrome coronavirus 2	SRP348159	2021-11-27 00:00:00.000000 UTC	PRJNA784038	12	436	15	2021-11-19	South Africa	Africa	[South Africa: Gauteng]	{"bases": 15082192, "bytes": 13559151, "run_file_create_date": "2021-11-27T10:45:00.000Z", "collected_by_sam": ["National Health Laboratory Service"], "collection_date_sam": ["2021-11-19"], "host_disease_sam": ["COVID-19"], "host_sam": ["Homo sapiens"], "isolate_sam_ss_dpl100": ["CERI-KRISP-K032229"], "isolation_source_sam": ["Oropharyngeal swab"], "lat_lon_sam_s_dpl34": "missing", "library_id_sa…
SRR16156671	AMPLICON	STATE HYGIENIC LABORATORY AT THE UNIVERSITY OF IOWA	public	SRX12441435	SAMN21983581	MinION	SINGLE	PCR	VIRAL RNA	OXFORD_NANOPORE	Severe acute respiratory syndrome coronavirus 2	SRP323659	2021-10-03 00:00:00.000000 UTC	PRJNA736036	3	338	3	2021-04-26	USA	North America	[USA: Iowa]	{"bases": 3460074, "bytes": 3269161, "run_file_create_date": "2021-10-01T18:30:00.000Z", "collected_by_sam": ["State Hygienic Laboratory at the University of Iowa"], "collection_date_sam": ["2021-04-26"], "host_disease_sam": ["COVID-19"], "host_sam": ["Homo sapiens"], "isolate_sam_ss_dpl100": ["IA-SHL-1676229"], "isolation_source_sam": ["clinical"], "primary_search": "1676229-IA-BC1L11-210701"}
SRR17415242	WGS	ICAHN SCHOOL OF MEDICINE AT MOUNT SINAI	public	SRX13586838	SAMN24592539	Illumina MiSeq	PAIRED	RT-PCR	VIRAL RNA	ILLUMINA	Severe acute respiratory syndrome coronavirus 2	SRP353348	2022-01-03 00:00:00.000000 UTC	PRJNA793894	30	300	55	2021-11-16	USA	North America	[USA: New York]	{"bases": 55900200, "bytes": 32077346, "run_file_create_date": "2022-01-03T22:22:00.000Z", "collected_by_sam": ["Alba Escalera, Ana S. Gonzalez-Reiche, Sadaf Aslam, Ignacio Mena, Rebecca L. Pearl, Manon Laporte, Andrea Fossati, Raveen Rathnasinghe, Hala Alshammary, Adriana van de Guchte, Mehdi Bouhaddou, Thomas Kehrer, Lorena Zuliani-Alvarez, David A. Meekins, Ve..."], "collection_date_sam": ["20…
SRR17415256	AMPLICON	ICAHN SCHOOL OF MEDICINE AT MOUNT SINAI	public	SRX13586824	SAMN24592554	MinION	SINGLE	RT-PCR	VIRAL RNA	OXFORD_NANOPORE	Severe acute respiratory syndrome coronavirus 2	SRP353348	2022-01-04 00:00:00.000000 UTC	PRJNA793894	1	477	1	2021-11-17	USA	North America	[USA: New York]	{"bases": 1307641, "bytes": 1294202, "run_file_create_date": "2022-01-04T20:00:00.000Z", "collected_by_sam": ["Alba Escalera, Ana S. Gonzalez-Reiche, Sadaf Aslam, Ignacio Mena, Rebecca L. Pearl, Manon Laporte, Andrea Fossati, Raveen Rathnasinghe, Hala Alshammary, Adriana van de Guchte, Mehdi Bouhaddou, Thomas Kehrer, Lorena Zuliani-Alvarez, David A. Meekins, Ve..."], "collection_date_sam": ["2021…
SRR17089160	AMPLICON	KWAZULU-NATAL RESEARCH INNOVATION AND SEQUENCING PLATFORM-UKZN	public	SRX13277093	SAMN23555323	MinION	SINGLE	RT-PCR	VIRAL RNA	OXFORD_NANOPORE	Severe acute respiratory syndrome coronavirus 2	SRP265610	2021-12-02 00:00:00.000000 UTC	PRJNA636748	2	377	3	2021-11-19	South Africa	Africa	[South Africa: Kwazulu-Natal]	{"bases": 3178773, "bytes": 2899755, "run_file_create_date": "2021-12-02T04:33:00.000Z", "collected_by_sam": ["National Health Laboratory Service"], "collection_date_sam": ["2021-11-19"], "host_disease_sam": ["COVID-19"], "host_sam": ["Homo sapiens"], "isolate_sam_ss_dpl100": ["K032266"], "isolation_source_sam": ["Oropharyngeal swab"], "lat_lon_sam_s_dpl34": "missing", "library_id_sam": ["K032266…
SRR17088903	AMPLICON	KWAZULU-NATAL RESEARCH INNOVATION AND SEQUENCING PLATFORM-UKZN	public	SRX13276888	SAMN23555347	Illumina MiSeq	PAIRED	RT-PCR	VIRAL RNA	ILLUMINA	Severe acute respiratory syndrome coronavirus 2	SRP265610	2021-12-02 00:00:00.000000 UTC	PRJNA636748	37	326	59	2021-11-23	South Africa	Africa	[South Africa: Kwazulu-Natal]	{"bases": 59592345, "bytes": 39306393, "run_file_create_date": "2021-12-02T03:01:00.000Z", "collected_by_sam": ["National Health Laboratory Service"], "collection_date_sam": ["2021-11-23"], "host_disease_sam": ["COVID-19"], "host_sam": ["Homo sapiens"], "isolate_sam_ss_dpl100": ["K032290"], "isolation_source_sam": ["Oropharyngeal swab"], "lat_lon_sam_s_dpl34": "missing", "library_id_sam": ["K0322…
SRR17051752	AMPLICON	KWAZULU-NATAL RESEARCH INNOVATION AND SEQUENCING PLATFORM-UKZN	public	SRX13241150	SAMN23469691	GridION	SINGLE	RT-PCR	VIRAL RNA	OXFORD_NANOPORE	Severe acute respiratory syndrome coronavirus 2	SRP348159	2021-11-27 00:00:00.000000 UTC	PRJNA784038	59	607	69	2021-11-22	South Africa	Africa	[South Africa: Gauteng]	{"bases": 69763938, "bytes": 62257676, "run_file_create_date": "2021-11-27T10:45:00.000Z", "collected_by_sam": ["National Health Laboratory Service"], "collection_date_sam": ["2021-11-22"], "host_disease_sam": ["COVID-19"], "host_sam": ["Homo sapiens"], "isolate_sam_ss_dpl100": ["CERI-KRISP-K032252"], "isolation_source_sam": ["Oropharyngeal swab"], "lat_lon_sam_s_dpl34": "missing", "library_id_sa…
SRR17415157	WGS	ICAHN SCHOOL OF MEDICINE AT MOUNT SINAI	public	SRX13586923	SAMN24592515	Illumina MiSeq	PAIRED	RT-PCR	VIRAL RNA	ILLUMINA	Severe acute respiratory syndrome coronavirus 2	SRP353348	2022-01-03 00:00:00.000000 UTC	PRJNA793894	24	300	48	2021-06-14	USA	North America	[USA: New York]	{"bases": 48473700, "bytes": 25345838, "run_file_create_date": "2022-01-03T22:21:00.000Z", "collected_by_sam": ["Alba Escalera, Ana S. Gonzalez-Reiche, Sadaf Aslam, Ignacio Mena, Rebecca L. Pearl, Manon Laporte, Andrea Fossati, Raveen Rathnasinghe, Hala Alshammary, Adriana van de Guchte, Mehdi Bouhaddou, Thomas Kehrer, Lorena Zuliani-Alvarez, David A. Meekins, Ve..."], "collection_date_sam": ["20…
SRR17089166	AMPLICON	KWAZULU-NATAL RESEARCH INNOVATION AND SEQUENCING PLATFORM-UKZN	public	SRX13277133	SAMN23555378	GridION	SINGLE	RT-PCR	VIRAL RNA	OXFORD_NANOPORE	Severe acute respiratory syndrome coronavirus 2	SRP318694	2021-12-02 00:00:00.000000 UTC	PRJNA727735	47	636	56	2021-10-25	Zimbabwe	Africa	[Zimbabwe: Chiredzi]	{"bases": 56346133, "bytes": 49796660, "run_file_create_date": "2021-12-02T04:50:00.000Z", "collected_by_sam": ["Africa Centres for Disease Control and Prevention"], "collection_date_sam": ["2021-10-25"], "host_disease_sam": ["COVID-19"], "host_sam": ["Homo sapiens"], "isolate_sam_ss_dpl100": ["K032297"], "isolation_source_sam": ["Oropharyngeal swab"], "lat_lon_sam_s_dpl34": "missing", "library_i…
SRR17415150	WGS	ICAHN SCHOOL OF MEDICINE AT MOUNT SINAI	public	SRX13586930	SAMN24592565	Illumina MiSeq	PAIRED	RT-PCR	VIRAL RNA	ILLUMINA	Severe acute respiratory syndrome coronavirus 2	SRP353348	2022-01-03 00:00:00.000000 UTC	PRJNA793894	30	300	53	2021-11-17	USA	North America	[USA: New York]	{"bases": 53964000, "bytes": 32232828, "run_file_create_date": "2022-01-03T22:22:00.000Z", "collected_by_sam": ["Alba Escalera, Ana S. Gonzalez-Reiche, Sadaf Aslam, Ignacio Mena, Rebecca L. Pearl, Manon Laporte, Andrea Fossati, Raveen Rathnasinghe, Hala Alshammary, Adriana van de Guchte, Mehdi Bouhaddou, Thomas Kehrer, Lorena Zuliani-Alvarez, David A. Meekins, Ve..."], "collection_date_sam": ["20…
SRR17051773	AMPLICON	KWAZULU-NATAL RESEARCH INNOVATION AND SEQUENCING PLATFORM-UKZN	public	SRX13241129	SAMN23469672	GridION	SINGLE	RT-PCR	VIRAL RNA	OXFORD_NANOPORE	Severe acute respiratory syndrome coronavirus 2	SRP348159	2021-11-27 00:00:00.000000 UTC	PRJNA784038	12	508	15	2021-11-22	South Africa	Africa	[South Africa: Gauteng]	{"bases": 15125668, "bytes": 13571448, "run_file_create_date": "2021-11-27T10:45:00.000Z", "collected_by_sam": ["National Health Laboratory Service"], "collection_date_sam": ["2021-11-22"], "host_disease_sam": ["COVID-19"], "host_sam": ["Homo sapiens"], "isolate_sam_ss_dpl100": ["CERI-KRISP-K032232"], "isolation_source_sam": ["Oropharyngeal swab"], "lat_lon_sam_s_dpl34": "missing", "library_id_sa…
SRR17415220	AMPLICON	ICAHN SCHOOL OF MEDICINE AT MOUNT SINAI	public	SRX13586860	SAMN24592528	MinION	SINGLE	RT-PCR	VIRAL RNA	OXFORD_NANOPORE	Severe acute respiratory syndrome coronavirus 2	SRP353348	2022-01-04 00:00:00.000000 UTC	PRJNA793894	3	501	3	2021-11-16	USA	North America	[USA: New York]	{"bases": 3734027, "bytes": 3572598, "run_file_create_date": "2022-01-04T20:00:00.000Z", "collected_by_sam": ["Alba Escalera, Ana S. Gonzalez-Reiche, Sadaf Aslam, Ignacio Mena, Rebecca L. Pearl, Manon Laporte, Andrea Fossati, Raveen Rathnasinghe, Hala Alshammary, Adriana van de Guchte, Mehdi Bouhaddou, Thomas Kehrer, Lorena Zuliani-Alvarez, David A. Meekins, Ve..."], "collection_date_sam": ["2021…
SRR16156672	AMPLICON	STATE HYGIENIC LABORATORY AT THE UNIVERSITY OF IOWA	public	SRX12441434	SAMN21983580	MinION	SINGLE	PCR	VIRAL RNA	OXFORD_NANOPORE	Severe acute respiratory syndrome coronavirus 2	SRP323659	2021-10-03 00:00:00.000000 UTC	PRJNA736036	3	339	3	2021-04-22	USA	North America	[USA: Iowa]	{"bases": 3352220, "bytes": 3171365, "run_file_create_date": "2021-10-01T18:30:00.000Z", "collected_by_sam": ["State Hygienic Laboratory at the University of Iowa"], "collection_date_sam": ["2021-04-22"], "host_disease_sam": ["COVID-19"], "host_sam": ["Homo sapiens"], "isolate_sam_ss_dpl100": ["IA-SHL-1671716"], "isolation_source_sam": ["clinical"], "primary_search": "1671716-IA-BC1L11-210701"}
SRR17415144	AMPLICON	ICAHN SCHOOL OF MEDICINE AT MOUNT SINAI	public	SRX13586936	SAMN24592481	MinION	SINGLE	RT-PCR	VIRAL RNA	OXFORD_NANOPORE	Severe acute respiratory syndrome coronavirus 2	SRP353348	2022-01-04 00:00:00.000000 UTC	PRJNA793894	1	504	1	2021-06-09	USA	North America	[USA: New York]	{"bases": 1510671, "bytes": 1497005, "run_file_create_date": "2022-01-04T20:00:00.000Z", "collected_by_sam": ["Alba Escalera, Ana S. Gonzalez-Reiche, Sadaf Aslam, Ignacio Mena, Rebecca L. Pearl, Manon Laporte, Andrea Fossati, Raveen Rathnasinghe, Hala Alshammary, Adriana van de Guchte, Mehdi Bouhaddou, Thomas Kehrer, Lorena Zuliani-Alvarez, David A. Meekins, Ve..."], "collection_date_sam": ["2021…
SRR17088932	AMPLICON	KWAZULU-NATAL RESEARCH INNOVATION AND SEQUENCING PLATFORM-UKZN	public	SRX13276859	SAMN23555312	Illumina MiSeq	PAIRED	RT-PCR	VIRAL RNA	ILLUMINA	Severe acute respiratory syndrome coronavirus 2	SRP265610	2021-12-02 00:00:00.000000 UTC	PRJNA636748	20	308	32	2021-11-19	South Africa	Africa	[South Africa: Kwazulu-Natal]	{"bases": 32808975, "bytes": 21834728, "run_file_create_date": "2021-12-02T03:01:00.000Z", "collected_by_sam": ["National Health Laboratory Service"], "collection_date_sam": ["2021-11-19"], "host_disease_sam": ["COVID-19"], "host_sam": ["Homo sapiens"], "isolate_sam_ss_dpl100": ["K032255"], "isolation_source_sam": ["Oropharyngeal swab"], "lat_lon_sam_s_dpl34": "missing", "library_id_sam": ["K0322…
SRR16156626	AMPLICON	STATE HYGIENIC LABORATORY AT THE UNIVERSITY OF IOWA	public	SRX12441480	SAMN21983591	Illumina MiSeq	PAIRED	PCR	VIRAL RNA	ILLUMINA	Severe acute respiratory syndrome coronavirus 2	SRP323659	2021-10-03 00:00:00.000000 UTC	PRJNA736036	63	502	137	2021-05-14	USA	North America	[USA: Iowa]	{"bases": 137367782, "bytes": 66238641, "run_file_create_date": "2021-10-03T05:41:00.000Z", "collected_by_sam": ["State Hygienic Laboratory at the University of Iowa"], "collection_date_sam": ["2021-05-14"], "host_disease_sam": ["COVID-19"], "host_sam": ["Homo sapiens"], "isolate_sam_ss_dpl100": ["IA-SHL-1697601"], "isolation_source_sam": ["clinical"], "primary_search": "1697601-IA-M05216-210521"}
SRR17415266	AMPLICON	ICAHN SCHOOL OF MEDICINE AT MOUNT SINAI	public	SRX13586814	SAMN24592545	MinION	SINGLE	RT-PCR	VIRAL RNA	OXFORD_NANOPORE	Severe acute respiratory syndrome coronavirus 2	SRP353348	2022-01-04 00:00:00.000000 UTC	PRJNA793894	1	478	1	2021-11-17	USA	North America	[USA: New York]	{"bases": 1958011, "bytes": 1912368, "run_file_create_date": "2022-01-04T20:00:00.000Z", "collected_by_sam": ["Alba Escalera, Ana S. Gonzalez-Reiche, Sadaf Aslam, Ignacio Mena, Rebecca L. Pearl, Manon Laporte, Andrea Fossati, Raveen Rathnasinghe, Hala Alshammary, Adriana van de Guchte, Mehdi Bouhaddou, Thomas Kehrer, Lorena Zuliani-Alvarez, David A. Meekins, Ve..."], "collection_date_sam": ["2021…
SRR17089154	AMPLICON	KWAZULU-NATAL RESEARCH INNOVATION AND SEQUENCING PLATFORM-UKZN	public	SRX13277099	SAMN23555329	MinION	SINGLE	RT-PCR	VIRAL RNA	OXFORD_NANOPORE	Severe acute respiratory syndrome coronavirus 2	SRP265610	2021-12-02 00:00:00.000000 UTC	PRJNA636748	3	489	3	2021-11-20	South Africa	Africa	[South Africa: Kwazulu-Natal]	{"bases": 3744390, "bytes": 3392642, "run_file_create_date": "2021-12-02T04:33:00.000Z", "collected_by_sam": ["National Health Laboratory Service"], "collection_date_sam": ["2021-11-20"], "host_disease_sam": ["COVID-19"], "host_sam": ["Homo sapiens"], "isolate_sam_ss_dpl100": ["K032272"], "isolation_source_sam": ["Oropharyngeal swab"], "lat_lon_sam_s_dpl34": "missing", "library_id_sam": ["K032272…
SRR17051798	AMPLICON	KWAZULU-NATAL RESEARCH INNOVATION AND SEQUENCING PLATFORM-UKZN	public	SRX13241104	SAMN23469668	GridION	SINGLE	RT-PCR	VIRAL RNA	OXFORD_NANOPORE	Severe acute respiratory syndrome coronavirus 2	SRP348159	2021-11-27 00:00:00.000000 UTC	PRJNA784038	67	669	79	2021-11-19	South Africa	Africa	[South Africa: Gauteng]	{"bases": 79196117, "bytes": 70615970, "run_file_create_date": "2021-11-27T10:45:00.000Z", "collected_by_sam": ["National Health Laboratory Service"], "collection_date_sam": ["2021-11-19"], "host_disease_sam": ["COVID-19"], "host_sam": ["Homo sapiens"], "isolate_sam_ss_dpl100": ["CERI-KRISP-K032228"], "isolation_source_sam": ["Oropharyngeal swab"], "lat_lon_sam_s_dpl34": "missing", "library_id_sa…
SRR17415246	WGS	ICAHN SCHOOL OF MEDICINE AT MOUNT SINAI	public	SRX13586834	SAMN24592536	Illumina MiSeq	PAIRED	RT-PCR	VIRAL RNA	ILLUMINA	Severe acute respiratory syndrome coronavirus 2	SRP353348	2022-01-03 00:00:00.000000 UTC	PRJNA793894	35	300	65	2021-11-16	USA	North America	[USA: New York]	{"bases": 65520900, "bytes": 37586731, "run_file_create_date": "2022-01-03T22:20:00.000Z", "collected_by_sam": ["Alba Escalera, Ana S. Gonzalez-Reiche, Sadaf Aslam, Ignacio Mena, Rebecca L. Pearl, Manon Laporte, Andrea Fossati, Raveen Rathnasinghe, Hala Alshammary, Adriana van de Guchte, Mehdi Bouhaddou, Thomas Kehrer, Lorena Zuliani-Alvarez, David A. Meekins, Ve..."], "collection_date_sam": ["20…
SRR17051935	AMPLICON	KWAZULU-NATAL RESEARCH INNOVATION AND SEQUENCING PLATFORM-UKZN	public	SRX13241173	SAMN23469682	Illumina MiSeq	PAIRED	RT-PCR	VIRAL RNA	ILLUMINA	Severe acute respiratory syndrome coronavirus 2	SRP348159	2021-11-27 00:00:00.000000 UTC	PRJNA784038	11	310	17	2021-11-20	South Africa	Africa	[South Africa: Gauteng]	{"bases": 17722031, "bytes": 11540266, "run_file_create_date": "2021-11-27T10:45:00.000Z", "collected_by_sam": ["National Health Laboratory Service"], "collection_date_sam": ["2021-11-20"], "host_disease_sam": ["COVID-19"], "host_sam": ["Homo sapiens"], "isolate_sam_ss_dpl100": ["CERI-KRISP-K032243"], "isolation_source_sam": ["Oropharyngeal swab"], "lat_lon_sam_s_dpl34": "missing", "library_id_sa…
SRR17089148	AMPLICON	KWAZULU-NATAL RESEARCH INNOVATION AND SEQUENCING PLATFORM-UKZN	public	SRX13277105	SAMN23555334	MinION	SINGLE	RT-PCR	VIRAL RNA	OXFORD_NANOPORE	Severe acute respiratory syndrome coronavirus 2	SRP265610	2021-12-02 00:00:00.000000 UTC	PRJNA636748	6	409	8	2021-11-18	South Africa	Africa	[South Africa: Kwazulu-Natal]	{"bases": 8058893, "bytes": 7218042, "run_file_create_date": "2021-12-02T04:33:00.000Z", "collected_by_sam": ["National Health Laboratory Service"], "collection_date_sam": ["2021-11-18"], "host_disease_sam": ["COVID-19"], "host_sam": ["Homo sapiens"], "isolate_sam_ss_dpl100": ["K032277"], "isolation_source_sam": ["Oropharyngeal swab"], "lat_lon_sam_s_dpl34": "missing", "library_id_sam": ["K032277…
SRR17317211	AMPLICON	NEW ENGLAND BIOLABS	public	SRX13493735	SAMN24338945	GridION	SINGLE	PCR	VIRAL RNA	OXFORD_NANOPORE	Severe acute respiratory syndrome coronavirus 2	SRP312218	2021-12-29 00:00:00.000000 UTC	PRJNA717314	60	787	85	2021-12-10	USA	North America	[USA: Massachusetts, Middlesex County]	{"bases": 85389271, "bytes": 63058182, "run_file_create_date": "2021-12-29T18:25:00.000Z", "collected_by_sam": ["NP-Swab"], "collection_date_sam": ["2021-12-10"], "gisaid_accession_sam": ["EPI_ISL_7951041"], "gisaid_virus_name_sam_s_dpl94": "hCoV-19/USA/MA-NEB-lh09-21BU-344D0738/2021", "host_age_sam": ["68"], "host_anatomical_material_sam": "mucus", "host_anatomical_part_sam": "nasopharynx", "hos…
SRR17415239	WGS	ICAHN SCHOOL OF MEDICINE AT MOUNT SINAI	public	SRX13586841	SAMN24592542	Illumina MiSeq	PAIRED	RT-PCR	VIRAL RNA	ILLUMINA	Severe acute respiratory syndrome coronavirus 2	SRP353348	2022-01-03 00:00:00.000000 UTC	PRJNA793894	34	300	64	2021-11-16	USA	North America	[USA: New York]	{"bases": 64648200, "bytes": 36559732, "run_file_create_date": "2022-01-03T22:22:00.000Z", "collected_by_sam": ["Alba Escalera, Ana S. Gonzalez-Reiche, Sadaf Aslam, Ignacio Mena, Rebecca L. Pearl, Manon Laporte, Andrea Fossati, Raveen Rathnasinghe, Hala Alshammary, Adriana van de Guchte, Mehdi Bouhaddou, Thomas Kehrer, Lorena Zuliani-Alvarez, David A. Meekins, Ve..."], "collection_date_sam": ["20…
SRR17051775	AMPLICON	KWAZULU-NATAL RESEARCH INNOVATION AND SEQUENCING PLATFORM-UKZN	public	SRX13241127	SAMN23469670	GridION	SINGLE	RT-PCR	VIRAL RNA	OXFORD_NANOPORE	Severe acute respiratory syndrome coronavirus 2	SRP348159	2021-11-27 00:00:00.000000 UTC	PRJNA784038	13	482	16	2021-11-22	South Africa	Africa	[South Africa: Gauteng]	{"bases": 16300277, "bytes": 14645141, "run_file_create_date": "2021-11-27T10:45:00.000Z", "collected_by_sam": ["National Health Laboratory Service"], "collection_date_sam": ["2021-11-22"], "host_disease_sam": ["COVID-19"], "host_sam": ["Homo sapiens"], "isolate_sam_ss_dpl100": ["CERI-KRISP-K032230"], "isolation_source_sam": ["Oropharyngeal swab"], "lat_lon_sam_s_dpl34": "missing", "library_id_sa…
SRR17051897	AMPLICON	KWAZULU-NATAL RESEARCH INNOVATION AND SEQUENCING PLATFORM-UKZN	public	SRX13241211	SAMN23469640	Illumina MiSeq	PAIRED	RT-PCR	VIRAL RNA	ILLUMINA	Severe acute respiratory syndrome coronavirus 2	SRP348159	2021-11-27 00:00:00.000000 UTC	PRJNA784038	27	308	45	2021-11-15	South Africa	Africa	[South Africa: Gauteng]	{"bases": 45190516, "bytes": 28413913, "run_file_create_date": "2021-11-27T10:45:00.000Z", "collected_by_sam": ["National Health Laboratory Service"], "collection_date_sam": ["2021-11-15"], "host_disease_sam": ["COVID-19"], "host_sam": ["Homo sapiens"], "isolate_sam_ss_dpl100": ["CERI-KRISP-K032197"], "isolation_source_sam": ["Oropharyngeal swab"], "lat_lon_sam_s_dpl34": "missing", "library_id_sa…
SRR17089141	AMPLICON	KWAZULU-NATAL RESEARCH INNOVATION AND SEQUENCING PLATFORM-UKZN	public	SRX13277112	SAMN23555341	MinION	SINGLE	RT-PCR	VIRAL RNA	OXFORD_NANOPORE	Severe acute respiratory syndrome coronavirus 2	SRP265610	2021-12-02 00:00:00.000000 UTC	PRJNA636748	36	615	42	2021-11-23	South Africa	Africa	[South Africa: Kwazulu-Natal]	{"bases": 42998220, "bytes": 37998568, "run_file_create_date": "2021-12-02T04:33:00.000Z", "collected_by_sam": ["National Health Laboratory Service"], "collection_date_sam": ["2021-11-23"], "host_disease_sam": ["COVID-19"], "host_sam": ["Homo sapiens"], "isolate_sam_ss_dpl100": ["K032284"], "isolation_source_sam": ["Oropharyngeal swab"], "lat_lon_sam_s_dpl34": "missing", "library_id_sam": ["K0322…
SRR17415265	AMPLICON	ICAHN SCHOOL OF MEDICINE AT MOUNT SINAI	public	SRX13586815	SAMN24592546	MinION	SINGLE	RT-PCR	VIRAL RNA	OXFORD_NANOPORE	Severe acute respiratory syndrome coronavirus 2	SRP353348	2022-01-04 00:00:00.000000 UTC	PRJNA793894	1	478	1	2021-11-17	USA	North America	[USA: New York]	{"bases": 1609313, "bytes": 1581447, "run_file_create_date": "2022-01-04T20:00:00.000Z", "collected_by_sam": ["Alba Escalera, Ana S. Gonzalez-Reiche, Sadaf Aslam, Ignacio Mena, Rebecca L. Pearl, Manon Laporte, Andrea Fossati, Raveen Rathnasinghe, Hala Alshammary, Adriana van de Guchte, Mehdi Bouhaddou, Thomas Kehrer, Lorena Zuliani-Alvarez, David A. Meekins, Ve..."], "collection_date_sam": ["2021…
SRR17089153	AMPLICON	KWAZULU-NATAL RESEARCH INNOVATION AND SEQUENCING PLATFORM-UKZN	public	SRX13277100	SAMN23555330	MinION	SINGLE	RT-PCR	VIRAL RNA	OXFORD_NANOPORE	Severe acute respiratory syndrome coronavirus 2	SRP265610	2021-12-02 00:00:00.000000 UTC	PRJNA636748	20	550	24	2021-11-21	South Africa	Africa	[South Africa: Kwazulu-Natal]	{"bases": 24429370, "bytes": 21647999, "run_file_create_date": "2021-12-02T04:33:00.000Z", "collected_by_sam": ["National Health Laboratory Service"], "collection_date_sam": ["2021-11-21"], "host_disease_sam": ["COVID-19"], "host_sam": ["Homo sapiens"], "isolate_sam_ss_dpl100": ["K032273"], "isolation_source_sam": ["Oropharyngeal swab"], "lat_lon_sam_s_dpl34": "missing", "library_id_sam": ["K0322…
SRR17415192	WGS	ICAHN SCHOOL OF MEDICINE AT MOUNT SINAI	public	SRX13586888	SAMN24592556	Illumina MiSeq	PAIRED	RT-PCR	VIRAL RNA	ILLUMINA	Severe acute respiratory syndrome coronavirus 2	SRP353348	2022-01-03 00:00:00.000000 UTC	PRJNA793894	29	300	54	2021-11-17	USA	North America	[USA: New York]	{"bases": 54022200, "bytes": 31325790, "run_file_create_date": "2022-01-03T22:22:00.000Z", "collected_by_sam": ["Alba Escalera, Ana S. Gonzalez-Reiche, Sadaf Aslam, Ignacio Mena, Rebecca L. Pearl, Manon Laporte, Andrea Fossati, Raveen Rathnasinghe, Hala Alshammary, Adriana van de Guchte, Mehdi Bouhaddou, Thomas Kehrer, Lorena Zuliani-Alvarez, David A. Meekins, Ve..."], "collection_date_sam": ["20…
SRR17089143	AMPLICON	KWAZULU-NATAL RESEARCH INNOVATION AND SEQUENCING PLATFORM-UKZN	public	SRX13277110	SAMN23555339	MinION	SINGLE	RT-PCR	VIRAL RNA	OXFORD_NANOPORE	Severe acute respiratory syndrome coronavirus 2	SRP265610	2021-12-02 00:00:00.000000 UTC	PRJNA636748	15	621	18	2021-11-18	South Africa	Africa	[South Africa: Kwazulu-Natal]	{"bases": 18162017, "bytes": 16089176, "run_file_create_date": "2021-12-02T04:33:00.000Z", "collected_by_sam": ["National Health Laboratory Service"], "collection_date_sam": ["2021-11-18"], "host_disease_sam": ["COVID-19"], "host_sam": ["Homo sapiens"], "isolate_sam_ss_dpl100": ["K032282"], "isolation_source_sam": ["Oropharyngeal swab"], "lat_lon_sam_s_dpl34": "missing", "library_id_sam": ["K0322…
SRR17051753	AMPLICON	KWAZULU-NATAL RESEARCH INNOVATION AND SEQUENCING PLATFORM-UKZN	public	SRX13241149	SAMN23469690	GridION	SINGLE	RT-PCR	VIRAL RNA	OXFORD_NANOPORE	Severe acute respiratory syndrome coronavirus 2	SRP348159	2021-11-27 00:00:00.000000 UTC	PRJNA784038	93	699	109	2021-11-22	South Africa	Africa	[South Africa: Gauteng]	{"bases": 109590580, "bytes": 97689846, "run_file_create_date": "2021-11-27T10:45:00.000Z", "collected_by_sam": ["National Health Laboratory Service"], "collection_date_sam": ["2021-11-22"], "host_disease_sam": ["COVID-19"], "host_sam": ["Homo sapiens"], "isolate_sam_ss_dpl100": ["CERI-KRISP-K032251"], "isolation_source_sam": ["Oropharyngeal swab"], "lat_lon_sam_s_dpl34": "missing", "library_id_s…
SRR18848572	AMPLICON	KWAZULU-NATAL RESEARCH INNOVATION AND SEQUENCING PLATFORM-UKZN	public	SRX14946480	SAMN27685398	Illumina MiSeq	PAIRED	RT-PCR	VIRAL RNA	ILLUMINA	Severe acute respiratory syndrome coronavirus 2	SRP265610	2022-04-21 00:00:00.000000 UTC	PRJNA636748	36	336	55	2022-03-31	South Africa	Africa	[South Africa: Kwazulu-Natal]	{"bases": 55193769, "bytes": 38555537, "run_file_create_date": "2022-04-21T04:14:00.000Z", "collected_by_sam": ["National Health Laboratory Service"], "collection_date_sam": ["2022-03-31"], "host_disease_sam": ["COVID-19"], "host_sam": ["Homo sapiens"], "isolate_sam_ss_dpl100": ["K039384"], "isolation_source_sam": ["Oropharyngeal swab"], "lat_lon_sam_s_dpl34": "missing", "library_id_sam": ["K0393…
SRR17051923	AMPLICON	KWAZULU-NATAL RESEARCH INNOVATION AND SEQUENCING PLATFORM-UKZN	public	SRX13241185	SAMN23469649	Illumina MiSeq	PAIRED	RT-PCR	VIRAL RNA	ILLUMINA	Severe acute respiratory syndrome coronavirus 2	SRP348159	2021-11-27 00:00:00.000000 UTC	PRJNA784038	32	306	54	2021-11-18	South Africa	Africa	[South Africa: Gauteng]	{"bases": 54571707, "bytes": 33600747, "run_file_create_date": "2021-11-27T10:45:00.000Z", "collected_by_sam": ["National Health Laboratory Service"], "collection_date_sam": ["2021-11-18"], "host_disease_sam": ["COVID-19"], "host_sam": ["Homo sapiens"], "isolate_sam_ss_dpl100": ["CERI-KRISP-K032207"], "isolation_source_sam": ["Oropharyngeal swab"], "lat_lon_sam_s_dpl34": "missing", "library_id_sa…
SRR17415196	WGS	ICAHN SCHOOL OF MEDICINE AT MOUNT SINAI	public	SRX13586884	SAMN24592552	Illumina MiSeq	PAIRED	RT-PCR	VIRAL RNA	ILLUMINA	Severe acute respiratory syndrome coronavirus 2	SRP353348	2022-01-03 00:00:00.000000 UTC	PRJNA793894	34	300	61	2021-11-17	USA	North America	[USA: New York]	{"bases": 61896600, "bytes": 36106921, "run_file_create_date": "2022-01-03T22:22:00.000Z", "collected_by_sam": ["Alba Escalera, Ana S. Gonzalez-Reiche, Sadaf Aslam, Ignacio Mena, Rebecca L. Pearl, Manon Laporte, Andrea Fossati, Raveen Rathnasinghe, Hala Alshammary, Adriana van de Guchte, Mehdi Bouhaddou, Thomas Kehrer, Lorena Zuliani-Alvarez, David A. Meekins, Ve..."], "collection_date_sam": ["20…
SRR17415228	AMPLICON	ICAHN SCHOOL OF MEDICINE AT MOUNT SINAI	public	SRX13586852	SAMN24592521	MinION	SINGLE	RT-PCR	VIRAL RNA	OXFORD_NANOPORE	Severe acute respiratory syndrome coronavirus 2	SRP353348	2022-01-04 00:00:00.000000 UTC	PRJNA793894	1	478	1	2021-11-15	USA	North America	[USA: New York]	{"bases": 1056607, "bytes": 1056147, "run_file_create_date": "2022-01-04T20:00:00.000Z", "collected_by_sam": ["Alba Escalera, Ana S. Gonzalez-Reiche, Sadaf Aslam, Ignacio Mena, Rebecca L. Pearl, Manon Laporte, Andrea Fossati, Raveen Rathnasinghe, Hala Alshammary, Adriana van de Guchte, Mehdi Bouhaddou, Thomas Kehrer, Lorena Zuliani-Alvarez, David A. Meekins, Ve..."], "collection_date_sam": ["2021…
SRR17089150	AMPLICON	KWAZULU-NATAL RESEARCH INNOVATION AND SEQUENCING PLATFORM-UKZN	public	SRX13277103	SAMN23555332	MinION	SINGLE	RT-PCR	VIRAL RNA	OXFORD_NANOPORE	Severe acute respiratory syndrome coronavirus 2	SRP265610	2021-12-02 00:00:00.000000 UTC	PRJNA636748	3	412	4	2021-11-18	South Africa	Africa	[South Africa: Kwazulu-Natal]	{"bases": 4520814, "bytes": 4075504, "run_file_create_date": "2021-12-02T04:33:00.000Z", "collected_by_sam": ["National Health Laboratory Service"], "collection_date_sam": ["2021-11-18"], "host_disease_sam": ["COVID-19"], "host_sam": ["Homo sapiens"], "isolate_sam_ss_dpl100": ["K032275"], "isolation_source_sam": ["Oropharyngeal swab"], "lat_lon_sam_s_dpl34": "missing", "library_id_sam": ["K032275…
SRR17051757	AMPLICON	KWAZULU-NATAL RESEARCH INNOVATION AND SEQUENCING PLATFORM-UKZN	public	SRX13241145	SAMN23469686	GridION	SINGLE	RT-PCR	VIRAL RNA	OXFORD_NANOPORE	Severe acute respiratory syndrome coronavirus 2	SRP348159	2021-11-27 00:00:00.000000 UTC	PRJNA784038	3	330	4	2021-11-19	South Africa	Africa	[South Africa: Gauteng]	{"bases": 4495804, "bytes": 4102163, "run_file_create_date": "2021-11-27T10:45:00.000Z", "collected_by_sam": ["National Health Laboratory Service"], "collection_date_sam": ["2021-11-19"], "host_disease_sam": ["COVID-19"], "host_sam": ["Homo sapiens"], "isolate_sam_ss_dpl100": ["CERI-KRISP-K032247"], "isolation_source_sam": ["Oropharyngeal swab"], "lat_lon_sam_s_dpl34": "missing", "library_id_sam"…
SRR17415181	AMPLICON	ICAHN SCHOOL OF MEDICINE AT MOUNT SINAI	public	SRX13586899	SAMN24592535	MinION	SINGLE	RT-PCR	VIRAL RNA	OXFORD_NANOPORE	Severe acute respiratory syndrome coronavirus 2	SRP353348	2022-01-04 00:00:00.000000 UTC	PRJNA793894	3	484	3	2021-11-16	USA	North America	[USA: New York]	{"bases": 3600400, "bytes": 3471105, "run_file_create_date": "2022-01-04T20:00:00.000Z", "collected_by_sam": ["Alba Escalera, Ana S. Gonzalez-Reiche, Sadaf Aslam, Ignacio Mena, Rebecca L. Pearl, Manon Laporte, Andrea Fossati, Raveen Rathnasinghe, Hala Alshammary, Adriana van de Guchte, Mehdi Bouhaddou, Thomas Kehrer, Lorena Zuliani-Alvarez, David A. Meekins, Ve..."], "collection_date_sam": ["2021…
SRR17317213	AMPLICON	NEW ENGLAND BIOLABS	public	SRX13493733	SAMN24338943	GridION	SINGLE	PCR	VIRAL RNA	OXFORD_NANOPORE	Severe acute respiratory syndrome coronavirus 2	SRP312218	2021-12-29 00:00:00.000000 UTC	PRJNA717314	466	926	674	2021-12-10	USA	North America	[USA: Massachusetts, Middlesex County]	{"bases": 674432304, "bytes": 488777063, "run_file_create_date": "2021-12-29T18:26:00.000Z", "collected_by_sam": ["NP-Swab"], "collection_date_sam": ["2021-12-10"], "gisaid_accession_sam": ["EPI_ISL_7951039"], "gisaid_virus_name_sam_s_dpl94": "hCoV-19/USA/MA-NEB-lh07-21BU-344D0733/2021", "host_age_sam": ["9"], "host_anatomical_material_sam": "mucus", "host_anatomical_part_sam": "nasopharynx", "ho…
SRR17051899	AMPLICON	KWAZULU-NATAL RESEARCH INNOVATION AND SEQUENCING PLATFORM-UKZN	public	SRX13241209	SAMN23469639	Illumina MiSeq	PAIRED	RT-PCR	VIRAL RNA	ILLUMINA	Severe acute respiratory syndrome coronavirus 2	SRP348159	2021-11-27 00:00:00.000000 UTC	PRJNA784038	23	300	39	2021-11-15	South Africa	Africa	[South Africa: Gauteng]	{"bases": 39076645, "bytes": 24678200, "run_file_create_date": "2021-11-27T10:45:00.000Z", "collected_by_sam": ["National Health Laboratory Service"], "collection_date_sam": ["2021-11-15"], "host_disease_sam": ["COVID-19"], "host_sam": ["Homo sapiens"], "isolate_sam_ss_dpl100": ["CERI-KRISP-K032196"], "isolation_source_sam": ["Oropharyngeal swab"], "lat_lon_sam_s_dpl34": "missing", "library_id_sa…
SRR17051809	AMPLICON	KWAZULU-NATAL RESEARCH INNOVATION AND SEQUENCING PLATFORM-UKZN	public	SRX13241093	SAMN23469658	GridION	SINGLE	RT-PCR	VIRAL RNA	OXFORD_NANOPORE	Severe acute respiratory syndrome coronavirus 2	SRP348159	2021-11-27 00:00:00.000000 UTC	PRJNA784038	32	514	38	2021-11-19	South Africa	Africa	[South Africa: Gauteng]	{"bases": 38025231, "bytes": 34032074, "run_file_create_date": "2021-11-27T10:45:00.000Z", "collected_by_sam": ["National Health Laboratory Service"], "collection_date_sam": ["2021-11-19"], "host_disease_sam": ["COVID-19"], "host_sam": ["Homo sapiens"], "isolate_sam_ss_dpl100": ["CERI-KRISP-K032217"], "isolation_source_sam": ["Oropharyngeal swab"], "lat_lon_sam_s_dpl34": "missing", "library_id_sa…
SRR16156620	AMPLICON	STATE HYGIENIC LABORATORY AT THE UNIVERSITY OF IOWA	public	SRX12441486	SAMN21983597	Illumina MiSeq	PAIRED	PCR	VIRAL RNA	ILLUMINA	Severe acute respiratory syndrome coronavirus 2	SRP323659	2021-10-03 00:00:00.000000 UTC	PRJNA736036	36	274	95	2021-05-17	USA	North America	[USA: Iowa]	{"bases": 95092850, "bytes": 38681486, "run_file_create_date": "2021-10-03T05:41:00.000Z", "collected_by_sam": ["State Hygienic Laboratory at the University of Iowa"], "collection_date_sam": ["2021-05-17"], "host_disease_sam": ["COVID-19"], "host_sam": ["Homo sapiens"], "isolate_sam_ss_dpl100": ["IA-SHL-1701021"], "isolation_source_sam": ["clinical"], "primary_search": "1701021-IA-M05216-210528"}
SRR17088938	AMPLICON	KWAZULU-NATAL RESEARCH INNOVATION AND SEQUENCING PLATFORM-UKZN	public	SRX13276897	SAMN23555374	Illumina MiSeq	PAIRED	RT-PCR	VIRAL RNA	ILLUMINA	Severe acute respiratory syndrome coronavirus 2	SRP318694	2021-12-02 00:00:00.000000 UTC	PRJNA727735	39	314	65	2021-10-23	Zimbabwe	Africa	[Zimbabwe: Chiredzi]	{"bases": 65312911, "bytes": 41521937, "run_file_create_date": "2021-12-02T03:16:00.000Z", "collected_by_sam": ["Africa Centres for Disease Control and Prevention"], "collection_date_sam": ["2021-10-23"], "host_disease_sam": ["COVID-19"], "host_sam": ["Homo sapiens"], "isolate_sam_ss_dpl100": ["K032293"], "isolation_source_sam": ["Oropharyngeal swab"], "lat_lon_sam_s_dpl34": "missing", "library_i…
SRR17051939	AMPLICON	KWAZULU-NATAL RESEARCH INNOVATION AND SEQUENCING PLATFORM-UKZN	public	SRX13241169	SAMN23469678	Illumina MiSeq	PAIRED	RT-PCR	VIRAL RNA	ILLUMINA	Severe acute respiratory syndrome coronavirus 2	SRP348159	2021-11-27 00:00:00.000000 UTC	PRJNA784038	37	312	58	2021-11-22	South Africa	Africa	[South Africa: Gauteng]	{"bases": 58243026, "bytes": 39172515, "run_file_create_date": "2021-11-27T10:45:00.000Z", "collected_by_sam": ["National Health Laboratory Service"], "collection_date_sam": ["2021-11-22"], "host_disease_sam": ["COVID-19"], "host_sam": ["Homo sapiens"], "isolate_sam_ss_dpl100": ["CERI-KRISP-K032238"], "isolation_source_sam": ["Oropharyngeal swab"], "lat_lon_sam_s_dpl34": "missing", "library_id_sa…
SRR17415177	AMPLICON	ICAHN SCHOOL OF MEDICINE AT MOUNT SINAI	public	SRX13586903	SAMN24592538	MinION	SINGLE	RT-PCR	VIRAL RNA	OXFORD_NANOPORE	Severe acute respiratory syndrome coronavirus 2	SRP353348	2022-01-04 00:00:00.000000 UTC	PRJNA793894	2	489	3	2021-11-16	USA	North America	[USA: New York]	{"bases": 3033614, "bytes": 2930819, "run_file_create_date": "2022-01-04T20:00:00.000Z", "collected_by_sam": ["Alba Escalera, Ana S. Gonzalez-Reiche, Sadaf Aslam, Ignacio Mena, Rebecca L. Pearl, Manon Laporte, Andrea Fossati, Raveen Rathnasinghe, Hala Alshammary, Adriana van de Guchte, Mehdi Bouhaddou, Thomas Kehrer, Lorena Zuliani-Alvarez, David A. Meekins, Ve..."], "collection_date_sam": ["2021…
SRR17415199	WGS	ICAHN SCHOOL OF MEDICINE AT MOUNT SINAI	public	SRX13586881	SAMN24592549	Illumina MiSeq	PAIRED	RT-PCR	VIRAL RNA	ILLUMINA	Severe acute respiratory syndrome coronavirus 2	SRP353348	2022-01-03 00:00:00.000000 UTC	PRJNA793894	32	300	59	2021-11-17	USA	North America	[USA: New York]	{"bases": 59028000, "bytes": 34535202, "run_file_create_date": "2022-01-03T22:21:00.000Z", "collected_by_sam": ["Alba Escalera, Ana S. Gonzalez-Reiche, Sadaf Aslam, Ignacio Mena, Rebecca L. Pearl, Manon Laporte, Andrea Fossati, Raveen Rathnasinghe, Hala Alshammary, Adriana van de Guchte, Mehdi Bouhaddou, Thomas Kehrer, Lorena Zuliani-Alvarez, David A. Meekins, Ve..."], "collection_date_sam": ["20…
SRR17317214	AMPLICON	NEW ENGLAND BIOLABS	public	SRX13493732	SAMN24338942	GridION	SINGLE	PCR	VIRAL RNA	OXFORD_NANOPORE	Severe acute respiratory syndrome coronavirus 2	SRP312218	2021-12-29 00:00:00.000000 UTC	PRJNA717314	15	470	20	2021-12-09	USA	North America	[USA: Massachusetts, Middlesex County]	{"bases": 20129046, "bytes": 15925075, "run_file_create_date": "2021-12-29T18:25:00.000Z", "collected_by_sam": ["NP-Swab"], "collection_date_sam": ["2021-12-09"], "gisaid_accession_sam": ["EPI_ISL_7951038"], "gisaid_virus_name_sam_s_dpl94": "hCoV-19/USA/MA-NEB-lh06-21BU-343D0286/2021", "host_age_sam": ["20"], "host_anatomical_material_sam": "mucus", "host_anatomical_part_sam": "nasopharynx", "hos…
SRR17051842	AMPLICON	KWAZULU-NATAL RESEARCH INNOVATION AND SEQUENCING PLATFORM-UKZN	public	SRX13241060	SAMN23469693	GridION	SINGLE	RT-PCR	VIRAL RNA	OXFORD_NANOPORE	Severe acute respiratory syndrome coronavirus 2	SRP348159	2021-11-27 00:00:00.000000 UTC	PRJNA784038	22	564	26	2021-11-22	South Africa	Africa	[South Africa: Gauteng]	{"bases": 26862011, "bytes": 24051320, "run_file_create_date": "2021-11-27T10:45:00.000Z", "collected_by_sam": ["National Health Laboratory Service"], "collection_date_sam": ["2021-11-22"], "host_disease_sam": ["COVID-19"], "host_sam": ["Homo sapiens"], "isolate_sam_ss_dpl100": ["CERI-KRISP-K032254"], "isolation_source_sam": ["Oropharyngeal swab"], "lat_lon_sam_s_dpl34": "missing", "library_id_sa…
SRR17415224	AMPLICON	ICAHN SCHOOL OF MEDICINE AT MOUNT SINAI	public	SRX13586856	SAMN24592525	MinION	SINGLE	RT-PCR	VIRAL RNA	OXFORD_NANOPORE	Severe acute respiratory syndrome coronavirus 2	SRP353348	2022-01-04 00:00:00.000000 UTC	PRJNA793894	1	480	2	2021-11-16	USA	North America	[USA: New York]	{"bases": 2139863, "bytes": 2087313, "run_file_create_date": "2022-01-04T20:00:00.000Z", "collected_by_sam": ["Alba Escalera, Ana S. Gonzalez-Reiche, Sadaf Aslam, Ignacio Mena, Rebecca L. Pearl, Manon Laporte, Andrea Fossati, Raveen Rathnasinghe, Hala Alshammary, Adriana van de Guchte, Mehdi Bouhaddou, Thomas Kehrer, Lorena Zuliani-Alvarez, David A. Meekins, Ve..."], "collection_date_sam": ["2021…
SRR16156619	AMPLICON	STATE HYGIENIC LABORATORY AT THE UNIVERSITY OF IOWA	public	SRX12441487	SAMN21983598	Illumina MiSeq	PAIRED	PCR	VIRAL RNA	ILLUMINA	Severe acute respiratory syndrome coronavirus 2	SRP323659	2021-10-03 00:00:00.000000 UTC	PRJNA736036	35	274	88	2021-05-20	USA	North America	[USA: Iowa]	{"bases": 88413314, "bytes": 36866505, "run_file_create_date": "2021-10-03T05:41:00.000Z", "collected_by_sam": ["State Hygienic Laboratory at the University of Iowa"], "collection_date_sam": ["2021-05-20"], "host_disease_sam": ["COVID-19"], "host_sam": ["Homo sapiens"], "isolate_sam_ss_dpl100": ["IA-SHL-1704269"], "isolation_source_sam": ["clinical"], "primary_search": "1704269-IA-M05216-210528"}
SRR17051832	AMPLICON	KWAZULU-NATAL RESEARCH INNOVATION AND SEQUENCING PLATFORM-UKZN	public	SRX13241070	SAMN23469640	GridION	SINGLE	RT-PCR	VIRAL RNA	OXFORD_NANOPORE	Severe acute respiratory syndrome coronavirus 2	SRP348159	2021-11-27 00:00:00.000000 UTC	PRJNA784038	25	539	29	2021-11-15	South Africa	Africa	[South Africa: Gauteng]	{"bases": 29637190, "bytes": 26537754, "run_file_create_date": "2021-11-27T10:45:00.000Z", "collected_by_sam": ["National Health Laboratory Service"], "collection_date_sam": ["2021-11-15"], "host_disease_sam": ["COVID-19"], "host_sam": ["Homo sapiens"], "isolate_sam_ss_dpl100": ["CERI-KRISP-K032197"], "isolation_source_sam": ["Oropharyngeal swab"], "lat_lon_sam_s_dpl34": "missing", "library_id_sa…
SRR17089157	AMPLICON	KWAZULU-NATAL RESEARCH INNOVATION AND SEQUENCING PLATFORM-UKZN	public	SRX13277096	SAMN23555326	MinION	SINGLE	RT-PCR	VIRAL RNA	OXFORD_NANOPORE	Severe acute respiratory syndrome coronavirus 2	SRP265610	2021-12-02 00:00:00.000000 UTC	PRJNA636748	2	434	3	2021-11-19	South Africa	Africa	[South Africa: Kwazulu-Natal]	{"bases": 3329129, "bytes": 3026995, "run_file_create_date": "2021-12-02T04:33:00.000Z", "collected_by_sam": ["National Health Laboratory Service"], "collection_date_sam": ["2021-11-19"], "host_disease_sam": ["COVID-19"], "host_sam": ["Homo sapiens"], "isolate_sam_ss_dpl100": ["K032269"], "isolation_source_sam": ["Oropharyngeal swab"], "lat_lon_sam_s_dpl34": "missing", "library_id_sam": ["K032269…
SRR16156613	AMPLICON	STATE HYGIENIC LABORATORY AT THE UNIVERSITY OF IOWA	public	SRX12441493	SAMN21983579	MinION	SINGLE	PCR	VIRAL RNA	OXFORD_NANOPORE	Severe acute respiratory syndrome coronavirus 2	SRP323659	2021-10-03 00:00:00.000000 UTC	PRJNA736036	5	338	5	2021-04-20	USA	North America	[USA: Iowa]	{"bases": 5812471, "bytes": 5429605, "run_file_create_date": "2021-10-01T18:30:00.000Z", "collected_by_sam": ["State Hygienic Laboratory at the University of Iowa"], "collection_date_sam": ["2021-04-20"], "host_disease_sam": ["COVID-19"], "host_sam": ["Homo sapiens"], "isolate_sam_ss_dpl100": ["IA-SHL-1670174"], "isolation_source_sam": ["clinical"], "primary_search": "1670174-IA-BC1L11-210701"}
SRR17051895	AMPLICON	KWAZULU-NATAL RESEARCH INNOVATION AND SEQUENCING PLATFORM-UKZN	public	SRX13241213	SAMN23469642	Illumina MiSeq	PAIRED	RT-PCR	VIRAL RNA	ILLUMINA	Severe acute respiratory syndrome coronavirus 2	SRP348159	2021-11-27 00:00:00.000000 UTC	PRJNA784038	53	299	91	2021-11-15	South Africa	Africa	[South Africa: Gauteng]	{"bases": 91446882, "bytes": 56447120, "run_file_create_date": "2021-11-27T10:45:00.000Z", "collected_by_sam": ["National Health Laboratory Service"], "collection_date_sam": ["2021-11-15"], "host_disease_sam": ["COVID-19"], "host_sam": ["Homo sapiens"], "isolate_sam_ss_dpl100": ["CERI-KRISP-K032199"], "isolation_source_sam": ["Oropharyngeal swab"], "lat_lon_sam_s_dpl34": "missing", "library_id_sa…
SRR17415200	WGS	ICAHN SCHOOL OF MEDICINE AT MOUNT SINAI	public	SRX13586880	SAMN24592548	Illumina MiSeq	PAIRED	RT-PCR	VIRAL RNA	ILLUMINA	Severe acute respiratory syndrome coronavirus 2	SRP353348	2022-01-03 00:00:00.000000 UTC	PRJNA793894	28	300	51	2021-11-17	USA	North America	[USA: New York]	{"bases": 51138300, "bytes": 29921136, "run_file_create_date": "2022-01-03T22:22:00.000Z", "collected_by_sam": ["Alba Escalera, Ana S. Gonzalez-Reiche, Sadaf Aslam, Ignacio Mena, Rebecca L. Pearl, Manon Laporte, Andrea Fossati, Raveen Rathnasinghe, Hala Alshammary, Adriana van de Guchte, Mehdi Bouhaddou, Thomas Kehrer, Lorena Zuliani-Alvarez, David A. Meekins, Ve..."], "collection_date_sam": ["20…
SRR17051938	AMPLICON	KWAZULU-NATAL RESEARCH INNOVATION AND SEQUENCING PLATFORM-UKZN	public	SRX13241170	SAMN23469679	Illumina MiSeq	PAIRED	RT-PCR	VIRAL RNA	ILLUMINA	Severe acute respiratory syndrome coronavirus 2	SRP348159	2021-11-27 00:00:00.000000 UTC	PRJNA784038	33	303	57	2021-11-22	South Africa	Africa	[South Africa: Gauteng]	{"bases": 57278580, "bytes": 35568128, "run_file_create_date": "2021-11-27T10:45:00.000Z", "collected_by_sam": ["National Health Laboratory Service"], "collection_date_sam": ["2021-11-22"], "host_disease_sam": ["COVID-19"], "host_sam": ["Homo sapiens"], "isolate_sam_ss_dpl100": ["CERI-KRISP-K032239"], "isolation_source_sam": ["Oropharyngeal swab"], "lat_lon_sam_s_dpl34": "missing", "library_id_sa…
SRR17051890	AMPLICON	KWAZULU-NATAL RESEARCH INNOVATION AND SEQUENCING PLATFORM-UKZN	public	SRX13241012	SAMN23469643	GridION	SINGLE	RT-PCR	VIRAL RNA	OXFORD_NANOPORE	Severe acute respiratory syndrome coronavirus 2	SRP348159	2021-11-27 00:00:00.000000 UTC	PRJNA784038	16	540	18	2021-11-16	South Africa	Africa	[South Africa: Gauteng]	{"bases": 18760687, "bytes": 16816377, "run_file_create_date": "2021-11-27T10:45:00.000Z", "collected_by_sam": ["National Health Laboratory Service"], "collection_date_sam": ["2021-11-16"], "host_disease_sam": ["COVID-19"], "host_sam": ["Homo sapiens"], "isolate_sam_ss_dpl100": ["CERI-KRISP-K032201"], "isolation_source_sam": ["Oropharyngeal swab"], "lat_lon_sam_s_dpl34": "missing", "library_id_sa…
SRR17415218	AMPLICON	ICAHN SCHOOL OF MEDICINE AT MOUNT SINAI	public	SRX13586862	SAMN24592559	MinION	SINGLE	RT-PCR	VIRAL RNA	OXFORD_NANOPORE	Severe acute respiratory syndrome coronavirus 2	SRP353348	2022-01-04 00:00:00.000000 UTC	PRJNA793894	4	503	4	2021-11-17	USA	North America	[USA: New York]	{"bases": 4790106, "bytes": 4569271, "run_file_create_date": "2022-01-04T20:00:00.000Z", "collected_by_sam": ["Alba Escalera, Ana S. Gonzalez-Reiche, Sadaf Aslam, Ignacio Mena, Rebecca L. Pearl, Manon Laporte, Andrea Fossati, Raveen Rathnasinghe, Hala Alshammary, Adriana van de Guchte, Mehdi Bouhaddou, Thomas Kehrer, Lorena Zuliani-Alvarez, David A. Meekins, Ve..."], "collection_date_sam": ["2021…
SRR17415238	WGS	ICAHN SCHOOL OF MEDICINE AT MOUNT SINAI	public	SRX13586842	SAMN24592543	Illumina MiSeq	PAIRED	RT-PCR	VIRAL RNA	ILLUMINA	Severe acute respiratory syndrome coronavirus 2	SRP353348	2022-01-03 00:00:00.000000 UTC	PRJNA793894	40	300	72	2021-11-16	USA	North America	[USA: New York]	{"bases": 72319800, "bytes": 42042399, "run_file_create_date": "2022-01-03T22:22:00.000Z", "collected_by_sam": ["Alba Escalera, Ana S. Gonzalez-Reiche, Sadaf Aslam, Ignacio Mena, Rebecca L. Pearl, Manon Laporte, Andrea Fossati, Raveen Rathnasinghe, Hala Alshammary, Adriana van de Guchte, Mehdi Bouhaddou, Thomas Kehrer, Lorena Zuliani-Alvarez, David A. Meekins, Ve..."], "collection_date_sam": ["20…
SRR17051907	AMPLICON	KWAZULU-NATAL RESEARCH INNOVATION AND SEQUENCING PLATFORM-UKZN	public	SRX13241201	SAMN23469685	Illumina MiSeq	PAIRED	RT-PCR	VIRAL RNA	ILLUMINA	Severe acute respiratory syndrome coronavirus 2	SRP348159	2021-11-27 00:00:00.000000 UTC	PRJNA784038	48	303	81	2021-11-19	South Africa	Africa	[South Africa: Gauteng]	{"bases": 81269916, "bytes": 51029830, "run_file_create_date": "2021-11-27T10:45:00.000Z", "collected_by_sam": ["National Health Laboratory Service"], "collection_date_sam": ["2021-11-19"], "host_disease_sam": ["COVID-19"], "host_sam": ["Homo sapiens"], "isolate_sam_ss_dpl100": ["CERI-KRISP-K032246"], "isolation_source_sam": ["Oropharyngeal swab"], "lat_lon_sam_s_dpl34": "missing", "library_id_sa…
SRR17051952	AMPLICON	KWAZULU-NATAL RESEARCH INNOVATION AND SEQUENCING PLATFORM-UKZN	public	SRX13241156	SAMN23469666	Illumina MiSeq	PAIRED	RT-PCR	VIRAL RNA	ILLUMINA	Severe acute respiratory syndrome coronavirus 2	SRP348159	2021-11-27 00:00:00.000000 UTC	PRJNA784038	46	300	78	2021-11-19	South Africa	Africa	[South Africa: Gauteng]	{"bases": 78012743, "bytes": 48631709, "run_file_create_date": "2021-11-27T10:46:00.000Z", "collected_by_sam": ["National Health Laboratory Service"], "collection_date_sam": ["2021-11-19"], "host_disease_sam": ["COVID-19"], "host_sam": ["Homo sapiens"], "isolate_sam_ss_dpl100": ["CERI-KRISP-K032226"], "isolation_source_sam": ["Oropharyngeal swab"], "lat_lon_sam_s_dpl34": "missing", "library_id_sa…
SRR17415175	AMPLICON	ICAHN SCHOOL OF MEDICINE AT MOUNT SINAI	public	SRX13586905	SAMN24592540	MinION	SINGLE	RT-PCR	VIRAL RNA	OXFORD_NANOPORE	Severe acute respiratory syndrome coronavirus 2	SRP353348	2022-01-04 00:00:00.000000 UTC	PRJNA793894	1	473	1	2021-11-16	USA	North America	[USA: New York]	{"bases": 1324659, "bytes": 1314326, "run_file_create_date": "2022-01-04T20:00:00.000Z", "collected_by_sam": ["Alba Escalera, Ana S. Gonzalez-Reiche, Sadaf Aslam, Ignacio Mena, Rebecca L. Pearl, Manon Laporte, Andrea Fossati, Raveen Rathnasinghe, Hala Alshammary, Adriana van de Guchte, Mehdi Bouhaddou, Thomas Kehrer, Lorena Zuliani-Alvarez, David A. Meekins, Ve..."], "collection_date_sam": ["2021…
SRR17415293	AMPLICON	ICAHN SCHOOL OF MEDICINE AT MOUNT SINAI	public	SRX13586787	SAMN24592491	MinION	SINGLE	RT-PCR	VIRAL RNA	OXFORD_NANOPORE	Severe acute respiratory syndrome coronavirus 2	SRP353348	2022-01-04 00:00:00.000000 UTC	PRJNA793894	1	511	1	2021-06-11	USA	North America	[USA: New York]	{"bases": 1491188, "bytes": 1471593, "run_file_create_date": "2022-01-04T20:00:00.000Z", "collected_by_sam": ["Alba Escalera, Ana S. Gonzalez-Reiche, Sadaf Aslam, Ignacio Mena, Rebecca L. Pearl, Manon Laporte, Andrea Fossati, Raveen Rathnasinghe, Hala Alshammary, Adriana van de Guchte, Mehdi Bouhaddou, Thomas Kehrer, Lorena Zuliani-Alvarez, David A. Meekins, Ve..."], "collection_date_sam": ["2021…
SRR17276138	AMPLICON	NEW ENGLAND BIOLABS	public	SRX13453764	SAMN24224710	Illumina MiSeq	PAIRED	PCR	VIRAL RNA	ILLUMINA	Severe acute respiratory syndrome coronavirus 2	SRP312218	2021-12-20 00:00:00.000000 UTC	PRJNA717314	41	123	125	2021-12-08	USA	North America	[USA: Massachusetts, Ipswich]	{"bases": 125907554, "bytes": 43318670, "run_file_create_date": "2021-12-20T07:25:00.000Z", "collected_by_sam": ["self"], "collection_date_sam": ["2021-12-08"], "gisaid_accession_sam": ["EPI_ISL_7859992"], "gisaid_virus_name_sam_s_dpl94": "hCoV-19/USA/MA-NEB-c5ec-25012/2021", "host_age_sam": ["26"], "host_anatomical_material_sam": "mucus", "host_anatomical_part_sam": "mouth", "host_body_product_s…
SRR16156661	AMPLICON	STATE HYGIENIC LABORATORY AT THE UNIVERSITY OF IOWA	public	SRX12441445	SAMN21983590	MinION	SINGLE	PCR	VIRAL RNA	OXFORD_NANOPORE	Severe acute respiratory syndrome coronavirus 2	SRP323659	2021-10-03 00:00:00.000000 UTC	PRJNA736036	24	339	27	2021-05-14	USA	North America	[USA: Iowa]	{"bases": 27715414, "bytes": 25620678, "run_file_create_date": "2021-10-01T18:30:00.000Z", "collected_by_sam": ["State Hygienic Laboratory at the University of Iowa"], "collection_date_sam": ["2021-05-14"], "host_disease_sam": ["COVID-19"], "host_sam": ["Homo sapiens"], "isolate_sam_ss_dpl100": ["IA-SHL-1696499"], "isolation_source_sam": ["clinical"], "primary_search": "1696499-IA-BC1L11-210701"}
SRR17051905	AMPLICON	KWAZULU-NATAL RESEARCH INNOVATION AND SEQUENCING PLATFORM-UKZN	public	SRX13241203	SAMN23469687	Illumina MiSeq	PAIRED	RT-PCR	VIRAL RNA	ILLUMINA	Severe acute respiratory syndrome coronavirus 2	SRP348159	2021-11-27 00:00:00.000000 UTC	PRJNA784038	59	303	99	2021-11-21	South Africa	Africa	[South Africa: Gauteng]	{"bases": 99365063, "bytes": 62520238, "run_file_create_date": "2021-11-27T10:45:00.000Z", "collected_by_sam": ["National Health Laboratory Service"], "collection_date_sam": ["2021-11-21"], "host_disease_sam": ["COVID-19"], "host_sam": ["Homo sapiens"], "isolate_sam_ss_dpl100": ["CERI-KRISP-K032248"], "isolation_source_sam": ["Oropharyngeal swab"], "lat_lon_sam_s_dpl34": "missing", "library_id_sa…
SRR16156642	AMPLICON	STATE HYGIENIC LABORATORY AT THE UNIVERSITY OF IOWA	public	SRX12441464	SAMN21983577	Illumina MiSeq	PAIRED	PCR	VIRAL RNA	ILLUMINA	Severe acute respiratory syndrome coronavirus 2	SRP323659	2021-10-03 00:00:00.000000 UTC	PRJNA736036	38	280	80	2021-04-16	USA	North America	[USA: Iowa]	{"bases": 80770749, "bytes": 40606544, "run_file_create_date": "2021-10-03T05:47:00.000Z", "collected_by_sam": ["State Hygienic Laboratory at the University of Iowa"], "collection_date_sam": ["2021-04-16"], "host_disease_sam": ["COVID-19"], "host_sam": ["Homo sapiens"], "isolate_sam_ss_dpl100": ["IA-SHL-1665811"], "isolation_source_sam": ["clinical"], "primary_search": "1665811-IA-M06434-210423"}
SRR17317204	AMPLICON	NEW ENGLAND BIOLABS	public	SRX13493742	SAMN24338946	Illumina MiSeq	SINGLE	PCR	VIRAL RNA	ILLUMINA	Severe acute respiratory syndrome coronavirus 2	SRP312218	2021-12-23 00:00:00.000000 UTC	PRJNA717314	41	131	129	2021-12-12	USA	North America	[USA: Massachusetts, Middlesex County]	{"bases": 129079472, "bytes": 43564102, "run_file_create_date": "2021-12-22T23:52:00.000Z", "collected_by_sam": ["NP-Swab"], "collection_date_sam": ["2021-12-12"], "gisaid_accession_sam": ["EPI_ISL_7951042"], "gisaid_virus_name_sam_s_dpl94": "hCoV-19/USA/MA-NEB-lh10-21BU-346D0365/2021", "host_age_sam": ["74"], "host_anatomical_material_sam": "mucus", "host_anatomical_part_sam": "nasopharynx", "ho…
SRR17089128	AMPLICON	KWAZULU-NATAL RESEARCH INNOVATION AND SEQUENCING PLATFORM-UKZN	public	SRX13277125	SAMN23555319	MinION	SINGLE	RT-PCR	VIRAL RNA	OXFORD_NANOPORE	Severe acute respiratory syndrome coronavirus 2	SRP265610	2021-12-02 00:00:00.000000 UTC	PRJNA636748	47	590	56	2021-11-18	South Africa	Africa	[South Africa: Kwazulu-Natal]	{"bases": 56577615, "bytes": 50001990, "run_file_create_date": "2021-12-02T04:33:00.000Z", "collected_by_sam": ["National Health Laboratory Service"], "collection_date_sam": ["2021-11-18"], "host_disease_sam": ["COVID-19"], "host_sam": ["Homo sapiens"], "isolate_sam_ss_dpl100": ["K032262"], "isolation_source_sam": ["Oropharyngeal swab"], "lat_lon_sam_s_dpl34": "missing", "library_id_sam": ["K0322…
SRR17051811	AMPLICON	KWAZULU-NATAL RESEARCH INNOVATION AND SEQUENCING PLATFORM-UKZN	public	SRX13241091	SAMN23469656	GridION	SINGLE	RT-PCR	VIRAL RNA	OXFORD_NANOPORE	Severe acute respiratory syndrome coronavirus 2	SRP348159	2021-11-27 00:00:00.000000 UTC	PRJNA784038	18	569	21	2021-11-19	South Africa	Africa	[South Africa: Gauteng]	{"bases": 21668574, "bytes": 19391866, "run_file_create_date": "2021-11-27T10:45:00.000Z", "collected_by_sam": ["National Health Laboratory Service"], "collection_date_sam": ["2021-11-19"], "host_disease_sam": ["COVID-19"], "host_sam": ["Homo sapiens"], "isolate_sam_ss_dpl100": ["CERI-KRISP-K032215"], "isolation_source_sam": ["Oropharyngeal swab"], "lat_lon_sam_s_dpl34": "missing", "library_id_sa…
SRR17088925	AMPLICON	KWAZULU-NATAL RESEARCH INNOVATION AND SEQUENCING PLATFORM-UKZN	public	SRX13276866	SAMN23555327	Illumina MiSeq	PAIRED	RT-PCR	VIRAL RNA	ILLUMINA	Severe acute respiratory syndrome coronavirus 2	SRP265610	2021-12-02 00:00:00.000000 UTC	PRJNA636748	27	313	42	2021-11-19	South Africa	Africa	[South Africa: Kwazulu-Natal]	{"bases": 42858429, "bytes": 29273150, "run_file_create_date": "2021-12-02T03:01:00.000Z", "collected_by_sam": ["National Health Laboratory Service"], "collection_date_sam": ["2021-11-19"], "host_disease_sam": ["COVID-19"], "host_sam": ["Homo sapiens"], "isolate_sam_ss_dpl100": ["K032270"], "isolation_source_sam": ["Oropharyngeal swab"], "lat_lon_sam_s_dpl34": "missing", "library_id_sam": ["K0322…
SRR17054510	AMPLICON	KWAZULU-NATAL RESEARCH INNOVATION AND SEQUENCING PLATFORM-UKZN	public	SRX13243741	SAMN23469697	Illumina MiSeq	PAIRED	RT-PCR	VIRAL RNA	ILLUMINA	Severe acute respiratory syndrome coronavirus 2	SRP348159	2021-11-28 00:00:00.000000 UTC	PRJNA784038	91	321	165	2021-11-22	South Africa	Africa	[South Africa: Kwazulu-Natal]	{"bases": 165247476, "bytes": 96393969, "run_file_create_date": "2021-11-28T09:13:00.000Z", "collected_by_sam": ["National Health Laboratory Service"], "collection_date_sam": ["2021-11-22"], "host_disease_sam": ["COVID-19"], "host_sam": ["Homo sapiens"], "isolate_sam_ss_dpl100": ["CERI-KRISP-K032283"], "isolation_source_sam": ["Oropharyngeal swab"], "lat_lon_sam_s_dpl34": "missing", "library_id_s…
SRR17276133	AMPLICON	NEW ENGLAND BIOLABS	public	SRX13453769	SAMN24224711	GridION	SINGLE	PCR	VIRAL RNA	OXFORD_NANOPORE	Severe acute respiratory syndrome coronavirus 2	SRP312218	2021-12-20 00:00:00.000000 UTC	PRJNA717314	48	827	73	2021-12-09	USA	North America	[USA: Massachusetts, Ipswich]	{"bases": 73395426, "bytes": 50712771, "run_file_create_date": "2021-12-20T12:34:00.000Z", "collected_by_sam": ["self"], "collection_date_sam": ["2021-12-09"], "gisaid_accession_sam": ["EPI_ISL_7859993"], "gisaid_virus_name_sam_s_dpl94": "hCoV-19/USA/MA-NEB-b54e-25210/2021", "host_age_sam": ["58"], "host_anatomical_material_sam": "mucus", "host_anatomical_part_sam": "mouth", "host_body_product_sa…
SRR17088912	AMPLICON	KWAZULU-NATAL RESEARCH INNOVATION AND SEQUENCING PLATFORM-UKZN	public	SRX13276879	SAMN23555339	Illumina MiSeq	PAIRED	RT-PCR	VIRAL RNA	ILLUMINA	Severe acute respiratory syndrome coronavirus 2	SRP265610	2021-12-02 00:00:00.000000 UTC	PRJNA636748	133	324	241	2021-11-18	South Africa	Africa	[South Africa: Kwazulu-Natal]	{"bases": 241171688, "bytes": 140212953, "run_file_create_date": "2021-12-02T03:02:00.000Z", "collected_by_sam": ["National Health Laboratory Service"], "collection_date_sam": ["2021-11-18"], "host_disease_sam": ["COVID-19"], "host_sam": ["Homo sapiens"], "isolate_sam_ss_dpl100": ["K032282"], "isolation_source_sam": ["Oropharyngeal swab"], "lat_lon_sam_s_dpl34": "missing", "library_id_sam": ["K03…
SRR17051944	AMPLICON	KWAZULU-NATAL RESEARCH INNOVATION AND SEQUENCING PLATFORM-UKZN	public	SRX13241164	SAMN23469673	Illumina MiSeq	PAIRED	RT-PCR	VIRAL RNA	ILLUMINA	Severe acute respiratory syndrome coronavirus 2	SRP348159	2021-11-27 00:00:00.000000 UTC	PRJNA784038	41	300	69	2021-11-22	South Africa	Africa	[South Africa: Gauteng]	{"bases": 69859347, "bytes": 43439662, "run_file_create_date": "2021-11-27T10:46:00.000Z", "collected_by_sam": ["National Health Laboratory Service"], "collection_date_sam": ["2021-11-22"], "host_disease_sam": ["COVID-19"], "host_sam": ["Homo sapiens"], "isolate_sam_ss_dpl100": ["CERI-KRISP-K032233"], "isolation_source_sam": ["Oropharyngeal swab"], "lat_lon_sam_s_dpl34": "missing", "library_id_sa…
SRR17415213	AMPLICON	ICAHN SCHOOL OF MEDICINE AT MOUNT SINAI	public	SRX13586867	SAMN24592564	MinION	SINGLE	RT-PCR	VIRAL RNA	OXFORD_NANOPORE	Severe acute respiratory syndrome coronavirus 2	SRP353348	2022-01-04 00:00:00.000000 UTC	PRJNA793894	4	498	4	2021-11-17	USA	North America	[USA: New York]	{"bases": 4531514, "bytes": 4331000, "run_file_create_date": "2022-01-04T20:00:00.000Z", "collected_by_sam": ["Alba Escalera, Ana S. Gonzalez-Reiche, Sadaf Aslam, Ignacio Mena, Rebecca L. Pearl, Manon Laporte, Andrea Fossati, Raveen Rathnasinghe, Hala Alshammary, Adriana van de Guchte, Mehdi Bouhaddou, Thomas Kehrer, Lorena Zuliani-Alvarez, David A. Meekins, Ve..."], "collection_date_sam": ["2021…
SRR17415138	WGS	ICAHN SCHOOL OF MEDICINE AT MOUNT SINAI	public	SRX13586942	SAMN24592517	Illumina MiSeq	PAIRED	RT-PCR	VIRAL RNA	ILLUMINA	Severe acute respiratory syndrome coronavirus 2	SRP353348	2022-01-03 00:00:00.000000 UTC	PRJNA793894	33	300	58	2021-11-15	USA	North America	[USA: New York]	{"bases": 58502100, "bytes": 34989115, "run_file_create_date": "2022-01-03T22:20:00.000Z", "collected_by_sam": ["Alba Escalera, Ana S. Gonzalez-Reiche, Sadaf Aslam, Ignacio Mena, Rebecca L. Pearl, Manon Laporte, Andrea Fossati, Raveen Rathnasinghe, Hala Alshammary, Adriana van de Guchte, Mehdi Bouhaddou, Thomas Kehrer, Lorena Zuliani-Alvarez, David A. Meekins, Ve..."], "collection_date_sam": ["20…
SRR17051950	AMPLICON	KWAZULU-NATAL RESEARCH INNOVATION AND SEQUENCING PLATFORM-UKZN	public	SRX13241158	SAMN23469668	Illumina MiSeq	PAIRED	RT-PCR	VIRAL RNA	ILLUMINA	Severe acute respiratory syndrome coronavirus 2	SRP348159	2021-11-27 00:00:00.000000 UTC	PRJNA784038	20	308	33	2021-11-19	South Africa	Africa	[South Africa: Gauteng]	{"bases": 33711706, "bytes": 21619362, "run_file_create_date": "2021-11-27T10:45:00.000Z", "collected_by_sam": ["National Health Laboratory Service"], "collection_date_sam": ["2021-11-19"], "host_disease_sam": ["COVID-19"], "host_sam": ["Homo sapiens"], "isolate_sam_ss_dpl100": ["CERI-KRISP-K032228"], "isolation_source_sam": ["Oropharyngeal swab"], "lat_lon_sam_s_dpl34": "missing", "library_id_sa…
SRR17415305	WGS	ICAHN SCHOOL OF MEDICINE AT MOUNT SINAI	public	SRX13586953	SAMN24592527	Illumina MiSeq	PAIRED	RT-PCR	VIRAL RNA	ILLUMINA	Severe acute respiratory syndrome coronavirus 2	SRP353348	2022-01-03 00:00:00.000000 UTC	PRJNA793894	34	300	60	2021-11-16	USA	North America	[USA: New York]	{"bases": 60118200, "bytes": 36350373, "run_file_create_date": "2022-01-03T22:22:00.000Z", "collected_by_sam": ["Alba Escalera, Ana S. Gonzalez-Reiche, Sadaf Aslam, Ignacio Mena, Rebecca L. Pearl, Manon Laporte, Andrea Fossati, Raveen Rathnasinghe, Hala Alshammary, Adriana van de Guchte, Mehdi Bouhaddou, Thomas Kehrer, Lorena Zuliani-Alvarez, David A. Meekins, Ve..."], "collection_date_sam": ["20…
SRR17415262	AMPLICON	ICAHN SCHOOL OF MEDICINE AT MOUNT SINAI	public	SRX13586818	SAMN24592548	MinION	SINGLE	RT-PCR	VIRAL RNA	OXFORD_NANOPORE	Severe acute respiratory syndrome coronavirus 2	SRP353348	2022-01-04 00:00:00.000000 UTC	PRJNA793894	1	480	1	2021-11-17	USA	North America	[USA: New York]	{"bases": 1061100, "bytes": 1059272, "run_file_create_date": "2022-01-04T20:00:00.000Z", "collected_by_sam": ["Alba Escalera, Ana S. Gonzalez-Reiche, Sadaf Aslam, Ignacio Mena, Rebecca L. Pearl, Manon Laporte, Andrea Fossati, Raveen Rathnasinghe, Hala Alshammary, Adriana van de Guchte, Mehdi Bouhaddou, Thomas Kehrer, Lorena Zuliani-Alvarez, David A. Meekins, Ve..."], "collection_date_sam": ["2021…
SRR17051815	AMPLICON	KWAZULU-NATAL RESEARCH INNOVATION AND SEQUENCING PLATFORM-UKZN	public	SRX13241087	SAMN23469635	GridION	SINGLE	RT-PCR	VIRAL RNA	OXFORD_NANOPORE	Severe acute respiratory syndrome coronavirus 2	SRP348159	2021-11-27 00:00:00.000000 UTC	PRJNA784038	13	420	15	2021-11-17	South Africa	Africa	[South Africa: Gauteng]	{"bases": 15424224, "bytes": 13879657, "run_file_create_date": "2021-11-27T10:45:00.000Z", "collected_by_sam": ["National Health Laboratory Service"], "collection_date_sam": ["2021-11-17"], "host_disease_sam": ["COVID-19"], "host_sam": ["Homo sapiens"], "isolate_sam_ss_dpl100": ["CERI-KRISP-K032190"], "isolation_source_sam": ["Oropharyngeal swab"], "lat_lon_sam_s_dpl34": "missing", "library_id_sa…
SRR17317206	AMPLICON	NEW ENGLAND BIOLABS	public	SRX13493740	SAMN24338944	Illumina MiSeq	SINGLE	PCR	VIRAL RNA	ILLUMINA	Severe acute respiratory syndrome coronavirus 2	SRP312218	2021-12-23 00:00:00.000000 UTC	PRJNA717314	97	134	321	2021-12-10	USA	North America	[USA: Massachusetts, Middlesex County]	{"bases": 321907888, "bytes": 102556449, "run_file_create_date": "2021-12-22T23:53:00.000Z", "collected_by_sam": ["NP-Swab"], "collection_date_sam": ["2021-12-10"], "gisaid_accession_sam": ["EPI_ISL_7951040"], "gisaid_virus_name_sam_s_dpl94": "hCoV-19/USA/MA-NEB-lh08-21BU-344D0859/2021", "host_age_sam": ["47"], "host_anatomical_material_sam": "mucus", "host_anatomical_part_sam": "nasopharynx", "h…
SRR17089170	AMPLICON	KWAZULU-NATAL RESEARCH INNOVATION AND SEQUENCING PLATFORM-UKZN	public	SRX13277129	SAMN23555374	GridION	SINGLE	RT-PCR	VIRAL RNA	OXFORD_NANOPORE	Severe acute respiratory syndrome coronavirus 2	SRP318694	2021-12-02 00:00:00.000000 UTC	PRJNA727735	3	386	4	2021-10-23	Zimbabwe	Africa	[Zimbabwe: Chiredzi]	{"bases": 4483069, "bytes": 4062727, "run_file_create_date": "2021-12-02T04:50:00.000Z", "collected_by_sam": ["Africa Centres for Disease Control and Prevention"], "collection_date_sam": ["2021-10-23"], "host_disease_sam": ["COVID-19"], "host_sam": ["Homo sapiens"], "isolate_sam_ss_dpl100": ["K032293"], "isolation_source_sam": ["Oropharyngeal swab"], "lat_lon_sam_s_dpl34": "missing", "library_id_…
SRR17051908	AMPLICON	KWAZULU-NATAL RESEARCH INNOVATION AND SEQUENCING PLATFORM-UKZN	public	SRX13241200	SAMN23469636	Illumina MiSeq	PAIRED	RT-PCR	VIRAL RNA	ILLUMINA	Severe acute respiratory syndrome coronavirus 2	SRP348159	2021-11-27 00:00:00.000000 UTC	PRJNA784038	36	306	61	2021-11-17	South Africa	Africa	[South Africa: Gauteng]	{"bases": 61921634, "bytes": 38146204, "run_file_create_date": "2021-11-27T10:45:00.000Z", "collected_by_sam": ["National Health Laboratory Service"], "collection_date_sam": ["2021-11-17"], "host_disease_sam": ["COVID-19"], "host_sam": ["Homo sapiens"], "isolate_sam_ss_dpl100": ["CERI-KRISP-K032191"], "isolation_source_sam": ["Oropharyngeal swab"], "lat_lon_sam_s_dpl34": "missing", "library_id_sa…
SRR17089147	AMPLICON	KWAZULU-NATAL RESEARCH INNOVATION AND SEQUENCING PLATFORM-UKZN	public	SRX13277106	SAMN23555335	MinION	SINGLE	RT-PCR	VIRAL RNA	OXFORD_NANOPORE	Severe acute respiratory syndrome coronavirus 2	SRP265610	2021-12-02 00:00:00.000000 UTC	PRJNA636748	11	372	13	2021-11-18	South Africa	Africa	[South Africa: Kwazulu-Natal]	{"bases": 13115544, "bytes": 11765325, "run_file_create_date": "2021-12-02T04:33:00.000Z", "collected_by_sam": ["National Health Laboratory Service"], "collection_date_sam": ["2021-11-18"], "host_disease_sam": ["COVID-19"], "host_sam": ["Homo sapiens"], "isolate_sam_ss_dpl100": ["K032278"], "isolation_source_sam": ["Oropharyngeal swab"], "lat_lon_sam_s_dpl34": "missing", "library_id_sam": ["K0322…
SRR17088935	AMPLICON	KWAZULU-NATAL RESEARCH INNOVATION AND SEQUENCING PLATFORM-UKZN	public	SRX13276900	SAMN23555377	Illumina MiSeq	PAIRED	RT-PCR	VIRAL RNA	ILLUMINA	Severe acute respiratory syndrome coronavirus 2	SRP318694	2021-12-02 00:00:00.000000 UTC	PRJNA727735	48	326	84	2021-10-24	Zimbabwe	Africa	[Zimbabwe: Chiredzi]	{"bases": 84228834, "bytes": 51086104, "run_file_create_date": "2021-12-02T03:17:00.000Z", "collected_by_sam": ["Africa Centres for Disease Control and Prevention"], "collection_date_sam": ["2021-10-24"], "host_disease_sam": ["COVID-19"], "host_sam": ["Homo sapiens"], "isolate_sam_ss_dpl100": ["K032296"], "isolation_source_sam": ["Oropharyngeal swab"], "lat_lon_sam_s_dpl34": "missing", "library_i…
SRR17415189	WGS	ICAHN SCHOOL OF MEDICINE AT MOUNT SINAI	public	SRX13586891	SAMN24592558	Illumina MiSeq	PAIRED	RT-PCR	VIRAL RNA	ILLUMINA	Severe acute respiratory syndrome coronavirus 2	SRP353348	2022-01-03 00:00:00.000000 UTC	PRJNA793894	35	300	63	2021-11-17	USA	North America	[USA: New York]	{"bases": 63979200, "bytes": 37175077, "run_file_create_date": "2022-01-03T22:20:00.000Z", "collected_by_sam": ["Alba Escalera, Ana S. Gonzalez-Reiche, Sadaf Aslam, Ignacio Mena, Rebecca L. Pearl, Manon Laporte, Andrea Fossati, Raveen Rathnasinghe, Hala Alshammary, Adriana van de Guchte, Mehdi Bouhaddou, Thomas Kehrer, Lorena Zuliani-Alvarez, David A. Meekins, Ve..."], "collection_date_sam": ["20…
SRR17088901	AMPLICON	KWAZULU-NATAL RESEARCH INNOVATION AND SEQUENCING PLATFORM-UKZN	public	SRX13276890	SAMN23555349	Illumina MiSeq	PAIRED	RT-PCR	VIRAL RNA	ILLUMINA	Severe acute respiratory syndrome coronavirus 2	SRP265610	2021-12-02 00:00:00.000000 UTC	PRJNA636748	112	326	196	2021-11-23	South Africa	Africa	[South Africa: Kwazulu-Natal]	{"bases": 196076725, "bytes": 117921536, "run_file_create_date": "2021-12-02T03:02:00.000Z", "collected_by_sam": ["National Health Laboratory Service"], "collection_date_sam": ["2021-11-23"], "host_disease_sam": ["COVID-19"], "host_sam": ["Homo sapiens"], "isolate_sam_ss_dpl100": ["K032292"], "isolation_source_sam": ["Oropharyngeal swab"], "lat_lon_sam_s_dpl34": "missing", "library_id_sam": ["K03…
ERR5973485	AMPLICON	NORTHUMBRIA UNIVERSITY / SOUTH TEES HOSPITALS NHS	public	ERX5613948	SAMEA9006536	GridION	SINGLE	PCR	VIRAL RNA	OXFORD_NANOPORE	Severe acute respiratory syndrome coronavirus 2	ERP121228	2021-05-27 00:00:00.000000 UTC	PRJEB37886	38	389	53	2021-05-03	United Kingdom	Europe	[]	{"artic_primer_version_exp": "3", "artic_protocol_version_exp": "bh42j8ye", "bases": 53099007, "bytes": 39919964, "run_file_create_date": "2021-06-04T23:00:00.000Z", "broker_name_sam": ["COVID-19 Genomics UK Consortium"], "collecting_institution_sam": ["Northumbria University / South Tees Hospitals NHS Foundation Trust / North Cumbria Integrated Care NHS Foundation Trust / North Tees and Hartlepo…
SRR17415198	WGS	ICAHN SCHOOL OF MEDICINE AT MOUNT SINAI	public	SRX13586882	SAMN24592550	Illumina MiSeq	PAIRED	RT-PCR	VIRAL RNA	ILLUMINA	Severe acute respiratory syndrome coronavirus 2	SRP353348	2022-01-03 00:00:00.000000 UTC	PRJNA793894	34	300	61	2021-11-17	USA	North America	[USA: New York]	{"bases": 61026300, "bytes": 36040744, "run_file_create_date": "2022-01-03T22:22:00.000Z", "collected_by_sam": ["Alba Escalera, Ana S. Gonzalez-Reiche, Sadaf Aslam, Ignacio Mena, Rebecca L. Pearl, Manon Laporte, Andrea Fossati, Raveen Rathnasinghe, Hala Alshammary, Adriana van de Guchte, Mehdi Bouhaddou, Thomas Kehrer, Lorena Zuliani-Alvarez, David A. Meekins, Ve..."], "collection_date_sam": ["20…
SRR17051803	AMPLICON	KWAZULU-NATAL RESEARCH INNOVATION AND SEQUENCING PLATFORM-UKZN	public	SRX13241099	SAMN23469663	GridION	SINGLE	RT-PCR	VIRAL RNA	OXFORD_NANOPORE	Severe acute respiratory syndrome coronavirus 2	SRP348159	2021-11-27 00:00:00.000000 UTC	PRJNA784038	11	476	13	2021-11-19	South Africa	Africa	[South Africa: Gauteng]	{"bases": 13811575, "bytes": 12427246, "run_file_create_date": "2021-11-27T10:45:00.000Z", "collected_by_sam": ["National Health Laboratory Service"], "collection_date_sam": ["2021-11-19"], "host_disease_sam": ["COVID-19"], "host_sam": ["Homo sapiens"], "isolate_sam_ss_dpl100": ["CERI-KRISP-K032222"], "isolation_source_sam": ["Oropharyngeal swab"], "lat_lon_sam_s_dpl34": "missing", "library_id_sa…
SRR17415276	AMPLICON	ICAHN SCHOOL OF MEDICINE AT MOUNT SINAI	public	SRX13586804	SAMN24592507	MinION	SINGLE	RT-PCR	VIRAL RNA	OXFORD_NANOPORE	Severe acute respiratory syndrome coronavirus 2	SRP353348	2022-01-04 00:00:00.000000 UTC	PRJNA793894	1	496	1	2021-06-14	USA	North America	[USA: New York]	{"bases": 1119450, "bytes": 1122267, "run_file_create_date": "2022-01-04T20:00:00.000Z", "collected_by_sam": ["Alba Escalera, Ana S. Gonzalez-Reiche, Sadaf Aslam, Ignacio Mena, Rebecca L. Pearl, Manon Laporte, Andrea Fossati, Raveen Rathnasinghe, Hala Alshammary, Adriana van de Guchte, Mehdi Bouhaddou, Thomas Kehrer, Lorena Zuliani-Alvarez, David A. Meekins, Ve..."], "collection_date_sam": ["2021…
SRR17317202	AMPLICON	NEW ENGLAND BIOLABS	public	SRX13493744	SAMN24338940	GridION	SINGLE	PCR	VIRAL RNA	OXFORD_NANOPORE	Severe acute respiratory syndrome coronavirus 2	SRP312218	2021-12-29 00:00:00.000000 UTC	PRJNA717314	563	877	808	2021-12-08	USA	North America	[USA: Massachusetts, Middlesex County]	{"bases": 808028224, "bytes": 590604117, "run_file_create_date": "2021-12-29T17:41:00.000Z", "collected_by_sam": ["NP-Swab"], "collection_date_sam": ["2021-12-08"], "gisaid_accession_sam": ["EPI_ISL_7951036"], "gisaid_virus_name_sam_s_dpl94": "hCoV-19/USA/MA-NEB-lh04-21BU-342D0359/2021", "host_age_sam": ["39"], "host_anatomical_material_sam": "mucus", "host_anatomical_part_sam": "nasopharynx", "h…
SRR17088897	AMPLICON	KWAZULU-NATAL RESEARCH INNOVATION AND SEQUENCING PLATFORM-UKZN	public	SRX13276894	SAMN23555319	Illumina MiSeq	PAIRED	RT-PCR	VIRAL RNA	ILLUMINA	Severe acute respiratory syndrome coronavirus 2	SRP265610	2021-12-02 00:00:00.000000 UTC	PRJNA636748	71	325	127	2021-11-18	South Africa	Africa	[South Africa: Kwazulu-Natal]	{"bases": 127416152, "bytes": 74870218, "run_file_create_date": "2021-12-02T03:01:00.000Z", "collected_by_sam": ["National Health Laboratory Service"], "collection_date_sam": ["2021-11-18"], "host_disease_sam": ["COVID-19"], "host_sam": ["Homo sapiens"], "isolate_sam_ss_dpl100": ["K032262"], "isolation_source_sam": ["Oropharyngeal swab"], "lat_lon_sam_s_dpl34": "missing", "library_id_sam": ["K032…
SRR17089155	AMPLICON	KWAZULU-NATAL RESEARCH INNOVATION AND SEQUENCING PLATFORM-UKZN	public	SRX13277098	SAMN23555328	MinION	SINGLE	RT-PCR	VIRAL RNA	OXFORD_NANOPORE	Severe acute respiratory syndrome coronavirus 2	SRP265610	2021-12-02 00:00:00.000000 UTC	PRJNA636748	29	609	35	2021-11-19	South Africa	Africa	[South Africa: Kwazulu-Natal]	{"bases": 35010543, "bytes": 30968901, "run_file_create_date": "2021-12-02T04:34:00.000Z", "collected_by_sam": ["National Health Laboratory Service"], "collection_date_sam": ["2021-11-19"], "host_disease_sam": ["COVID-19"], "host_sam": ["Homo sapiens"], "isolate_sam_ss_dpl100": ["K032271"], "isolation_source_sam": ["Oropharyngeal swab"], "lat_lon_sam_s_dpl34": "missing", "library_id_sam": ["K0322…
SRR17088909	AMPLICON	KWAZULU-NATAL RESEARCH INNOVATION AND SEQUENCING PLATFORM-UKZN	public	SRX13276882	SAMN23555315	Illumina MiSeq	PAIRED	RT-PCR	VIRAL RNA	ILLUMINA	Severe acute respiratory syndrome coronavirus 2	SRP265610	2021-12-02 00:00:00.000000 UTC	PRJNA636748	62	324	112	2021-11-19	South Africa	Africa	[South Africa: Kwazulu-Natal]	{"bases": 112277331, "bytes": 65690270, "run_file_create_date": "2021-12-02T03:01:00.000Z", "collected_by_sam": ["National Health Laboratory Service"], "collection_date_sam": ["2021-11-19"], "host_disease_sam": ["COVID-19"], "host_sam": ["Homo sapiens"], "isolate_sam_ss_dpl100": ["K032258"], "isolation_source_sam": ["Oropharyngeal swab"], "lat_lon_sam_s_dpl34": "missing", "library_id_sam": ["K032…
SRR17415137	WGS	ICAHN SCHOOL OF MEDICINE AT MOUNT SINAI	public	SRX13586943	SAMN24592518	Illumina MiSeq	PAIRED	RT-PCR	VIRAL RNA	ILLUMINA	Severe acute respiratory syndrome coronavirus 2	SRP353348	2022-01-03 00:00:00.000000 UTC	PRJNA793894	41	300	72	2021-11-15	USA	North America	[USA: New York]	{"bases": 72776400, "bytes": 43727201, "run_file_create_date": "2022-01-03T22:21:00.000Z", "collected_by_sam": ["Alba Escalera, Ana S. Gonzalez-Reiche, Sadaf Aslam, Ignacio Mena, Rebecca L. Pearl, Manon Laporte, Andrea Fossati, Raveen Rathnasinghe, Hala Alshammary, Adriana van de Guchte, Mehdi Bouhaddou, Thomas Kehrer, Lorena Zuliani-Alvarez, David A. Meekins, Ve..."], "collection_date_sam": ["20…
SRR17415165	WGS	ICAHN SCHOOL OF MEDICINE AT MOUNT SINAI	public	SRX13586915	SAMN24592507	Illumina MiSeq	PAIRED	RT-PCR	VIRAL RNA	ILLUMINA	Severe acute respiratory syndrome coronavirus 2	SRP353348	2022-01-03 00:00:00.000000 UTC	PRJNA793894	18	300	33	2021-06-14	USA	North America	[USA: New York]	{"bases": 33737100, "bytes": 19029676, "run_file_create_date": "2022-01-03T22:22:00.000Z", "collected_by_sam": ["Alba Escalera, Ana S. Gonzalez-Reiche, Sadaf Aslam, Ignacio Mena, Rebecca L. Pearl, Manon Laporte, Andrea Fossati, Raveen Rathnasinghe, Hala Alshammary, Adriana van de Guchte, Mehdi Bouhaddou, Thomas Kehrer, Lorena Zuliani-Alvarez, David A. Meekins, Ve..."], "collection_date_sam": ["20…
SRR17415303	WGS	ICAHN SCHOOL OF MEDICINE AT MOUNT SINAI	public	SRX13586955	SAMN24592529	Illumina MiSeq	PAIRED	RT-PCR	VIRAL RNA	ILLUMINA	Severe acute respiratory syndrome coronavirus 2	SRP353348	2022-01-03 00:00:00.000000 UTC	PRJNA793894	40	300	67	2021-11-16	USA	North America	[USA: New York]	{"bases": 67937700, "bytes": 41973468, "run_file_create_date": "2022-01-03T22:22:00.000Z", "collected_by_sam": ["Alba Escalera, Ana S. Gonzalez-Reiche, Sadaf Aslam, Ignacio Mena, Rebecca L. Pearl, Manon Laporte, Andrea Fossati, Raveen Rathnasinghe, Hala Alshammary, Adriana van de Guchte, Mehdi Bouhaddou, Thomas Kehrer, Lorena Zuliani-Alvarez, David A. Meekins, Ve..."], "collection_date_sam": ["20…
SRR16156639	AMPLICON	STATE HYGIENIC LABORATORY AT THE UNIVERSITY OF IOWA	public	SRX12441467	SAMN21983579	Illumina MiSeq	PAIRED	PCR	VIRAL RNA	ILLUMINA	Severe acute respiratory syndrome coronavirus 2	SRP323659	2021-10-03 00:00:00.000000 UTC	PRJNA736036	41	284	82	2021-04-20	USA	North America	[USA: Iowa]	{"bases": 82484235, "bytes": 44011612, "run_file_create_date": "2021-10-03T05:41:00.000Z", "collected_by_sam": ["State Hygienic Laboratory at the University of Iowa"], "collection_date_sam": ["2021-04-20"], "host_disease_sam": ["COVID-19"], "host_sam": ["Homo sapiens"], "isolate_sam_ss_dpl100": ["IA-SHL-1670174"], "isolation_source_sam": ["clinical"], "primary_search": "1670174-IA-M06434-210430"}
SRR16156638	AMPLICON	STATE HYGIENIC LABORATORY AT THE UNIVERSITY OF IOWA	public	SRX12441468	SAMN21983580	Illumina MiSeq	PAIRED	PCR	VIRAL RNA	ILLUMINA	Severe acute respiratory syndrome coronavirus 2	SRP323659	2021-10-03 00:00:00.000000 UTC	PRJNA736036	26	280	53	2021-04-22	USA	North America	[USA: Iowa]	{"bases": 53533478, "bytes": 27429282, "run_file_create_date": "2021-10-03T05:41:00.000Z", "collected_by_sam": ["State Hygienic Laboratory at the University of Iowa"], "collection_date_sam": ["2021-04-22"], "host_disease_sam": ["COVID-19"], "host_sam": ["Homo sapiens"], "isolate_sam_ss_dpl100": ["IA-SHL-1671716"], "isolation_source_sam": ["clinical"], "primary_search": "1671716-IA-M05216-210428"}
SRR17415194	WGS	ICAHN SCHOOL OF MEDICINE AT MOUNT SINAI	public	SRX13586886	SAMN24592554	Illumina MiSeq	PAIRED	RT-PCR	VIRAL RNA	ILLUMINA	Severe acute respiratory syndrome coronavirus 2	SRP353348	2022-01-03 00:00:00.000000 UTC	PRJNA793894	20	300	37	2021-11-17	USA	North America	[USA: New York]	{"bases": 37243800, "bytes": 21840033, "run_file_create_date": "2022-01-03T22:22:00.000Z", "collected_by_sam": ["Alba Escalera, Ana S. Gonzalez-Reiche, Sadaf Aslam, Ignacio Mena, Rebecca L. Pearl, Manon Laporte, Andrea Fossati, Raveen Rathnasinghe, Hala Alshammary, Adriana van de Guchte, Mehdi Bouhaddou, Thomas Kehrer, Lorena Zuliani-Alvarez, David A. Meekins, Ve..."], "collection_date_sam": ["20…
SRR17051909	AMPLICON	KWAZULU-NATAL RESEARCH INNOVATION AND SEQUENCING PLATFORM-UKZN	public	SRX13241199	SAMN23469662	Illumina MiSeq	PAIRED	RT-PCR	VIRAL RNA	ILLUMINA	Severe acute respiratory syndrome coronavirus 2	SRP348159	2021-11-27 00:00:00.000000 UTC	PRJNA784038	52	302	89	2021-11-19	South Africa	Africa	[South Africa: Gauteng]	{"bases": 89878174, "bytes": 54860654, "run_file_create_date": "2021-11-27T10:45:00.000Z", "collected_by_sam": ["National Health Laboratory Service"], "collection_date_sam": ["2021-11-19"], "host_disease_sam": ["COVID-19"], "host_sam": ["Homo sapiens"], "isolate_sam_ss_dpl100": ["CERI-KRISP-K032221"], "isolation_source_sam": ["Oropharyngeal swab"], "lat_lon_sam_s_dpl34": "missing", "library_id_sa…
SRR17415130	WGS	ICAHN SCHOOL OF MEDICINE AT MOUNT SINAI	public	SRX13586950	SAMN24592525	Illumina MiSeq	PAIRED	RT-PCR	VIRAL RNA	ILLUMINA	Severe acute respiratory syndrome coronavirus 2	SRP353348	2022-01-03 00:00:00.000000 UTC	PRJNA793894	52	300	90	2021-11-16	USA	North America	[USA: New York]	{"bases": 90406200, "bytes": 54592634, "run_file_create_date": "2022-01-03T22:22:00.000Z", "collected_by_sam": ["Alba Escalera, Ana S. Gonzalez-Reiche, Sadaf Aslam, Ignacio Mena, Rebecca L. Pearl, Manon Laporte, Andrea Fossati, Raveen Rathnasinghe, Hala Alshammary, Adriana van de Guchte, Mehdi Bouhaddou, Thomas Kehrer, Lorena Zuliani-Alvarez, David A. Meekins, Ve..."], "collection_date_sam": ["20…
SRR17415231	AMPLICON	ICAHN SCHOOL OF MEDICINE AT MOUNT SINAI	public	SRX13586849	SAMN24592518	MinION	SINGLE	RT-PCR	VIRAL RNA	OXFORD_NANOPORE	Severe acute respiratory syndrome coronavirus 2	SRP353348	2022-01-04 00:00:00.000000 UTC	PRJNA793894	1	481	1	2021-11-15	USA	North America	[USA: New York]	{"bases": 1997172, "bytes": 1949408, "run_file_create_date": "2022-01-04T20:00:00.000Z", "collected_by_sam": ["Alba Escalera, Ana S. Gonzalez-Reiche, Sadaf Aslam, Ignacio Mena, Rebecca L. Pearl, Manon Laporte, Andrea Fossati, Raveen Rathnasinghe, Hala Alshammary, Adriana van de Guchte, Mehdi Bouhaddou, Thomas Kehrer, Lorena Zuliani-Alvarez, David A. Meekins, Ve..."], "collection_date_sam": ["2021…
SRR17415260	AMPLICON	ICAHN SCHOOL OF MEDICINE AT MOUNT SINAI	public	SRX13586820	SAMN24592550	MinION	SINGLE	RT-PCR	VIRAL RNA	OXFORD_NANOPORE	Severe acute respiratory syndrome coronavirus 2	SRP353348	2022-01-04 00:00:00.000000 UTC	PRJNA793894	1	485	1	2021-11-17	USA	North America	[USA: New York]	{"bases": 1623814, "bytes": 1595191, "run_file_create_date": "2022-01-04T20:00:00.000Z", "collected_by_sam": ["Alba Escalera, Ana S. Gonzalez-Reiche, Sadaf Aslam, Ignacio Mena, Rebecca L. Pearl, Manon Laporte, Andrea Fossati, Raveen Rathnasinghe, Hala Alshammary, Adriana van de Guchte, Mehdi Bouhaddou, Thomas Kehrer, Lorena Zuliani-Alvarez, David A. Meekins, Ve..."], "collection_date_sam": ["2021…
SRR17415259	AMPLICON	ICAHN SCHOOL OF MEDICINE AT MOUNT SINAI	public	SRX13586821	SAMN24592551	MinION	SINGLE	RT-PCR	VIRAL RNA	OXFORD_NANOPORE	Severe acute respiratory syndrome coronavirus 2	SRP353348	2022-01-04 00:00:00.000000 UTC	PRJNA793894	1	484	1	2021-11-17	USA	North America	[USA: New York]	{"bases": 1528133, "bytes": 1505388, "run_file_create_date": "2022-01-04T20:00:00.000Z", "collected_by_sam": ["Alba Escalera, Ana S. Gonzalez-Reiche, Sadaf Aslam, Ignacio Mena, Rebecca L. Pearl, Manon Laporte, Andrea Fossati, Raveen Rathnasinghe, Hala Alshammary, Adriana van de Guchte, Mehdi Bouhaddou, Thomas Kehrer, Lorena Zuliani-Alvarez, David A. Meekins, Ve..."], "collection_date_sam": ["2021…
SRR17317201	AMPLICON	NEW ENGLAND BIOLABS	public	SRX13493745	SAMN24338941	GridION	SINGLE	PCR	VIRAL RNA	OXFORD_NANOPORE	Severe acute respiratory syndrome coronavirus 2	SRP312218	2021-12-29 00:00:00.000000 UTC	PRJNA717314	167	882	243	2021-12-09	USA	North America	[USA: Massachusetts, Middlesex County]	{"bases": 243557099, "bytes": 175593358, "run_file_create_date": "2021-12-29T18:26:00.000Z", "collected_by_sam": ["NP-Swab"], "collection_date_sam": ["2021-12-09"], "gisaid_accession_sam": ["EPI_ISL_7951037"], "gisaid_virus_name_sam_s_dpl94": "hCoV-19/USA/MA-NEB-lh05-21BU-343D0208/2021", "host_age_sam": ["63"], "host_anatomical_material_sam": "mucus", "host_anatomical_part_sam": "nasopharynx", "h…
SRR17051940	AMPLICON	KWAZULU-NATAL RESEARCH INNOVATION AND SEQUENCING PLATFORM-UKZN	public	SRX13241168	SAMN23469677	Illumina MiSeq	PAIRED	RT-PCR	VIRAL RNA	ILLUMINA	Severe acute respiratory syndrome coronavirus 2	SRP348159	2021-11-27 00:00:00.000000 UTC	PRJNA784038	25	309	41	2021-11-21	South Africa	Africa	[South Africa: Gauteng]	{"bases": 41831948, "bytes": 26319374, "run_file_create_date": "2021-11-27T10:45:00.000Z", "collected_by_sam": ["National Health Laboratory Service"], "collection_date_sam": ["2021-11-21"], "host_disease_sam": ["COVID-19"], "host_sam": ["Homo sapiens"], "isolate_sam_ss_dpl100": ["CERI-KRISP-K032237"], "isolation_source_sam": ["Oropharyngeal swab"], "lat_lon_sam_s_dpl34": "missing", "library_id_sa…
SRR16156616	AMPLICON	STATE HYGIENIC LABORATORY AT THE UNIVERSITY OF IOWA	public	SRX12441490	SAMN21983600	Illumina MiSeq	PAIRED	PCR	VIRAL RNA	ILLUMINA	Severe acute respiratory syndrome coronavirus 2	SRP323659	2021-10-03 00:00:00.000000 UTC	PRJNA736036	40	265	103	2021-05-23	USA	North America	[USA: Iowa]	{"bases": 103944058, "bytes": 42584576, "run_file_create_date": "2021-10-03T05:41:00.000Z", "collected_by_sam": ["State Hygienic Laboratory at the University of Iowa"], "collection_date_sam": ["2021-05-23"], "host_disease_sam": ["COVID-19"], "host_sam": ["Homo sapiens"], "isolate_sam_ss_dpl100": ["IA-SHL-1706697"], "isolation_source_sam": ["clinical"], "primary_search": "1706697-IA-M05216-210604"}
SRR17415302	WGS	ICAHN SCHOOL OF MEDICINE AT MOUNT SINAI	public	SRX13586956	SAMN24592530	Illumina MiSeq	PAIRED	RT-PCR	VIRAL RNA	ILLUMINA	Severe acute respiratory syndrome coronavirus 2	SRP353348	2022-01-03 00:00:00.000000 UTC	PRJNA793894	42	300	72	2021-11-16	USA	North America	[USA: New York]	{"bases": 72210300, "bytes": 44910130, "run_file_create_date": "2022-01-03T22:21:00.000Z", "collected_by_sam": ["Alba Escalera, Ana S. Gonzalez-Reiche, Sadaf Aslam, Ignacio Mena, Rebecca L. Pearl, Manon Laporte, Andrea Fossati, Raveen Rathnasinghe, Hala Alshammary, Adriana van de Guchte, Mehdi Bouhaddou, Thomas Kehrer, Lorena Zuliani-Alvarez, David A. Meekins, Ve..."], "collection_date_sam": ["20…
SRR17317207	AMPLICON	NEW ENGLAND BIOLABS	public	SRX13493739	SAMN24338943	Illumina MiSeq	SINGLE	PCR	VIRAL RNA	ILLUMINA	Severe acute respiratory syndrome coronavirus 2	SRP312218	2021-12-23 00:00:00.000000 UTC	PRJNA717314	97	131	308	2021-12-10	USA	North America	[USA: Massachusetts, Middlesex County]	{"bases": 308842357, "bytes": 102613282, "run_file_create_date": "2021-12-22T23:53:00.000Z", "collected_by_sam": ["NP-Swab"], "collection_date_sam": ["2021-12-10"], "gisaid_accession_sam": ["EPI_ISL_7951039"], "gisaid_virus_name_sam_s_dpl94": "hCoV-19/USA/MA-NEB-lh07-21BU-344D0733/2021", "host_age_sam": ["9"], "host_anatomical_material_sam": "mucus", "host_anatomical_part_sam": "nasopharynx", "ho…
SRR17051928	AMPLICON	KWAZULU-NATAL RESEARCH INNOVATION AND SEQUENCING PLATFORM-UKZN	public	SRX13241180	SAMN23469644	Illumina MiSeq	PAIRED	RT-PCR	VIRAL RNA	ILLUMINA	Severe acute respiratory syndrome coronavirus 2	SRP348159	2021-11-27 00:00:00.000000 UTC	PRJNA784038	33	302	54	2021-11-16	South Africa	Africa	[South Africa: Gauteng]	{"bases": 54388002, "bytes": 35379710, "run_file_create_date": "2021-11-27T10:46:00.000Z", "collected_by_sam": ["National Health Laboratory Service"], "collection_date_sam": ["2021-11-16"], "host_disease_sam": ["COVID-19"], "host_sam": ["Homo sapiens"], "isolate_sam_ss_dpl100": ["CERI-KRISP-K032202"], "isolation_source_sam": ["Oropharyngeal swab"], "lat_lon_sam_s_dpl34": "missing", "library_id_sa…
SRR17051902	AMPLICON	KWAZULU-NATAL RESEARCH INNOVATION AND SEQUENCING PLATFORM-UKZN	public	SRX13241206	SAMN23469690	Illumina MiSeq	PAIRED	RT-PCR	VIRAL RNA	ILLUMINA	Severe acute respiratory syndrome coronavirus 2	SRP348159	2021-11-27 00:00:00.000000 UTC	PRJNA784038	49	307	80	2021-11-22	South Africa	Africa	[South Africa: Gauteng]	{"bases": 80831422, "bytes": 51844319, "run_file_create_date": "2021-11-27T10:45:00.000Z", "collected_by_sam": ["National Health Laboratory Service"], "collection_date_sam": ["2021-11-22"], "host_disease_sam": ["COVID-19"], "host_sam": ["Homo sapiens"], "isolate_sam_ss_dpl100": ["CERI-KRISP-K032251"], "isolation_source_sam": ["Oropharyngeal swab"], "lat_lon_sam_s_dpl34": "missing", "library_id_sa…
SRR17415182	AMPLICON	ICAHN SCHOOL OF MEDICINE AT MOUNT SINAI	public	SRX13586898	SAMN24592534	MinION	SINGLE	RT-PCR	VIRAL RNA	OXFORD_NANOPORE	Severe acute respiratory syndrome coronavirus 2	SRP353348	2022-01-04 00:00:00.000000 UTC	PRJNA793894	1	483	1	2021-11-16	USA	North America	[USA: New York]	{"bases": 1210125, "bytes": 1199605, "run_file_create_date": "2022-01-04T20:00:00.000Z", "collected_by_sam": ["Alba Escalera, Ana S. Gonzalez-Reiche, Sadaf Aslam, Ignacio Mena, Rebecca L. Pearl, Manon Laporte, Andrea Fossati, Raveen Rathnasinghe, Hala Alshammary, Adriana van de Guchte, Mehdi Bouhaddou, Thomas Kehrer, Lorena Zuliani-Alvarez, David A. Meekins, Ve..."], "collection_date_sam": ["2021…
SRR17089135	AMPLICON	KWAZULU-NATAL RESEARCH INNOVATION AND SEQUENCING PLATFORM-UKZN	public	SRX13277118	SAMN23555346	MinION	SINGLE	RT-PCR	VIRAL RNA	OXFORD_NANOPORE	Severe acute respiratory syndrome coronavirus 2	SRP265610	2021-12-02 00:00:00.000000 UTC	PRJNA636748	3	398	4	2021-11-23	South Africa	Africa	[South Africa: Kwazulu-Natal]	{"bases": 4453231, "bytes": 4037586, "run_file_create_date": "2021-12-02T04:33:00.000Z", "collected_by_sam": ["National Health Laboratory Service"], "collection_date_sam": ["2021-11-23"], "host_disease_sam": ["COVID-19"], "host_sam": ["Homo sapiens"], "isolate_sam_ss_dpl100": ["K032289"], "isolation_source_sam": ["Oropharyngeal swab"], "lat_lon_sam_s_dpl34": "missing", "library_id_sam": ["K032289…
